# Supplementary material for: Development and Characterization of EST-SSR Markers From RNA-Seq Data in Phyllostachys violascens
Source: Front Plant Sci. 2019 Feb 1;10:50. doi: 10.3389/fpls.2019.00050 (PMC6367221; doi:10.3389/fpls.2019.00050)
Supplement: APPENDIX 1 — Frequency distribution of the EST-SSR repeat motifs in P. violascens. [file Data_Sheet_1.zip]

Archive with 1 entries (1 files):
- Appendix 1.txt
