# Supplementary material for: Development and Characterization of EST-SSR Markers From RNA-Seq Data in Phyllostachys violascens
Source: Front Plant Sci. 2019 Feb 1;10:50. doi: 10.3389/fpls.2019.00050 (PMC6367221; doi:10.3389/fpls.2019.00050)
Supplement: APPENDIX 1 — Frequency distribution of the EST-SSR repeat motifs in P. violascens. [file Data_Sheet_1.zip › Appendix 1.txt]

Specifications
==============

Sequence source file: "leizhu_unigene.fasta"

Definement of microsatellites (unit size / minimum number of repeats):
(1/10) (2/6) (3/5) (4/5) (5/5) (6/5) 

Maximal number of bases interrupting 2 SSRs in a compound microsatellite:  100


RESULTS OF MICROSATELLITE SEARCH
================================

Total number of sequences examined:              132678
Total size of examined sequences (bp):           89499052
Total number of identified SSRs:                 18356
Number of SSR containing sequences:              15600
Number of sequences containing more than 1 SSR:  2239
Number of SSRs present in compound formation:    903


Distribution to different repeat type classes
---------------------------------------------

Unit size	Number of SSRs
1	9099
2	4449
3	4521
4	235
5	39
6	13

Frequency of identified SSR motifs
----------------------------------

Repeats	5	6	7	8	9	10	11	12	13	14	15	16	17	18	19	20	21	22	23	24	25	26	27	28	29	30	31	32	33	34	35	36	37	38	39	40	41	42	43	44	45	46	total
A	-	-	-	-	-	2163	755	380	210	146	85	43	48	59	64	63	37	24	7	2																							4086
C	-	-	-	-	-	50	41	35	22	23	22	11	16	19	32	15	15	2	1																								304
G	-	-	-	-	-	98	94	64	62	54	49	50	56	58	69	56	37	13	6	2																							768
T	-	-	-	-	-	2151	744	387	185	131	75	54	33	37	46	59	24	9	6																								3941
AC	-	91	48	43	28	33	10																																				253
AG	-	213	128	145	181	109	13	1																																			790
AT	-	97	43	16	10	13	7																																				186
CA	-	84	36	29	26	17	5	1																																			198
CG	-	77	22	6	1	1																																					107
CT	-	192	142	124	114	67	15	1																																		1	656
GA	-	273	173	160	177	116	25																																				924
GC	-	94	28	4	2																																						128
GT	-	86	38	31	23	33	7																																				218
TA	-	102	34	12	10	4	12																																				174
TC	-	199	108	102	85	51	9	1																																			555
TG	-	99	66	37	25	22	11																																				260
AAC	35	9	1																																								45
AAG	50	22	9	1																																							82
AAT	11	9	6	1																																							27
ACA	20	9	1	1																																							31
ACC	20	9	4																																								33
ACG	15	4	1																																								20
ACT	5	2																																									7
AGA	21	13	13																																								47
AGC	94	24	9																																								127
AGG	54	27	13	1																																							95
AGT	7		1																																								8
ATA	4	5	4								1																																14
ATC	18	3	1	1																																							23
ATG	13	3	3																																								19
ATT	17	5	3																																								25
CAA	35	14	2	1																																							52
CAC	29	13	3	1																																							46
CAG	67	20	5	2																																							94
CAT	14	1	1																																								16
CCA	33	14	4																																								51
CCG	171	49	14	1																																							235
CCT	83	30	6																																								119
CGA	40	7	4																																								51
CGC	193	60	10																																								263
CGG	171	61	10																																								242
CGT	25	5	3																																								33
CTA	12	1	1																																								14
CTC	88	24	5																																								117
CTG	46	13	7																																								66
CTT	29	10	6																																								45
GAA	48	11	8	1																																							68
GAC	33	8	2																																								43
GAG	111	43	16	1																																							171
GAT	20	8	1																																								29
GCA	73	28	13																																								114
GCC	199	64	19																																								282
GCG	189	55	16	1																																							261
GCT	77	24	9	1																																							111
GGA	95	34	11	1																																							141
GGC	254	87	22	1																																							364
GGT	63	17	3																																								83
GTA	14	1	2	1																																							18
GTC	23	6	6																																								35
GTG	37	7	8																																								52
GTT	17	4	3																																								24
TAA	10	1	2	1																																							14
TAC	10	6	1																																								17
TAG	7	3	2																																								12
TAT	6	8	1																																								15
TCA	18	4	1	1																																							24
TCC	71	24	9																																								104
TCG	24	14	2																																								40
TCT	43	15	6	1				1																																			66
TGA	14	5	1																																								20
TGC	84	27	10																																								121
TGG	39	13	6																																								58
TGT	27	4	6																																								37
TTA	13	2	1																																								16
TTC	39	16	8																																								63
TTG	53	18																																									71
AAAC	1																																										1
AAAG	10																																										10
AAAT	2																																										2
AACC	1	1																																									2
AAGA	5																																										5
AAGC	1																																										1
AAGG	1																																										1
AATA	1																																										1
AATT	1																																										1
ACAT	1																																										1
ACCT	1																																										1
ACGG	1																																										1
ACGT	3																																										3
ACTA	1																																										1
AGAA	5	1																																									6
AGAC	1																																										1
AGCC	1																																										1
AGCG	1																																										1
AGCT	1																																										1
AGGA	4																																										4
AGGC	1																																										1
AGTC		1																																									1
ATAA	2	1																																									3
ATAC	2																																										2
ATAG		1																																									1
ATCA	1	1																																									2
ATCC	5																																										5
ATCG	2																																										2
ATCT	2																																										2
ATGA	1																																										1
ATGC	2																																										2
ATGG	3	1																																									4
ATGT	2																																										2
ATTA	2																																										2
ATTG	1																																										1
CAAT		1																																									1
CACT	1																																										1
CAGG	1																																										1
CATC	1																																										1
CATG	1	1																																									2
CCAA	1																																										1
CCAG	1																																										1
CCAT	5																																										5
CCCT	2																																										2
CCGT	1																																										1
CCTC	1	1																																									2
CCTT	2	1																																									3
CGAG	1																																										1
CGCA	2																																										2
CGCC	1	1																																									2
CGCT	3																																										3
CGGC	1																																										1
CGGT	2																																										2
CGTA	1																																										1
CTAT	1	1																																									2
CTCA	1																																										1
CTCC	1																																										1
CTCG	1																																										1
CTGT	1																																										1
CTTG	1																																										1
CTTT	1																																										1
GAAA	5																																										5
GAAG	2	1																																									3
GACA	2																																										2
GACC	1																																										1
GAGC	1																																										1
GAGG	5																																										5
GATC	3																																										3
GATG	2																																										2
GCAC	2																																										2
GCAG	2																																										2
GCCC	1																																										1
GCGG	1																																										1
GCGT	1																																										1
GCTA		1																																									1
GCTG		1																																									1
GCTT	1																																										1
GGAA	1	1																																									2
GGAG	5	1																																									6
GGAT	4																																										4
GGCA	1																																										1
GGGA	3	1																																									4
GGTA	1																																										1
GGTT	1																																										1
GTAC	1																																										1
GTAG		1																																									1
GTAT	3																																										3
GTCT		1																																									1
GTGA		1																																									1
GTGC	1																																										1
GTGG	1																																										1
GTTC	1																																										1
GTTT	1																																										1
TAAT	1																																										1
TACA	3																																										3
TAGA		1																																									1
TAGC	2																																										2
TAGG		1																																									1
TATC		1																																									1
TATG		1																																									1
TATT	2																																										2
TCCA	3																																										3
TCCC	2																																										2
TCCT	2																																										2
TCGA	2																																										2
TCGC	1																																										1
TCTA	1	1																																									2
TCTT	2																																										2
TGAG	1																																										1
TGCA	3																																										3
TGCG	1	1																																									2
TGCT	1																																										1
TGGA	2																																										2
TGGC	1																																										1
TGGT	1																																										1
TGTA	2																																										2
TGTT	1																																										1
TTAT	3																																										3
TTCT	2																																										2
TTGA	1																																										1
TTGC	1																																										1
TTTA	2																																										2
TTTC	3																																										3
TTTG	3	1																																									4
AAAAG	1																																										1
AAAGT	1																																										1
AACAC	1																																										1
AAGCG	1																																										1
AATAT	1																																										1
ACAAC	1																																										1
ACCCG	1																																										1
AGAGA	1																																										1
AGGGG	1																																										1
ATCAC	1																																										1
ATCCA	1																																										1
CAAAC	1																																										1
CACAA	1																																										1
CACTT	1																																										1
CAGCA	1																																										1
CAGGA	1																																										1
CATAC					1																																						1
CATAT	1																																										1
CATCT	1																																										1
CCAAC	1																																										1
CCTGA	1																																										1
CGACA	1																																										1
CGCCC	1																																										1
CGGGC	1																																										1
CTCAG	1																																										1
CTTGT	1																																										1
GAAAA	1																																										1
GAATC	1																																										1
GATTT	1																																										1
GCGCC	1																																										1
GCGCG	1																																										1
GCGCT	1																																										1
GCTAG	1																																										1
GGCCC	1																																										1
GGCGA	1																																										1
GGTAG	1																																										1
TCTGA	1																																										1
TGAAT	1																																										1
TGCCA	1																																										1
ACGATG						1																																					1
ATACAG		1																																									1
ATATGA			1																																								1
ATGTGT							1																																				1
CCCGCG		1																																									1
CCGCAG		1																																									1
CCGCCC		1																																									1
CCTCGT					1																																						1
GATTCA				1																																							1
GTTGGT		1																																									1
TCATCT		1																																									1
TCCTGC							1																																				1
TTTTCT						1																																					1

Frequency of classified repeat types (considering sequence complementary)
-------------------------------------------------------------------------

Repeats	5	6	7	8	9	10	11	12	13	14	15	16	17	18	19	20	21	22	23	24	25	26	27	28	29	30	31	32	33	34	35	36	37	38	39	40	41	42	43	44	45	46	total
A/T	-	-	-	-	-	4314	1499	767	395	277	160	97	81	96	110	122	61	33	13	2																							8027
C/G	-	-	-	-	-	148	135	99	84	77	71	61	72	77	101	71	52	15	7	2																							1072
AC/GT	-	360	188	140	102	105	33	1																																			929
AG/CT	-	877	551	531	557	343	62	3																																		1	2925
AT/AT	-	199	77	28	20	17	19																																				360
CG/CG	-	171	50	10	3	1																																					235
AAC/GTT	187	58	13	2																																							260
AAG/CTT	230	87	50	3				1																																			371
AAT/ATT	61	30	17	2							1																																111
ACC/GGT	221	73	28	1																																							323
ACG/CGT	160	44	18																																								222
ACT/AGT	55	13	7	1																																							76
AGC/CTG	441	136	53	3																																							633
AGG/CCT	502	182	60	3																																							747
ATC/ATG	97	24	8	2																																							131
CCG/CGG	1177	376	91	3																																							1647
AAAC/GTTT	6	1																																									7
AAAG/CTTT	33	1																																									34
AAAT/ATTT	12	1																																									13
AACC/GGTT	4	1																																									5
AACG/CGTT	1																																										1
AACT/AGTT	1																																										1
AAGC/CTTG	5																																										5
AAGG/CCTT	12	3																																									15
AATC/ATTG	3	2																																									5
AATG/ATTC	1																																										1
AATT/AATT	4																																										4
ACAG/CTGT	4	1																																									5
ACAT/ATGT	13	1																																									14
ACCC/GGGT	1																																										1
ACCG/CGGT	3																																										3
ACCT/AGGT	2	2																																									4
ACGC/CGTG	7	1																																									8
ACGG/CCGT	2																																										2
ACGT/ACGT	5																																										5
ACTC/AGTG	3	1																																									4
ACTG/AGTC		1																																									1
AGAT/ATCT	4	5																																									9
AGCC/CTGG	3	1																																									4
AGCG/CGCT	8																																										8
AGCT/AGCT	3	1																																									4
AGGC/CCTG	5																																										5
AGGG/CCCT	19	3																																									22
ATCC/ATGG	25	1																																									26
ATCG/ATCG	7																																										7
ATGC/ATGC	6	1																																									7
CCCG/CGGG	3	1																																									4
CCGG/CCGG	1																																										1
AAAAG/CTTTT	2																																										2
AAACC/GGTTT	1																																										1
AAAGT/ACTTT	1																																										1
AAATC/ATTTG	1																																										1
AACAC/GTGTT	3																																										3
AACCC/GGGTT	1																																										1
AAGAC/CTTGT	1																																										1
AAGAG/CTCTT	1																																										1
AAGCG/CGCTT	1																																										1
AAGTG/ACTTC	1																																										1
AATAT/ATATT	1																																										1
AATCC/ATTGG	1																																										1
AATCG/ATTCG	1																																										1
AATTC/AATTG	1																																										1
ACACG/CGTGT	1																																										1
ACAGC/CTGTG	1																																										1
ACAGG/CCTGT	1																																										1
ACATC/ATGTG	1																																										1
ACCAT/ATGGT					1																																						1
ACCCG/CGGGT	1																																										1
ACCCT/AGGGT	1																																										1
ACCTG/AGGTC	1																																										1
AGATC/ATCTG	1																																										1
AGATG/ATCTC	1																																										1
AGCCT/AGGCT	1																																										1
AGCGC/CGCTG	1																																										1
AGCTC/AGCTG	1																																										1
AGGCG/CCTCG	1																																										1
AGGGG/CCCCT	1																																										1
ATATC/ATATG	1																																										1
ATGCC/ATGGC	1																																										1
CCCCG/CGGGG	1																																										1
CCCGG/CCGGG	2																																										2
CCGCG/CGCGG	2																																										2
AAAAAG/CTTTTT						1																																					1
AACACC/GGTGTT		1																																									1
AAGATG/ATCTTC		1																																									1
AATATG/ATATTC			1																																								1
AATCTG/AGATTC				1																																							1
ACACAT/ATGTGT							1																																				1
ACAGAT/ATCTGT		1																																									1
ACGAGG/CCTCGT					1																																						1
ACGATG/ATCGTC						1																																					1
AGCAGG/CCTGCT							1																																				1
AGCCGC/CGGCTG		1																																									1
CCCCCG/CGGGGG		1																																									1
CCCGCG/CGCGGG		1																																									1
