# Supplementary material for: Development and Characterization of EST-SSR Markers From RNA-Seq Data in Phyllostachys violascens
Source: Front Plant Sci. 2019 Feb 1;10:50. doi: 10.3389/fpls.2019.00050 (PMC6367221; doi:10.3389/fpls.2019.00050)
Supplement: APPENDIX 2 — The all SSR primer pairs of P. violascens. [file Data_Sheet_2.xlsx]

## Sheet: Sheet1
ID	SSR nr.	SSR type	SSR	size	start	end	Forward Primer1(5'-3')	Tm(℃)	size	Reverse Primer1 (5'-3')	Tm(℃)	size	Product1 size (bp)	start (bp)	end (bp)	Forward Primer2 (5'-3')	Tm(℃)	size	Reverse Primer2 (5'-3')	Tm(℃)	size	Product2 size (bp)	start (bp)	end (bp)	Forward Primer3 (5'-3')	Tm(℃)	size	Reverse Primer3 (5'-3')	Tm(℃)	size	Product3 size (bp)	start (bp)	end (bp)
comp107310_c0	1	p1	(A)10	10	840	849
comp199134_c0	1	p2	(AG)10	20	1	20
comp140266_c1	1	p1	(A)10	10	696	705	TGAAAGGTTTTGTGCTGTCG	59.881	20	CACGTTGTGTACGTCAAGGG	60.065	20	256	601	856	TGAAAGGTTTTGTGCTGTCG	59.881	20	GTGTACGTCAAGGGCCAAAT	59.859	20	250	601	850	TGAAAGGTTTTGTGCTGTCG	59.881	20	ATGATCTTTGCCGTTTCTCG	60.214	20	280	601	880
comp128179_c0	1	p3	(ACG)5	15	397	411	CATTATGGACCAAATTGCCC	60.016	20	AAGAAGGCGTGGGAGGAC	60.199	18	277	165	441	CTACATCACCATCTCGGCCT	60.096	20	GCAGCCGTACCTGTTCGT	59.862	18	226	322	547	CTACATCACCATCTCGGCCT	60.096	20	AAGAAGGCGTGGGAGGAC	60.199	18	120	322	441
comp128179_c0	2	p3	(GAC)5	15	618	632	ACGAACAGGTACGGCTGC	59.862	18	GCCAGGACCAACTTCCCC	62.832	18	185	530	714	CCACGAACAGGTACGGCT	59.701	18	GCCAGGACCAACTTCCCC	62.832	18	187	528	714	GGTCCACGAACAGGTACGG	61.387	19	GCCAGGACCAACTTCCCC	62.832	18	190	525	714
comp128775_c3	1	p3	(GAG)5	15	288	302	GTTGCTGCATGATGAGAGGA	59.95	20	GTAGTAGGCCATGCTGGTGA	58.751	20	160	247	406	GTTGCTGCATGATGAGAGGA	59.95	20	TAGTAGGCCATGCTGGTGAC	58.751	20	159	247	405	TTGCTGCATGATGAGAGGAG	60.096	20	GTAGTAGGCCATGCTGGTGA	58.751	20	159	248	406
comp136884_c0	1	c	(CT)6tctttgtatgggtgtgagcgtgctagttattagttaagaagaagctctcaagccccgtcaagctttgggacctgcaggctg(GA)11	115	4089	4203
comp128723_c1	1	p1	(G)21	21	1	21
comp128723_c1	2	p1	(T)10	10	885	894	TTGATGATAGGACTTGGCCC	59.894	20	GGGGGTATCTTCTCTCTCGG	60.03	20	254	726	979	TTGATGATAGGACTTGGCCC	59.894	20	GGGGTATCTTCTCTCTCGGG	60.03	20	253	726	978	TGGAAGGGGATCAGAAAATG	59.864	20	GGGGTATCTTCTCTCTCGGG	60.03	20	278	701	978
comp128723_c1	3	p2	(AG)6	12	3032	3043	CCACGAGATCCATGAGTGTG	60.113	20	GGGTTATGAGCTAATCGGCA	60.06	20	222	2872	3093	CCACGAGATCCATGAGTGTG	60.113	20	TGGGTTATGAGCTAATCGGC	60.06	20	223	2872	3094	GCATGGACCAGCAGGTTACT	60.142	20	GGGTTATGAGCTAATCGGCA	60.06	20	265	2829	3093
comp133286_c2	1	p1	(T)11	11	575	585	CGATTGTTGGACTGAGCAGA	59.984	20	TGAAAACAGCCGAGAGATGA	59.522	20	252	431	682	GCCGGCAAGGTTTAATTGTA	59.964	20	TGAAAACAGCCGAGAGATGA	59.522	20	158	525	682	CGATTGTTGGACTGAGCAGA	59.984	20	ATAGCACGCGCCACACTAC	59.91	19	178	431	608
comp1852387_c0	1	p1	(T)10	10	88	97	TGACAAAGGGTAGTTTTGCG	58.819	20	ACATGGTCCATTGCCTGTTC	60.79	20	183	17	199	TGACAAAGGGTAGTTTTGCG	58.819	20	GGTCCATTGCCTGTTCAAAA	60.874	20	179	17	195	TGACAAAGGGTAGTTTTGCGT	59.663	21	ACATGGTCCATTGCCTGTTC	60.79	20	183	17	199
comp126431_c0	1	p2	(CT)9	18	729	746
comp120606_c0	1	c	(T)20a(T)13	34	741	774
comp137826_c3	1	p1	(A)12	12	13	24
comp137826_c3	2	p2	(GA)8	16	173	188	TAAGCGTAGGGGTTTCCTCC	60.443	20	CGATTCCTCGGAGATGAAGA	60.295	20	275	88	362	TAAGCGTAGGGGTTTCCTCC	60.443	20	TCGATTCCTCGGAGATGAAG	60.295	20	276	88	363	TAAGCGTAGGGGTTTCCTCC	60.443	20	TTCTTGGCCTCTGTGTCCTC	60.386	20	139	88	226
comp123257_c0	1	p4	(AGAA)6	24	1	24
comp101491_c0	1	p2	(TC)10	20	376	395
comp1133773_c0	1	p1	(T)10	10	224	233
comp78443_c0	1	p3	(CTT)5	15	4	18
comp580507_c0	1	p2	(AG)9	18	1	18
comp108546_c0	1	p1	(T)11	11	181	191	TTCATGAAATGCGTGATCCA	61.03	20	ACAAACTGGCAGGTAAACGG	60.03	20	191	70	260	TTCATGAAATGCGTGATCCA	61.03	20	TTGCCAAGCTTCTCTTTGCT	60.27	20	253	70	322	TTCATGAAATGCGTGATCCA	61.03	20	GGCAGGTAAACGGCAGTAAC	59.637	20	184	70	253
comp135957_c0	1	p1	(T)10	10	3239	3248	CAAGGACCACCAGTTCAACA	59.565	20	CACCAGAAATGTGGTGGTTG	59.848	20	275	3205	3479	TTGTCACAAGCAAGGACCAC	59.726	20	TCAAATCGATCATCCAATGC	59.435	20	197	3195	3391	GTTGTCACAAGCAAGGACCA	59.726	20	TCAAATCGATCATCCAATGC	59.435	20	198	3194	3391
comp115310_c0	1	p1	(T)10	10	15	24
comp136787_c0	1	p1	(A)10	10	98	107	CTGTCGGCTTGTCAATAGCA	60.011	20	AAAAGAAAGCAGAGGGACCG	60.733	20	273	58	330	CTGTCGGCTTGTCAATAGCA	60.011	20	AAGAAAGCAGAGGGACCGAC	60.766	20	271	58	328	CTGTCGGCTTGTCAATAGCA	60.011	20	CGCCCTTTTCACCAGATAAT	59.043	20	217	58	274
comp136787_c0	2	p3	(CGT)5	15	3022	3036	CTTTATAAGGGCCCGGAGAC	59.924	20	CTCACCCAAACAGAAGCGAT	60.255	20	279	2816	3094	CTTTATAAGGGCCCGGAGAC	59.924	20	ACCCAAACAGAAGCGATGAT	59.556	20	276	2816	3091	GTCTTTATAAGGGCCCGGAG	59.924	20	ACCCAAACAGAAGCGATGAT	59.556	20	278	2814	3091
comp739416_c0	1	c	(T)11gcctttttttggc(T)10	34	18	51
comp138814_c0	1	p3	(GGC)5	15	3212	3226	CACACACGAGACGCGACTAT	59.929	20	CCCGTTCTGGTTCTACCTCA	60.103	20	266	3135	3400	CACACACGAGACGCGACTAT	59.929	20	TTCTGGTTCTACCTCACCGC	60.255	20	262	3135	3396	CACACACGAGACGCGACTAT	59.929	20	TCCCGTTCTGGTTCTACCTC	59.137	20	267	3135	3401
comp128262_c0	1	p3	(GTG)5	15	701	715
comp133632_c0	1	p3	(CGC)5	15	1968	1982	CTTCTTCAGGCGGATCATGT	60.218	20	AACCTGCACGCTTCTCCTC	60.549	19	261	1787	2047	CTTCTTCAGGCGGATCATGT	60.218	20	CTTCTCCTCCTCCGCTCC	60.024	18	251	1787	2037	CTTCTTCAGGCGGATCATGT	60.218	20	CTCCCAAATTTGTTGCGG	60.042	18	237	1787	2023
comp1095217_c0	1	p1	(A)10	10	171	180	CGAGCACATATTGCCACCTA	59.712	20	AGTCTCAGAGCACGCGGAAT	62.447	20	202	5	206	CGAGCACATATTGCCACCTA	59.712	20	GTCTCAGAGCACGCGGAAT	61.538	19	201	5	205	CGAGCACATATTGCCACCTA	59.712	20	TCTCAGAGCACGCGGAAT	60.675	18	200	5	204
comp90549_c0	1	p1	(A)12	12	175	186	TGACTCGACTTGACGACGAC	60.03	20	GGAGCTCATTTGCCACATCT	60.226	20	194	115	308	AATGAGCTTCGGCTTTTCAA	59.96	20	GGAGCTCATTTGCCACATCT	60.226	20	265	44	308	TGAGCTTCGGCTTTTCAAAT	59.96	20	GGAGCTCATTTGCCACATCT	60.226	20	263	46	308
comp137686_c0	1	p1	(G)11	11	3424	3434
comp91579_c0	1	p1	(T)10	10	623	632
comp85176_c0	1	p2	(GT)10	20	1	20
comp117116_c0	1	p3	(GGT)5	15	2047	2061	GGTGTGGCCACTTCATTCTT	59.973	20	CACCGCTTGTTTGACGATAA	59.729	20	226	1893	2118	ACCAAGCTTCTTGGAGGACA	59.844	20	CACCGCTTGTTTGACGATAA	59.729	20	140	1979	2118	GGTGTGGCCACTTCATTCTT	59.973	20	CGATAATCACGTGAACCGAA	59.542	20	212	1893	2104
comp117116_c0	2	c	(CA)6cgcatgcacgcacacttgttgaacgctttcaaacaacaacatcaaacgaaagtgctttttatgtgct(TG)9ttcgagcgcgaattaagttgaaaggatgcaaaagcatgcagaaagcaaacaacaac(A)10	163	2368	2530
comp126753_c1	1	p1	(T)13	13	147	159	CCCACATTCAGTATCCCGTC	60.195	20	GCAGAACGTGAAGGAAGAGG	59.989	20	159	80	238	TCCCACATTCAGTATCCCGT	60.195	20	GCAGAACGTGAAGGAAGAGG	59.989	20	160	79	238	ATCCCACATTCAGTATCCCG	59.629	20	GCAGAACGTGAAGGAAGAGG	59.989	20	161	78	238
comp145061_c0	1	p2	(AG)8	16	66	81	GCCAAGGCTACAAAAGCAAG	60.018	20	GTGATGCTGCCTCTCTCCTC	60.104	20	175	28	202	AGCCAAGGCTACAAAAGCAA	60.018	20	GTGATGCTGCCTCTCTCCTC	60.104	20	176	27	202	AAGAAGCTAGGGAGCCAAGG	59.976	20	GTGATGCTGCCTCTCTCCTC	60.104	20	188	15	202
comp118772_c0	1	p2	(GA)7	14	1001	1014	GGATGAGTGGTTCGCTGATT	60.081	20	TGATAGCTCCTGTGGCCTTT	59.836	20	253	836	1088	GGATGAGTGGTTCGCTGATT	60.081	20	TTGATAGCTCCTGTGGCCTT	59.836	20	254	836	1089	GGATGAGTGGTTCGCTGATT	60.081	20	TCCCATCTTTTCTGTGCCTC	60.195	20	278	836	1113
comp125987_c0	1	p1	(T)11	11	844	854	GGGGGAAGTATTTGGGTGTT	59.919	20	CAAACTCCATTCTGGTGAGGA	60.096	21	213	769	981	GGGGGAAGTATTTGGGTGTT	59.919	20	TCCATTCTGGTGAGGAAACAG	60.096	21	208	769	976	GGGGGAAGTATTTGGGTGTT	59.919	20	TCTGGTGAGGAAACAGCATCT	59.859	21	203	769	971
comp127144_c0	1	p3	(AGC)6	18	402	419	GGCATCATTTTGTTGGCTCT	60.081	20	AGCACTGGAGTCAACCCATC	60.12	20	199	252	450	GGCATCATTTTGTTGGCTCT	60.081	20	GAGCACTGGAGTCAACCCAT	60.12	20	200	252	451	AGGCATCATTTTGTTGGCTC	60.081	20	AGCACTGGAGTCAACCCATC	60.12	20	200	251	450
comp105712_c0	1	p1	(A)13	13	158	170	ATGTTGCACCGTTCTTTTCC	59.978	20	GCCTTCGAAACTTTGAGCAG	60.132	20	181	21	201	GTTGCACCGTTCTTTTCCAT	59.978	20	GCCTTCGAAACTTTGAGCAG	60.132	20	179	23	201	GTTGCCACTGCTGCAATAAA	59.879	20	GCCTTCGAAACTTTGAGCAG	60.132	20	202	0	201
comp126537_c0	1	p3	(CGG)6	18	408	425
comp1304087_c0	1	p1	(A)11	11	111	121	TACTGCTGCTGTTTCGGTTG	60.05	20	GTGCTCCTCCTCCCTTTCTT	59.817	20	131	73	203	TACTGCTGCTGTTTCGGTTG	60.05	20	CGACAGTGAGCTTCAACAGC	59.776	20	211	73	283	TACTGCTGCTGTTTCGGTTG	60.05	20	CCTCCTCCCTTTCTTCCTGT	59.671	20	126	73	198
comp125466_c1	1	p1	(T)10	10	192	201	ACAAAGGCCATACAACAGCC	60	20	AACGTTGTTTTTGGATCAAGTAGA	59.141	24	235	23	257	AAGGCCATACAACAGCCAAG	60.132	20	AACGTTGTTTTTGGATCAAGTAGA	59.141	24	232	26	257	ACAAAGGCCATACAACAGCC	60	20	TTGTTTTTGGATCAAGTAGAACACA	59.959	25	231	23	253
comp97656_c0	1	p1	(T)19	19	1	19
comp124057_c0	1	p1	(T)11	11	353	363	ATAGACAAAGTGGCCAACGG	59.993	20	GCCAAAGCAGCAGAAGTAGC	60.3	20	202	200	401	CAAAGTGGCCAACGGTTAGT	60.03	20	GCCAAAGCAGCAGAAGTAGC	60.3	20	197	205	401	TAGACAAAGTGGCCAACGGT	60.55	20	GCCAAAGCAGCAGAAGTAGC	60.3	20	201	201	401
comp77990_c0	1	p1	(T)11	11	170	180	TACCACCTTTGTGAGGACCC	59.82	20	CTGGTAGACCTCACTCGGGA	60.252	20	122	125	246	TACCACCTTTGTGAGGACCC	59.82	20	TCCTGGTAGACCTCACTCGG	60.252	20	124	125	248	TACCACCTTTGTGAGGACCC	59.82	20	GTAGACCTCACTCGGGATGC	59.685	20	119	125	243
comp133459_c0	1	p1	(A)10	10	28	37	TAATAAATTCACGCCTCGCC	60.061	20	CCTCCCTTAAAGACACGTCG	59.728	20	240	5	244	TAATAAATTCACGCCTCGCC	60.061	20	TCCCCCTCCCTTAAAGACAC	60.298	20	244	5	248	TAATAAATTCACGCCTCGCC	60.061	20	GTCCCCCTCCCTTAAAGACA	60.298	20	245	5	249
comp38621_c1	1	p1	(T)10	10	82	91	TACATGTGACGCTCTCGTCC	59.862	20	CAGTCGACGAGGTCTATGGC	60.823	20	141	51	191	TACATGTGACGCTCTCGTCC	59.862	20	GCAGTCGACGAGGTCTATGG	60.823	20	142	51	192	TGGTACATGTGACGCTCTCG	60.895	20	TGCATTAGTGACGATGAGGC	59.83	20	176	48	223
comp1341524_c0	1	p2	(TG)7	14	129	142	GTACGAGATCAAGGGGGTGA	59.927	20	AGAAATGTGGATCAGGACCG	59.927	20	134	79	212	GATCAAGGGGGTGATTGTTG	60.173	20	AGAAATGTGGATCAGGACCG	59.927	20	128	85	212	GTACGAGATCAAGGGGGTGA	59.927	20	CCACTCCACACACACCTCAG	60.198	20	173	79	251
comp32529_c1	1	p1	(A)15	15	139	153	TGAGACGCTGTAGTTACCCG	58.949	20	TCCAAAATCTCAAACTGCCC	60.051	20	256	72	327	TGAGACGCTGTAGTTACCCG	58.949	20	CTAACGGGCAGCTTGGATAG	59.861	20	106	72	177	TAGAAATCGATGGGGTTTCC	58.832	20	TCCAAAATCTCAAACTGCCC	60.051	20	221	107	327
comp134569_c1	1	p3	(GTG)5	15	3397	3411	CAATGCTGAAAGAAGCAACG	59.609	20	GAGCTCTCATGAATGCCACA	59.95	20	207	3274	3480	CAATGCTGAAAGAAGCAACG	59.609	20	GCTCTCATGAATGCCACAGA	59.95	20	205	3274	3478	TTGAAAAGCGATGCAATGTT	59.305	20	GCTCTCATGAATGCCACAGA	59.95	20	126	3353	3478
comp134569_c1	2	p2	(GA)6	12	3979	3990
comp136369_c1	1	p1	(T)10	10	201	210	TGGCATGCTCTCGTTGTATC	59.83	20	GCACAATGCAGTGGTACCTG	60.183	20	240	110	349	CTCACTGCATCCCATGCTAA	59.823	20	GCACAATGCAGTGGTACCTG	60.183	20	182	168	349	TCTCACTGCATCCCATGCTA	60.376	20	GCACAATGCAGTGGTACCTG	60.183	20	183	167	349
comp127338_c0	1	p1	(T)12	12	1	12
comp135153_c0	1	p2	(GA)7	14	140	153	ACTGCATCGCAGACTCACAG	60.211	20	ATGGAATCCCGAATCAAACA	60.133	20	167	18	184	ACTGCATCGCAGACTCACAG	60.211	20	CATGGAATCCCGAATCAAAC	60.133	20	168	18	185	CTGTCACTGCATCGCAGACT	60.211	20	CATGGAATCCCGAATCAAAC	60.133	20	173	13	185
comp135153_c0	2	p2	(GC)6	12	830	841	ATGACGAGGAATCCATCAGC	60.042	20	GTTGAGGATGGAGTTGAGGC	59.661	20	280	679	958	GAGGAATCCATCAGCTTGGA	60.158	20	GTTGAGGATGGAGTTGAGGC	59.661	20	275	684	958	AATCCATCAGCTTGGACGAG	60.218	20	GTTGAGGATGGAGTTGAGGC	59.661	20	271	688	958
comp133709_c0	1	p1	(C)12	12	311	322	CTATAAATCGCTCGGATCGC	59.801	20	ATCCTGACCAGACCAAAACG	59.966	20	266	123	388	CTATAAATCGCTCGGATCGC	59.801	20	TCACATCCTGACCAGACCAA	60.088	20	270	123	392	CGTTCCTTCCTCTCCTCTCC	60.328	20	ATCCTGACCAGACCAAAACG	59.966	20	237	152	388
comp207861_c0	1	p2	(AG)7	14	170	183	CTTGGACAGAGACCAGGAGG	59.828	20	TGGTCGGGTACAGTAGCCTT	59.615	20	162	69	230	TTGGTTTTCTTCCCCCTTTT	59.787	20	TGGTCGGGTACAGTAGCCTT	59.615	20	215	16	230	TTTGGTTTTCTTCCCCCTTT	59.787	20	TGGTCGGGTACAGTAGCCTT	59.615	20	216	15	230
comp150229_c0	1	p1	(A)11	11	1	11
comp3762072_c0	1	p1	(T)10	10	14	23
comp2931949_c0	1	p2	(CA)8	16	141	156	GTGCTGAAGTGTTTGGCAGA	60.032	20	CTCAGCTGCCTGGCATATTT	60.374	20	188	46	233	CAATGGATGTGGTGCTGAAG	60.112	20	CTCAGCTGCCTGGCATATTT	60.374	20	199	35	233	CAAGCATGTGTCTAGGGCAA	59.864	20	CTCAGCTGCCTGGCATATTT	60.374	20	127	107	233
comp698991_c0	1	p1	(T)12	12	304	315	ACATTTTGGGTTCGTTCAGC	59.978	20	CCAGCTCGAACCTTCATACA	58.874	20	154	274	427	ACATTTTGGGTTCGTTCAGC	59.978	20	CCAGCTCGAACCTTCATACAA	60.256	21	154	274	427	ACATTTTGGGTTCGTTCAGC	59.978	20	ATTCCAGCTCGAACCTTCAT	58.743	20	157	274	430
comp112770_c0	1	c	(GGC)6ctcctctg(TC)6	38	364	401	CCTAGTTGAACGCCCATGAT	59.955	20	TCAGAGTCAGATCCCCATCC	60.008	20	257	212	468	CCTAGTTGAACGCCCATGAT	59.955	20	CCTTCAGACCAGTCTCCTGC	59.986	20	277	212	488	CCTAGTTGAACGCCCATGAT	59.955	20	CTGCTCAGAGTCAGATCCCC	59.945	20	261	212	472
comp86430_c0	1	p3	(GCA)6	18	119	136	GATTGAGACGTGGTGTGTGG	60.005	20	TCCCTCTCAGTTTTCAACGG	60.224	20	248	16	263	GGTTGAGCTCCAATAGCTGC	59.985	20	TCCCTCTCAGTTTTCAACGG	60.224	20	170	94	263	TGGGAAGCAGGAGGACTCTA	59.943	20	TCCCTCTCAGTTTTCAACGG	60.224	20	231	33	263
comp702843_c0	1	p1	(C)19	19	1	19
comp441206_c0	1	p1	(G)11	11	1	11
comp1319131_c0	1	p2	(CG)6	12	366	377	TGGTACTCTTCCAACCCCAG	59.959	20	ACTCAGCCGCAACGTTTAAT	59.775	20	160	310	469	GTCGCTGGACGCTACAAAAT	60.278	20	ACTCAGCCGCAACGTTTAAT	59.775	20	264	206	469	TATTCAGTTGGTGTCGCTGG	59.716	20	ACTCAGCCGCAACGTTTAAT	59.775	20	276	194	469
comp128700_c0	1	p3	(CCG)5	15	100	114	CTAACCCCAAACCCTCCTCT	59.434	20	GAGAGTGATGGCGGTGAGAT	60.231	20	168	15	182	ACTCCCTAACCCCAAACCCT	60.946	20	GAGAGTGATGGCGGTGAGAT	60.231	20	173	10	182	ACTCCCTAACCCCAAACCCT	60.946	20	AGAGTGATGGCGGTGAGATT	59.685	20	172	10	181
comp131012_c0	1	p3	(CGG)6	18	106	123	GAAACCCCTCGTCTGCTCTC	61.311	20	ACATCAAGAACCACCTTGCC	59.973	20	268	38	305	CTCCACACCTCTCTCCCCAT	61.466	20	ACATCAAGAACCACCTTGCC	59.973	20	236	70	305	TCCACACCTCTCTCCCCAT	60.473	19	ACATCAAGAACCACCTTGCC	59.973	20	235	71	305
comp126646_c1	1	p1	(G)17	17	644	660
comp30892_c0	1	p1	(A)10	10	408	417	CAACGTGGACATGGTTTCAA	60.404	20	GCCAATCAAAGTAATTGTTTAATTTTT	59.285	27	153	349	501	TCAACGTGGACATGGTTTCA	60.98	20	GCCAATCAAAGTAATTGTTTAATTTTT	59.285	27	154	348	501	AGTCAACGTGGACATGGTTTC	59.883	21	GCCAATCAAAGTAATTGTTTAATTTTT	59.285	27	156	346	501
comp127296_c1	1	p3	(GGC)6	18	739	756	TTGCCAGGCTTACACCTTCT	59.875	20	CGTCGTTTTCTCCTGGAAAG	59.846	20	273	716	988	CTTGCCAGGCTTACACCTTC	59.875	20	CGTCGTTTTCTCCTGGAAAG	59.846	20	274	715	988	TCTTGCCAGGCTTACACCTT	59.875	20	CGTCGTTTTCTCCTGGAAAG	59.846	20	275	714	988
comp121205_c0	1	p3	(GTC)5	15	848	862
comp1773631_c0	1	p1	(A)13	13	7	19
comp119855_c1	1	p3	(CCG)5	15	307	321	CTTCTGCTACCAATGCAACC	58.379	20	GAGGAGGTGGGTAGGTTTCC	59.795	20	231	265	495	ACTTCTGCTACCAATGCAACC	59.256	21	GAGGAGGTGGGTAGGTTTCC	59.795	20	232	264	495	TCTGCTACCAATGCAACCG	60.817	19	GGAGGAGGTGGGTAGGTTTC	59.795	20	230	267	496
comp135393_c0	1	p3	(GCC)5	15	158	172	GTCGGTCTTGTCCAGTCGTT	60.159	20	GAGATGGCCTCATGGAAGTC	59.617	20	198	60	257	ACGTAAGGAAAAGCCCCATT	59.835	20	GAGATGGCCTCATGGAAGTC	59.617	20	224	34	257	TTGTCCAGTCGTTCTCTCCC	60.238	20	GAGATGGCCTCATGGAAGTC	59.617	20	191	67	257
comp114215_c0	1	p1	(A)10	10	35	44	CGTCCTTGGTTTCTCTTGGT	59.183	20	ACCATTGGTCTGGAGTCTGG	59.962	20	192	1	192	ACGTCCTTGGTTTCTCTTGG	59.183	20	ACCATTGGTCTGGAGTCTGG	59.962	20	193	0	192	CGTCCTTGGTTTCTCTTGGT	59.183	20	TGGCCCTAGTTCCCTCTTTT	60.068	20	222	1	222
comp121353_c0	1	p2	(CT)8	16	902	917
comp80464_c1	1	p1	(A)12	12	13	24
comp133277_c0	1	p2	(TA)6	12	2473	2484	CTTACAAGAACCCAGGCAGC	59.875	20	TCTTGGTTTGGCTTCTGGAG	60.366	20	243	2317	2559	ACTGCTGAAAGAGAGGTGGC	59.604	20	TGTGCGTCGATTTTCATGTT	60.119	20	247	2354	2600	ACTGCTGAAAGAGAGGTGGC	59.604	20	TTGTGCGTCGATTTTCATGT	60.119	20	248	2354	2601
comp3088657_c0	1	p1	(A)12	12	187	198
comp123074_c0	1	p1	(T)12	12	237	248	GCTTCCATCAGTTTGTGCTG	59.445	20	AATGCATCTTCCAACTTGCC	60.081	20	187	195	381	GCAGCTTCCATCAGTTTGTG	59.445	20	AATGCATCTTCCAACTTGCC	60.081	20	190	192	381	CAGCTTCCATCAGTTTGTGC	59.445	20	AATGCATCTTCCAACTTGCC	60.081	20	189	193	381
comp34810_c0	1	p1	(T)10	10	1	10
comp99800_c0	1	p2	(AC)7	14	2	15
comp86673_c2	1	p1	(T)19	19	1	19
comp86673_c2	2	p2	(AG)10	20	611	630
comp133730_c0	1	p3	(CCT)6	18	1460	1477	TCAGCCTGTACCTCCACCTC	60.261	20	ACCTTGAGGCCGAATCCTAT	59.925	20	199	1380	1578	TCAGCCTGTACCTCCACCTC	60.261	20	TACGAGCTAGGGTTTGGGTG	60.125	20	180	1380	1559	TGACACCTCCAGGTCATCAG	59.659	20	CTAGGGTTTGGAGGAGGGAG	60.06	20	166	1364	1529
comp121002_c0	1	p1	(A)14	14	710	723
comp82854_c0	1	p1	(T)10	10	105	114	CATATTAGGCTGGCTAGGCG	59.853	20	ACCGCCTCAAGGGTTTATTT	59.835	20	267	48	314	CATATTAGGCTGGCTAGGCG	59.853	20	AACCGCCTCAAGGGTTTATT	59.835	20	268	48	315	TATTAGGCTGGCTAGGCGAC	59.479	20	ACCGCCTCAAGGGTTTATTT	59.835	20	265	50	314
comp1675937_c0	1	p1	(A)18	18	1	18
comp33678_c0	1	p1	(A)11	11	419	429	GAATTGTAGGCTGTGGCGTT	60.14	20	TTCACCCGAATTAAACCTGC	59.938	20	222	389	610	CGGCTGTAGCATCTGGATTT	60.235	20	AGGCAGAAGCAACCTACGAA	60.015	20	240	223	462	GTTCAAGCGGATTTTGTGCT	60.257	20	AGGCAGAAGCAACCTACGAA	60.015	20	169	294	462
comp33678_c0	2	p1	(T)10	10	548	557	TTCGTAGGTTGCTTCTGCCT	60.015	20	TTCACCCGAATTAAACCTGC	59.938	20	168	443	610	TTCGTAGGTTGCTTCTGCCT	60.015	20	AAAATTGCGTATTTCACCCG	59.832	20	180	443	622	GAATTGTAGGCTGTGGCGTT	60.14	20	TTCACCCGAATTAAACCTGC	59.938	20	222	389	610
comp115255_c0	1	p1	(T)10	10	125	134	GGCAAGTTGAGGTGATGCTA	58.877	20	AGCCAATTGGTGACAAAGTTC	59.091	21	188	10	197	GGCAAGTTGAGGTGATGCTA	58.877	20	GCCAATTGGTGACAAAGTTCA	60.919	21	187	10	196	GGCAAGTTGAGGTGATGCTA	58.877	20	GCCAATTGGTGACAAAGTTC	58.048	20	187	10	196
comp129283_c0	1	p3	(CGG)5	15	294	308	GCCAACAACGGGTACAACTG	61.381	20	ACACGTACTGCTCCACCTCC	60.182	20	124	231	354	GCCAACAACGGGTACAACTG	61.381	20	GACGACACGTACTGCTCCAC	59.341	20	128	231	358	ACAACGGGTACAACTGTGCG	61.992	20	ACACGTACTGCTCCACCTCC	60.182	20	120	235	354
comp136186_c1	1	p1	(A)11	11	244	254	TGAAAACGGGCTTTTCATTC	60.053	20	GCTCATTTTCCCTGAAACCA	60.051	20	258	92	349	TTTGTTTGTGCTCCTGATGC	59.847	20	GCTCATTTTCCCTGAAACCA	60.051	20	147	203	349	TTTGTTTGTGCTCCTGATGC	59.847	20	GAGGTTCGTTAAGAGCACCG	59.875	20	255	203	457
comp139245_c0	1	p3	(GCT)6	18	684	701	ATACCGATCCACGGGTTTCT	60.578	20	TCCTGCCGCAGTCTAGTTTT	60.015	20	200	577	776	ATACCGATCCACGGGTTTCT	60.578	20	TGCACATCTCGTTCTTCCAG	59.984	20	245	577	821	GCCAAGCTCAAGCTATCGAA	60.626	20	TCCTGCCGCAGTCTAGTTTT	60.015	20	219	558	776
comp139245_c0	2	p2	(GA)7	14	1375	1388	AGCATCAGACCACATGGACA	60.121	20	AGGGGAGCAAGAGGAAGAAG	59.95	20	256	1225	1480	AGCATCAGACCACATGGACA	60.121	20	AAGAGGAAGAAGGCGAGGAG	60.088	20	248	1225	1472	AGCATCAGACCACATGGACA	60.121	20	AAGGGGAGCAAGAGGAAGAA	60.319	20	257	1225	1481
comp75066_c0	1	p1	(A)13	13	333	345
comp2569_c0	1	p1	(T)10	10	595	604	GGATAGGCACGCTCCTTAAA	59.32	20	CCAGGAGGTATGGGATGGTA	59.623	20	278	381	658	GAACGGGACATGGAAGGATA	59.75	20	CCAAAGGACCATTGCTTTTT	59.064	20	266	366	631	GACATGGAAGGATAGGCACG	60.483	20	CCAAAGGACCATTGCTTTTT	59.064	20	260	372	631
comp859756_c0	1	p1	(T)10	10	201	210	CAATGGCAAGTAGGGGCTTA	60.089	20	ACCTTTGTGCATGGTTGTCA	60.008	20	193	89	281	AAGTGCAATGGCAAGTAGGG	60.132	20	ACCTTTGTGCATGGTTGTCA	60.008	20	198	84	281	CAATGGCAAGTAGGGGCTTA	60.089	20	AAGGACACTGGATTTGCGTC	60.119	20	238	89	326
comp117569_c0	1	p1	(T)10	10	909	918	CTTTTGTACCGCCCAGTGTT	60.03	20	CTGCAAACCTTTTCACCAGG	60.659	20	274	685	958	TTGTGGCACACTTTTTGCTC	59.888	20	CTGCAAACCTTTTCACCAGG	60.659	20	201	758	958	GTCGTGCGTGAATTTGTACG	60.18	20	CTGCAAACCTTTTCACCAGG	60.659	20	142	817	958
comp125313_c0	1	p3	(CGC)5	15	285	299	CTTCTCGAGCTCCTCGTGGT	62.044	20	GAAGAAAACGTTGACGCCAT	60.118	20	276	249	524	CTTCTCGAGCTCCTCGTGGT	62.044	20	ATGAAGAAAACGTTGACGCC	60.118	20	278	249	526	TTCTCGAGCTCCTCGTGGT	61.109	19	GAAGAAAACGTTGACGCCAT	60.118	20	275	250	524
comp133859_c0	1	c	(GA)8ggaaaagaggcctcacttctcttctcctccccttcgtccccaaaaagaaaagggaa(AAAT)5	92	1	92
comp135309_c1	1	p1	(G)19	19	1	19
comp152144_c0	1	c	(TGC)6gaattggagctgtactgctaactcggggaaggagctgttgctgttgctgtgtgagg(AGC)5	89	160	248
comp81495_c0	1	p2	(TC)7	14	688	701	CCATCCTACTCGGAAGGACA	60.065	20	GATGCTCAAGACCGATGGTT	60.081	20	266	565	830	ATCTTCTTCATCACGCACCC	60.081	20	GATGCTCAAGACCGATGGTT	60.081	20	180	651	830	AGGACATAGCGACCATGAGG	60.096	20	GATGCTCAAGACCGATGGTT	60.081	20	252	579	830
comp91712_c0	1	p2	(GA)10	20	278	297
comp132899_c3	1	p2	(AG)9	18	261	278
comp110694_c0	1	p1	(A)10	10	62	71	CCGTATCAATCGGAAGCAAT	59.923	20	AGCAACACCTTCATCCCAAC	59.973	20	271	5	275	CCGTATCAATCGGAAGCAAT	59.923	20	TTGTCCAGTTTTGGGGAAAG	59.942	20	139	5	143	CCGTATCAATCGGAAGCAAT	59.923	20	CCAGTTTTGGGGAAAGTTGA	59.942	20	135	5	139
comp134208_c0	1	p3	(CCG)5	15	127	141	ATCAAGCCACTCCACACCTC	60.12	20	CGAAGAAGAAGACCACCAGG	59.837	20	232	30	261	GATCAAGCCACTCCACACCT	60.12	20	CGAAGAAGAAGACCACCAGG	59.837	20	233	29	261	TAAGCACACACCGATCAAGC	59.871	20	CGAAGAAGAAGACCACCAGG	59.837	20	245	17	261
comp134208_c0	2	p2	(TA)6	12	1586	1597	TGGGGTTGTCCATGACACTA	59.806	20	CATCTGCATCGCAATCTCTG	60.526	20	256	1373	1628	TGGGGTTGTCCATGACACTA	59.806	20	CATCGCAATCTCTGTGGAAC	59.245	20	250	1373	1622	TGGGGTTGTCCATGACACTA	59.806	20	ATCGCAATCTCTGTGGAACA	59.245	20	249	1373	1621
comp122351_c0	1	p1	(T)12	12	1	12
comp1460498_c0	1	p2	(GA)8	16	1	16
comp18765_c0	1	p3	(GGT)5	15	1	15
comp110429_c0	1	p3	(TCT)5	15	378	392	CTCCATCCGAGATGAGCTTG	60.903	20	AGGAAGGCCGGTTGAAAG	60.187	18	258	183	440	GATCCACGCCGGATCTAC	58.989	18	CAAGGGGGACTTTAGGGTTC	59.799	20	254	354	607	CCATCTTCTTGGGCTTCTCC	61.095	20	AGGAAGGCCGGTTGAAAG	60.187	18	202	239	440
comp110429_c0	2	p1	(A)10	10	686	695
comp93286_c1	1	c	(T)10acttattattaatgctagtttatgattaggatgaatttaaattgctactccggattcaatactagctggtgatttttaggcaagttggtga(T)10	111	383	493	GGTGATTTTTAGGCAAGTTGG	58.616	21	AATTCATCCTAATCATAAACTAGCATT	57.214	27	172	358	529	AGCTGGTGATTTTTAGGCAA	57.515	20	AATTCATCCTAATCATAAACTAGCATT	57.214	27	176	354	529	GGTGATTTTTAGGCAAGTTGGT	59.415	22	AATTCATCCTAATCATAAACTAGCATT	57.214	27	172	358	529
comp104037_c0	1	p3	(GAC)5	15	89	103	CCACTCCGTGTTCTTGTTCA	59.72	20	AACGAAACCAAACACCAAGC	60.015	20	223	3	225	TAGTAGGACGCCACTCTCCG	60.41	20	AACGAAACCAAACACCAAGC	60.015	20	177	49	225	TAGTAGGACGCCACTCTCCG	60.41	20	TCGTCAGAAACAACAGCACC	59.88	20	143	49	191
comp83081_c0	1	p1	(T)14	14	193	206
comp38482_c1	1	p3	(TCT)5	15	7	21
comp38482_c1	2	p2	(CT)7	14	384	397
comp78692_c0	1	p2	(AC)9	18	618	635
comp139318_c0	1	p2	(AG)8	16	16	31
comp115298_c1	1	p1	(A)10	10	115	124	TCGCATCTGTCAAGGTTTTG	59.84	20	CCCTGTTCGGATTGCACTAT	59.955	20	207	86	292	TCGCATCTGTCAAGGTTTTG	59.84	20	GCAACGGTAGAGAATCCCAA	60.074	20	109	86	194	TCGCATCTGTCAAGGTTTTG	59.84	20	TTGCAACGGTAGAGAATCCC	60.074	20	111	86	196
comp137083_c2	1	p2	(TA)6	12	349	360	GCCACCAGTCTCAACTGCTT	60.453	20	TGTGCTGCGCATAGAATAGC	60.148	20	279	139	417	CTCTTAATGCAATGGCTGGC	60.742	20	GCTTGTGTTTTACCGCCAAT	60.003	20	215	277	491	GCAGTTCTCCTGCCATTCAC	60.812	20	GCTTGTGTTTTACCGCCAAT	60.003	20	197	295	491
comp114412_c0	1	p2	(AG)9	18	1	18
comp134126_c0	1	p1	(C)11	11	509	519	ACACGTGAGGAGGAAGAGGA	59.835	20	ATGAAGATGGAAGCCACGTT	59.556	20	162	443	604	GACACGTGAGGAGGAAGAGG	59.835	20	ATGAAGATGGAAGCCACGTT	59.556	20	163	442	604	GACACGTGAGGAGGAAGAGG	59.835	20	CGACTTTGACTTCCGCTTTT	59.494	20	238	442	679
comp107132_c0	1	p2	(AT)10	20	305	324
comp107411_c0	1	p1	(T)11	11	118	128	ACAAGGTCATCACGGCAAAT	60.384	20	ATTGGGAAAAATAGGCCCAC	60.02	20	119	39	157	ATCACGGCAAATTAAGGCAA	60.456	20	ATTGGGAAAAATAGGCCCAC	60.02	20	111	47	157	ACAAGGTCATCACGGCAAAT	60.384	20	AGCTCCCTGGCAGTTGTAAA	59.875	20	171	39	209
comp140576_c0	1	p3	(AGC)6	18	844	861	GGCTACCAAGACCTCTGACG	59.867	20	GACTGAGACGATGAGGAGGG	59.792	20	162	775	936	CGAACGAGATCAAGAAGGCT	59.574	20	GACTGAGACGATGAGGAGGG	59.792	20	178	759	936	GGGACGATAAGCTTCGGTTT	60.451	20	GACTGAGACGATGAGGAGGG	59.792	20	271	666	936
comp82983_c1	1	p1	(T)11	11	146	156	AAGCTCGAATTCCTCGTCAA	59.955	20	CGGTTGCATGATAGTGTCAAA	59.6	21	128	93	220	AAGCTCGAATTCCTCGTCAA	59.955	20	AAAATTGGTCTCCCATGTCAA	59.278	21	108	93	200	AAGCTCGAATTCCTCGTCAA	59.955	20	AAAAATTGGTCTCCCATGTCA	59.278	21	109	93	201
comp135063_c0	1	p3	(GTG)5	15	2287	2301	TTCACCTTATTGACGAGCCC	60.074	20	CCAAGAGGAAGGAGCCAAC	59.788	19	208	2123	2330	GGTATTGGTGGCATTCACCT	59.676	20	CCAAGAGGAAGGAGCCAAC	59.788	19	221	2110	2330	TCCGGCACAATATTCTTGGT	60.331	20	CCAAGAGGAAGGAGCCAAC	59.788	19	238	2093	2330
comp73403_c0	1	p1	(A)15	15	50	64	TTGTAGGAACGCACAGATGC	59.871	20	GAGGAGGAGGAGGAGGAAGA	59.883	20	210	18	227	TTGTAGGAACGCACAGATGC	59.871	20	ACGAGCCATCAGTGGAGTCT	59.866	20	112	18	129	TTGTAGGAACGCACAGATGC	59.871	20	GTTTGGTCGAACACTTGGCT	60.156	20	156	18	173
comp73403_c0	2	p3	(TCC)6	18	212	229
comp124844_c0	1	p1	(G)21	21	1	21
comp139806_c0	1	p1	(T)11	11	2485	2495	CCTATGAGGCGTATCGGAAA	60.053	20	CATGAGGAGATCTGCGTTGA	59.942	20	197	2337	2533	ATGAGGCGTATCGGAAACAG	60.096	20	CATGAGGAGATCTGCGTTGA	59.942	20	194	2340	2533	TTCCAGAATCCTATGAGGCG	60.17	20	CATGAGGAGATCTGCGTTGA	59.942	20	206	2328	2533
comp321_c0	1	p3	(AAC)5	15	304	318	CCAACAACAGCAGCACAACT	59.946	20	GGCGAATCAGTATTGCCATT	59.929	20	126	257	382	CCAACAACAGCAGCACAACT	59.946	20	TGGATTTTGGTATCTTCGGC	59.901	20	228	257	484	ACAACAGCAGCACAACTTCG	60.096	20	TGGATTTTGGTATCTTCGGC	59.901	20	225	260	484
comp321_c0	2	p3	(ACC)5	15	560	574	TGATTCGCCTTCAATGACAA	60.197	20	TGGTTTTGGTTTTGGTGGTT	60.103	20	240	374	613	TGATTCGCCTTCAATGACAA	60.197	20	GGTTTTGGTTTTGGTGGTTG	60.103	20	239	374	612	CTGATTCGCCTTCAATGACA	59.799	20	TGGTTTTGGTTTTGGTGGTT	60.103	20	241	373	613
comp129545_c1	1	p3	(CGC)5	15	77	91	AGCATCGTTGCTGATCCTCT	59.981	20	AACCGATTCGCATACAGGAC	59.962	20	258	52	309	AGCATCGTTGCTGATCCTCT	59.981	20	TTCGCATACAGGACGTTCAC	59.722	20	252	52	303	GCATCGTTGCTGATCCTCTT	60.37	20	AACCGATTCGCATACAGGAC	59.962	20	257	53	309
comp123833_c0	1	p3	(GAG)6	18	1263	1280	CATGGGACTGGTTGAAGGTC	60.363	20	TTTCCTCTCCACGAGCACTT	59.989	20	240	1126	1365	CATGGGACTGGTTGAAGGTC	60.363	20	CGGCCTATTCTCCTCTCCTT	59.805	20	258	1126	1383	AACATGGGACTGGTTGAAGG	59.82	20	CTTTCCTCTCCACGAGCACT	59.598	20	243	1124	1366
comp121665_c0	1	p3	(AGC)5	15	127	141	AGCGAATGAATTGGAACTGG	60.074	20	TTGTCCTCGGAATCCATCTC	60.011	20	262	30	291	GCAGCGAATGAATTGGAACT	60.221	20	TTGTCCTCGGAATCCATCTC	60.011	20	264	28	291	AGCGAATGAATTGGAACTGG	60.074	20	GATCTCTGAAAGGCTGGGTG	59.803	20	160	30	189
comp131749_c0	1	p4	(ATGT)5	20	851	870	GGAGCGATATATGCACCGAT	59.914	20	TGTACACACCACACCACACG	59.95	20	255	793	1047	CACCGATCGAGGTTGCTAAT	60.096	20	TGTACACACCACACCACACG	59.95	20	242	806	1047	CACCGATCGAGGTTGCTAAT	60.096	20	GGCATCTACGCACCACAGTA	59.746	20	277	806	1082
comp129647_c0	1	p2	(AC)6	12	270	281	TGGAATGGAATGGTTTCACTG	60.74	21	CTGCCTCCGATCACCTACAG	60.812	20	249	230	478	TGGAATGGAATGGTTTCACTG	60.74	21	TCGGTCCTCCTCTGCTTCT	60.08	19	119	230	348	CCATCTACTGGAATGGAATGGT	60.074	22	CTGCCTCCGATCACCTACAG	60.812	20	257	222	478
comp1427769_c0	1	p1	(A)10	10	70	79	GAAGCAATACTTGAATAACGCAGA	59.827	24	AGAACAATGCCAAAAGGCAG	60.249	20	103	1	103	GAAGCAATACTTGAATAACGCAGA	59.827	24	GAAGAACAATGCCAAAAGGC	59.691	20	105	1	105	AAGCAATACTTGAATAACGCAGAA	59.396	24	AGAACAATGCCAAAAGGCAG	60.249	20	102	2	103
comp131919_c4	1	p3	(GTG)6	18	577	594
comp140252_c0	1	p1	(A)12	12	39	50
comp1685665_c0	1	p3	(GCC)5	15	17	31
comp3839500_c0	1	p2	(AT)6	12	18	29
comp250656_c0	1	p3	(CAG)5	15	109	123	GTGCTGCACCTGCAATTAGA	60.019	20	TTGCGCTCTTGATCTGGTAA	59.566	20	214	13	226	GTGCTGCACCTGCAATTAGA	60.019	20	TGCGCTCTTGATCTGGTAAA	59.566	20	213	13	225	GTGCTGCACCTGCAATTAGA	60.019	20	CATGGACATGATGGCAAGTT	59.374	20	135	13	147
comp132975_c1	1	p1	(T)10	10	1976	1985
comp124888_c0	1	p1	(A)10	10	268	277	TCCAGACTCACAATGAAGCA	57.883	20	CAAGCAAAACAAAGCGATCA	59.992	20	277	138	414	AATCCAGACTCACAATGAAGCA	59.74	22	CAAGCAAAACAAAGCGATCA	59.992	20	279	136	414	CAATCCAGACTCACAATGAAGC	59.74	22	CAAGCAAAACAAAGCGATCA	59.992	20	280	135	414
comp824881_c0	1	p1	(A)13	13	464	476
comp131849_c0	1	p2	(CT)8	16	1	16
comp61901_c0	1	c	(GCA)5acaacagcatcagatggctatgggagggagagggggctttggccatcagggaggcggcggtgg(GTC)5	93	1	93
comp103568_c0	1	p1	(T)10	10	191	200	AGGGCACAACTATCCAGACG	60.134	20	GGTCACAAGCGACAGCTACA	60.056	20	190	67	256	AGGGCACAACTATCCAGACG	60.134	20	CAAGCGACAGCTACAGATGC	59.77	20	185	67	251	TGATTGCTTAAAGGGCACAA	59.301	20	GGTCACAAGCGACAGCTACA	60.056	20	201	56	256
comp358150_c0	1	p1	(A)12	12	459	470	CTGCACTACACCCTGCTGAA	60.049	20	CTGACGCTTGTGTCTGCATT	60.056	20	213	341	553	TGAATGAAAGTAGACGGGGC	60.074	20	CTGACGCTTGTGTCTGCATT	60.056	20	197	357	553	AGTTCTTTTGCCCCCAGAGT	60.11	20	CTGACGCTTGTGTCTGCATT	60.056	20	258	296	553
comp1510446_c0	1	p1	(A)11	11	14	24
comp1510446_c0	2	c	(T)10ctgaagtggtgaatgtaagaagcatggattgatggatggatggcgctggattaatgttacaaaatttagtagtttaagagtactaaaaacatttttctc(A)11	120	140	259
comp73760_c0	1	p1	(A)10	10	26	35	CGGTTCTCTCCTGCTGTTTT	59.473	20	GTCGTCATCACCTCCAACCT	59.969	20	279	2	280	CGGTTCTCTCCTGCTGTTTT	59.473	20	TCACCTCCAACCTTGAAACC	59.943	20	272	2	273	CGGTTCTCTCCTGCTGTTTT	59.473	20	GAGTGGCACGTACACCTTGA	59.751	20	187	2	188
comp118405_c0	1	p1	(A)10	10	141	150	TGCTGCTACATCACTCCACC	59.862	20	GGATGCATATCTCAGGGGAA	59.854	20	193	106	298	TGCTGCTACATCACTCCACC	59.862	20	CAGGGATGCATATCTCAGGG	60.439	20	196	106	301	TGCTGCTACATCACTCCACC	59.862	20	CGTAGCATGCATGTGTCGTT	60.753	20	113	106	218
comp77559_c0	1	p1	(T)10	10	121	130	TGTAAATGTTAAAACAGTCAACGG	58.235	24	GCTGGTCAACCATGATCAAA	59.502	20	160	26	185	AGCTTAAACGACAACTATTGGAA	57.265	23	AATGTGTTCCTGCTGGTCAA	59.139	20	105	92	196	AGCTTAAACGACAACTATTGGAA	57.265	23	AAATGTGTTCCTGCTGGTCA	59.139	20	106	92	197
comp1669074_c0	1	p1	(A)10	10	151	160	CGATCGAACCCTAATTGCAG	60.597	20	TGGTACGCAAGGTAGGTGGT	60.431	20	256	19	274	TCGAACCCTAATTGCAGACA	59.272	20	TGGTACGCAAGGTAGGTGGT	60.431	20	253	22	274	CGATCGAACCCTAATTGCAG	60.597	20	TGGTGTGGCCTTATTTTTGG	60.722	20	211	19	229
comp371569_c0	1	p2	(AT)6	12	364	375	TCTTGTGGAGACGACAGACG	60.022	20	TCCTTGATGCTAGGGTCCTG	60.21	20	182	236	417	TGGTCTTGTGGAGACGACAG	59.864	20	TCCTTGATGCTAGGGTCCTG	60.21	20	185	233	417	GTGGCTAGTCACGGTCGAAT	60.142	20	TCCTTGATGCTAGGGTCCTG	60.21	20	219	199	417
comp120687_c0	1	p2	(TC)6	12	665	676	GGAACGATGAGCAGATGGAT	60.042	20	CATGCGATCAGGAACTGGTA	59.673	20	138	575	712	TGATTCCAGCAACCAAATGA	60.049	20	CATGCGATCAGGAACTGGTA	59.673	20	269	444	712	GAGTGCATACGGATCCCATT	59.78	20	CATGCGATCAGGAACTGGTA	59.673	20	208	505	712
comp87908_c0	1	p1	(A)10	10	63	72	CGACCTGCAAAACCCATATT	59.823	20	AAGCATGCCCCAAATGTAAC	59.829	20	124	19	142	CGACCTGCAAAACCCATATT	59.823	20	TTTAAGCATGCCCCAAATGT	60.323	20	127	19	145	CGACCTGCAAAACCCATATT	59.823	20	GTTTAAGCATGCCCCAAATG	60.323	20	128	19	146
comp87908_c0	2	p1	(T)10	10	249	258	TGCAAAAACAGCACAAAAGC	60.037	20	TCAGCAGCAATCTCGATCAT	59.507	20	241	176	416	TGCAAAAACAGCACAAAAGC	60.037	20	TTCAGCAGCAATCTCGATCA	60.653	20	242	176	417	TGCAAAAACAGCACAAAAGC	60.037	20	TGATTACCATCACTGCGAACA	60.127	21	147	176	322
comp134012_c0	1	p1	(T)10	10	1835	1844	GGGAAAAACATGCTCAAGGA	60.051	20	GGATGGGCTATGCATTTGTT	59.791	20	240	1632	1871	AACGTACCCCATTGATGAGC	59.82	20	GGTTGGACCATACCGCTAAA	59.823	20	223	1810	2032	TGAACGTACCCCATTGATGA	59.774	20	GGTTGGACCATACCGCTAAA	59.823	20	225	1808	2032
comp131800_c5	1	p1	(T)11	11	2426	2436	GTTGCAAGGCACTGACTGAA	60.032	20	GTTCCTTCATCTGCAAAGGC	59.82	20	254	2272	2525	TGCAAATTGATCCCCATTTT	60.132	20	GTTCCTTCATCTGCAAAGGC	59.82	20	278	2248	2525	TGCAAGGCACTGACTGAAAG	60.175	20	GTTCCTTCATCTGCAAAGGC	59.82	20	252	2274	2525
comp2884867_c0	1	p1	(T)10	10	168	177	TTGCTGATTTTGGTGATTGC	59.67	20	AAATTTGGTATCGCCTGCAC	59.967	20	215	38	252	TTGCTGATTTTGGTGATTGC	59.67	20	TCGCCTGCACAGAGATAGTG	60.16	20	205	38	242	TTGCTGATTTTGGTGATTGC	59.67	20	CGCCTGCACAGAGATAGTGA	60.16	20	204	38	241
comp140525_c0	1	p3	(GAG)5	15	1801	1815	CCTCAAAGGTGAACTGGAGC	59.844	20	TCTCTTCCCGTCGTCTTCAC	60.386	20	275	1565	1839	TAGGACGTCTCGCCCAATAG	60.227	20	ACCCCTTTCCTCGTCAAAAC	60.34	20	144	1753	1896	CTAGGACGTCTCGCCCAATA	60.227	20	ACCCCTTTCCTCGTCAAAAC	60.34	20	145	1752	1896
comp140542_c0	1	c	(T)12acttgtagcttatcttttctttcgttttgtctttcttcttcttc(T)12	68	1908	1975	TAAGGGCACAAGATTGCTCA	59.42	20	GAGGAGCTATTCCATGCTGC	59.946	20	278	1772	2049	GGGCACAAGATTGCTCAAAG	60.776	20	GAGGAGCTATTCCATGCTGC	59.946	20	275	1775	2049	AGGGCACAAGATTGCTCAAA	60.776	20	GAGGAGCTATTCCATGCTGC	59.946	20	276	1774	2049
comp135001_c0	1	p1	(T)10	10	496	505	GTGCTCTCCCTCCCTCTCTT	59.952	20	TGGTGTTGCATGTTCGAAGT	60.16	20	111	455	565	AAGATGTGCTCTCCCTCCCT	60.216	20	TGGTGTTGCATGTTCGAAGT	60.16	20	116	450	565	TGACCATAGTTCACATGCCC	59.374	20	TGGTGTTGCATGTTCGAAGT	60.16	20	229	337	565
comp135435_c0	1	p3	(CGG)5	15	1132	1146	ACTACGTCAACCCCGTGTTC	59.891	20	GCCTCCAGCTTCTTGTTGAA	60.517	20	238	962	1199	ACTACGTCAACCCCGTGTTC	59.891	20	AGCTTCTTGTTGAACGCCAG	60.571	20	232	962	1193	CCTTCACATCCTTCGTCGAG	60.791	20	ATGTCGAAGACGACGAGCTT	60.02	20	229	1028	1256
comp140674_c0	1	p3	(GTC)5	15	422	436	CTATCTCCTGTTTCCGCTGC	59.978	20	GATTCACCACCACAGCCTTT	59.973	20	149	347	495	CTGCAACAACAGGAAGACGA	60.025	20	GATTCACCACCACAGCCTTT	59.973	20	133	363	495	CTGCAACAACAGGAAGACGA	60.025	20	CTTGCTCTCCTTGCAGCTCT	60.035	20	265	363	627
comp127640_c0	1	p1	(A)14	14	1843	1856	CCGGTTTCCGTGATACAAGT	59.853	20	TGTAACGGTGACCCAAATCA	59.816	20	213	1807	2019	ATCCGGTTTCCGTGATACAA	60.192	20	TGTAACGGTGACCCAAATCA	59.816	20	215	1805	2019	AATCCGGTTTCCGTGATACA	60.192	20	TGTAACGGTGACCCAAATCA	59.816	20	216	1804	2019
comp107185_c1	1	p1	(A)11	11	199	209	CTAGCTGAATTGGGGTGCAT	60.096	20	TCAAGTGAACAAAATTCAAGCA	58.464	22	184	54	237	TTCTGAAGTGCAGGGACTGA	59.545	20	TCAAGTGAACAAAATTCAAGCAA	59.787	23	205	33	237	TCTGAAGTGCAGGGACTGAA	59.545	20	TCAAGTGAACAAAATTCAAGCAA	59.787	23	204	34	237
comp121610_c3	1	p1	(G)14	14	1	14
comp1943123_c0	1	p2	(CT)9	18	33	50
comp136809_c0	1	p2	(GA)10	20	1	20
comp684669_c0	1	p2	(CT)6	12	27	38	CTCGAAACTATTTGATCGCCT	58.48	21	TACAGGAGATCGGAGGAGGA	59.755	20	144	0	143	CTCGAAACTATTTGATCGCC	57.456	20	TACAGGAGATCGGAGGAGGA	59.755	20	144	0	143	TCGAAACTATTTGATCGCCT	57.456	20	TACAGGAGATCGGAGGAGGA	59.755	20	143	1	143
comp684669_c0	2	p1	(G)12	12	213	224
comp139599_c0	1	p1	(A)10	10	394	403	CGAACGGGGAAATTTACAGA	59.931	20	ATTTCTTGGGCTTCTGGTCA	59.67	20	246	270	515	TCGAACGGGGAAATTTACAG	59.931	20	ATTTCTTGGGCTTCTGGTCA	59.67	20	247	269	515	CGGGGAAATTTACAGAGGCT	60.443	20	TGCTGCTGCTGCTGAATACT	59.918	20	280	274	553
comp139599_c0	2	p3	(CAG)6	18	541	558	TGACCAGAAGCCCAAGAAAT	59.67	20	TCATCTGTTGCTGTGAAGCC	59.992	20	207	496	702	CTTTGACCAGAAGCCCAAGA	60.366	20	TCATCTGTTGCTGTGAAGCC	59.992	20	210	493	702	TGACCAGAAGCCCAAGAAAT	59.67	20	GGGGATTCATCTGTTGCTGT	59.934	20	213	496	708
comp2713_c0	1	p2	(AC)11	22	1	22
comp124727_c0	1	p3	(TCG)5	15	364	378	AACCATAAAAACCCAACCCC	59.793	20	GAGAAGGAGGGGAAGGAGAA	59.749	20	275	147	421	GACCCAACCATAAAAACCCA	59.523	20	GAGAAGGAGGGGAAGGAGAA	59.749	20	280	142	421	AACCATAAAAACCCAACCCC	59.793	20	AAGGAGAGGTTGGATGAGGC	60.596	20	257	147	403
comp85470_c0	1	p1	(A)12	12	32	43
comp95196_c0	1	p2	(CT)7	14	164	177	TGCCTTCCTTCTCTTTTCGT	59.052	20	GGCACAAATCTAGCTAGCGG	60.003	20	194	31	224	TGCCTTCCTTCTCTTTTCGT	59.052	20	AGTTTCGGATGGCACAAATC	59.939	20	204	31	234	TGCCTTCCTTCTCTTTTCGT	59.052	20	GTTTCGGATGGCACAAATCT	59.939	20	203	31	233
comp132759_c1	1	p3	(GGC)5	15	30	44	GACTAGGGTTCCCCCGTG	60.317	18	GCCACTTCTGCTTGTGCTC	59.723	19	217	0	216	GACTAGGGTTCCCCCGTG	60.317	18	CCACTTCTGCTTGTGCTCG	60.751	19	216	0	215	GACTAGGGTTCCCCCGTG	60.317	18	CACTTCTGCTTGTGCTCGCT	61.87	20	215	0	214
comp133629_c1	1	p1	(T)20	20	1440	1459
comp115839_c0	1	p2	(GT)6	12	1611	1622	AAATGGTTCCCATCGAACAG	59.79	20	CATGTCAGTCGCTTGTCGTT	59.905	20	229	1523	1751	CGAACAGGACCTTAACCCTG	59.587	20	CATGTCAGTCGCTTGTCGTT	59.905	20	216	1536	1751	TAACCCTGCACGAGGAATTT	59.569	20	CATGTCAGTCGCTTGTCGTT	59.905	20	204	1548	1751
comp55915_c0	1	p1	(A)11	11	370	380	CCTTATGTGCCAGATGCAGA	59.823	20	GCCAATGCAACCAATCACTA	59.548	20	156	273	428	TCCTTATGTGCCAGATGCAG	59.823	20	GCCAATGCAACCAATCACTA	59.548	20	157	272	428	TTGCTTCCTTATGTGCCAGA	59.42	20	GCCAATGCAACCAATCACTA	59.548	20	162	267	428
comp135181_c0	1	p3	(GCG)5	15	2217	2231	CGGAGGACTTGAGGAATGAA	60.187	20	GGATGGAGAACAAGAGCGAC	59.81	20	206	2160	2365	CTCGGAGGACTTGAGGAATG	59.797	20	GGATGGAGAACAAGAGCGAC	59.81	20	208	2158	2365	CGGAGGACTTGAGGAATGAA	60.187	20	ATGGATGGAGAACAAGAGCG	60.218	20	208	2160	2367
comp56627_c0	1	p2	(CT)6	12	32	43	AAGGCAAAAACACATCCACA	59.024	20	GTGGAGCAGAGAAGGGGAGT	60.791	20	180	6	185	GAAAAGGCAAAAACACATCCA	59.967	21	GTGGAGCAGAGAAGGGGAGT	60.791	20	183	3	185	AAGGCAAAAACACATCCACA	59.024	20	GTGGAGCAGAGAAGGGGAG	59.929	19	180	6	185
comp135405_c1	1	p3	(CGG)6	18	1640	1657	ACGCTTTATAATCGAGCCCC	60.428	20	TCACCAAAAGTCCCACATCA	59.935	20	264	1519	1782	ACGCTTTATAATCGAGCCCC	60.428	20	CCTCACCAAAAGTCCCACAT	59.82	20	266	1519	1784	CGCTTTATAATCGAGCCCCT	60.547	20	TCACCAAAAGTCCCACATCA	59.935	20	263	1520	1782
comp124558_c0	1	p1	(T)10	10	2041	2050	CGAGGTTGACTGAAAGAGCC	59.989	20	CGACACAAGTAAACCCACCA	59.46	20	216	2004	2219	TGAAAGAGCCTCCAAACAGC	60.517	20	CGACACAAGTAAACCCACCA	59.46	20	206	2014	2219	ATGGGACTGCCCAATAGAAA	59.387	20	CGACACAAGTAAACCCACCA	59.46	20	280	1940	2219
comp124558_c0	2	p1	(T)11	11	2581	2591	TCGTACATTCCCATTGCTTG	59.542	20	GCAATTGAGCTCCTGTGTCA	59.992	20	280	2550	2829	GTGCTCTTGAGGAAGGATGC	59.957	20	CCCAACAAGGCACTGTCATA	59.566	20	280	2429	2708	TTGAGGAAGGATGCCTATCG	60.17	20	CCCAACAAGGCACTGTCATA	59.566	20	274	2435	2708
comp27998_c0	1	p2	(CT)8	16	9	24
comp5602055_c0	1	p1	(A)19	19	191	209
comp140319_c1	1	p3	(CCA)5	15	87	101	TCCCCACCACTAAAACGAAC	59.83	20	AGAGGAGGGAGAGGGAGATG	59.76	20	230	24	253	ATCCCCACCACTAAAACGAA	59.288	20	AGAGGAGGGAGAGGGAGATG	59.76	20	231	23	253	AATCCCCACCACTAAAACGA	59.288	20	AGAGGAGGGAGAGGGAGATG	59.76	20	232	22	253
comp140319_c1	2	p3	(GCG)5	15	215	229	TCCCCACCACTAAAACGAAC	59.83	20	AGAGGAGGGAGAGGGAGATG	59.76	20	230	24	253	ATCCCCACCACTAAAACGAA	59.288	20	AGAGGAGGGAGAGGGAGATG	59.76	20	231	23	253	AATCCCCACCACTAAAACGA	59.288	20	AGAGGAGGGAGAGGGAGATG	59.76	20	232	22	253
comp139388_c1	1	p1	(T)11	11	1624	1634	CTGTTGCGCACTATGGAATG	60.28	20	TCTGAGCACCGCCTTTAACT	60.015	20	259	1601	1859	CTGTTGCGCACTATGGAATG	60.28	20	TTTTGTGCAATCTGAGCACC	59.847	20	269	1601	1869	CTGTTGCGCACTATGGAATG	60.28	20	GGGGAGACATCAGCTGAAAA	60.195	20	201	1601	1801
comp124413_c0	1	p3	(GTC)5	15	475	489	TGCAAGGCTCCAACTACAGA	59.591	20	GTCGACGCAGAAGAGTAGCC	60.164	20	245	299	543	CAACTTGCAAGGCTCCAACT	60.431	20	GTCGACGCAGAAGAGTAGCC	60.164	20	250	294	543	TGCAAGGCTCCAACTACAGA	59.591	20	AAGAGGAGTCGACGCAGAAG	59.745	20	252	299	550
comp135963_c0	1	p3	(GCG)6	18	1957	1974	GAGGTGGTGGAAGAAGACGA	60.238	20	ATCCAGATCTCCTCCGATCC	60.386	20	183	1862	2044	GTTAGGGTTAGGGTTTGGGC	59.704	20	ATCCAGATCTCCTCCGATCC	60.386	20	229	1816	2044	GCGTTTCCATACAAAGGGAG	59.569	20	ATCCAGATCTCCTCCGATCC	60.386	20	140	1905	2044
comp127629_c0	1	p2	(GA)7	14	1651	1664	GTCCTGGAGAAACCGAAACC	60.862	20	CTTTCTCTCCCCTGGAGCTT	59.95	20	276	1454	1729	TCCTGGAGAAACCGAAACC	60.035	19	CTTTCTCTCCCCTGGAGCTT	59.95	20	275	1455	1729	GTCCTGGAGAAACCGAAACC	60.862	20	TCTCTCCCCTGGAGCTTCTT	60.468	20	273	1454	1726
comp24353_c0	1	p3	(CGG)5	15	323	337	CAACGCCATGACCTACAACA	60.574	20	CTCCACCCTCCCATTCTCTT	60.447	20	247	215	461	CCATGACCTACAACAACCGA	59.415	20	CTCCACCCTCCCATTCTCTT	60.447	20	242	220	461	AACGCCATGACCTACAACAA	59.05	20	CTCCACCCTCCCATTCTCTT	60.447	20	246	216	461
comp95292_c0	1	p1	(T)10	10	592	601	ATGCAGGTTGTGCGTCATTA	60.142	20	TGGTATGCTCAAAATGCAGG	59.688	20	165	493	657	ATGCAGGTTGTGCGTCATTA	60.142	20	TATGCTCAAAATGCAGGCAA	60.356	20	162	493	654	TGTATAGAAAGCCTTGGCCG	60.223	20	TGGTATGCTCAAAATGCAGG	59.688	20	243	415	657
comp1465519_c0	1	p2	(CT)10	20	219	238
comp95004_c0	1	p2	(CT)6	12	95	106	CTGCTCCCTGCTGTTTCTTC	60.134	20	AGCTTCTTCTCCCTTCCCTG	59.95	20	102	56	157	CTGCTCCCTGCTGTTTCTTC	60.134	20	AACCCAAGCACTCCTCGTAA	59.734	20	189	56	244	CTGCTCCCTGCTGTTTCTTC	60.134	20	ACCCAAGCACTCCTCGTAAG	59.353	20	188	56	243
comp137750_c1	1	p3	(CGG)5	15	749	763	CTCACCGATCTGACCATCCT	60.072	20	AGAGCGACCTGAAATGGGAG	61.688	20	187	710	896	CTCACCGATCTGACCATCCT	60.072	20	GAGAGCGACCTGAAATGGG	60.753	19	188	710	897	CTCACCGATCTGACCATCCT	60.072	20	GAGCGACCTGAAATGGGAG	60.753	19	186	710	895
comp126124_c0	1	p1	(T)21	21	921	941
comp97338_c0	1	p1	(T)10	10	260	269	GGTTAGTTTGGTGGTGGGTG	60.126	20	TCCAACAATTTTTGTTATACGAATC	58.488	25	273	198	470	GGTTAGTTTGGTGGTGGGTG	60.126	20	AAAGTCCAACAATTTTTGTTATACGA	59.345	26	277	198	474	GGTTAGTTTGGTGGTGGGTG	60.126	20	TCCAACAATTTTTGTTATACGAATCT	59.31	26	273	198	470
comp97338_c0	2	p1	(T)11	11	524	534
comp117388_c0	1	p1	(A)12	12	326	337	TTCTTCAATGTGCTCTTGCG	60.134	20	TGAGCTCTTGATTGGTGCAG	60.136	20	197	273	469	TTCTTCAATGTGCTCTTGCG	60.134	20	GCCCACAGATGATGGGTTAC	60.203	20	172	273	444	ACCGAAGCATTGCCACTAAC	60.14	20	GCCCACAGATGATGGGTTAC	60.203	20	272	173	444
comp74924_c1	1	p1	(C)21	21	1	21
comp208022_c0	1	p3	(GAG)7	21	1	21
comp126266_c0	1	p2	(GA)10	20	1	20
comp124622_c0	1	p1	(A)10	10	301	310	GCCACGGCAAATCAGAAGTA	61.168	20	TGACGTACAACTGCCAGAGC	60.056	20	239	269	507	GCCACGGCAAATCAGAAGTA	61.168	20	CCTGACGTACAACTGCCAGA	59.897	20	241	269	509	CTAGCTAGCGAGCATGCCA	60.417	19	TGACGTACAACTGCCAGAGC	60.056	20	254	254	507
comp43753_c0	1	p1	(T)10	10	579	588	CGGATCAAGCAGACAAAACA	59.84	20	TCTCTGATTAAGACATGCCAACA	59.761	23	218	455	672	GTGTGCATGGAAACATGGTC	59.819	20	TCTCTGATTAAGACATGCCAACA	59.761	23	270	403	672	TGTCAATGCCTGGCAACTTA	60.257	20	TCTCTGATTAAGACATGCCAACA	59.761	23	117	556	672
comp33866_c0	1	p3	(AAG)5	15	328	342	AGATTTGGTCGAGAGGGGAT	59.896	20	TTACTCTTCGGATTACTCATGACA	57.965	24	267	105	371	TGGAAGATTTGGTCGAGAGG	60.187	20	TTACTCTTCGGATTACTCATGACA	57.965	24	271	101	371	GATTTGGTCGAGAGGGGATT	60.272	20	TTACTCTTCGGATTACTCATGACA	57.965	24	266	106	371
comp116737_c0	1	p1	(T)10	10	555	564	AACTTTCCCGGCTACTTTGA	58.834	20	CCTAGGGGCTGCTGATCATA	60.192	20	266	393	658	TCCCGGCTACTTTGATCATT	59.528	20	GGGGCTGCTGATCATAATTT	59.001	20	257	398	654	TCCCGGCTACTTTGATCATT	59.528	20	AGGGGCTGCTGATCATAATTT	59.944	21	258	398	655
comp138869_c0	1	p1	(A)19	19	2352	2370
comp108412_c0	1	p2	(TC)8	16	1	16
comp94065_c0	1	p1	(A)14	14	6	19
comp129486_c0	1	p4	(GCGG)5	20	1345	1364	GATAGAAGGGGGAAAGGACG	59.897	20	GCAACTCCAACTCCAACTCC	59.703	20	266	1254	1519	CCCCATATCCATCTATCCGA	59.558	20	GGATATGGAGGAACCGAACA	59.75	20	280	1277	1556	TCCCCATATCCATCTATCCG	59.558	20	GCAACTCCAACTCCAACTCC	59.703	20	244	1276	1519
comp457356_c0	1	c	(GTC)6atcactggaatcactgtctgatccgcatgagtctgagcctgagtctgagcctgagtcggattcgtcgcatgagcttgatgagtcatcttctgagg(TAC)7	134	1	134
comp1203714_c0	1	p2	(TG)6	12	197	208	GGTTGGCAATGAGGAAGAAA	60.051	20	CCACCACAAAATTAATACGTCC	58.299	22	197	44	240	CATGTGGCAAGCGAATCTAA	59.833	20	CCACCACAAAATTAATACGTCC	58.299	22	235	6	240	GGTTGGCAATGAGGAAGAAA	60.051	20	CCACCACAAAATTAATACGTCCA	60.839	23	197	44	240
comp31234_c1	1	p1	(T)10	10	135	144	AATATGGAATGTCTTGCCCG	59.784	20	CATAAATAAGCAAAAACACAGCA	57.229	23	185	53	237	AATATGGAATGTCTTGCCCG	59.784	20	AACATAAATAAGCAAAAACACAGCA	59.228	25	187	53	239	AATATGGAATGTCTTGCCCG	59.784	20	CAACATAAATAAGCAAAAACACAGC	59.228	25	188	53	240
comp120374_c0	1	p1	(G)10	10	1813	1822	TTCCAGAAACAGCTCTGAGGA	60.119	21	ATAAGGCAAGCCCAACCCTA	60.811	20	251	1744	1994	TCCAGAAACAGCTCTGAGGA	58.669	20	ATAAGGCAAGCCCAACCCTA	60.811	20	250	1745	1994	TTCCAGAAACAGCTCTGAGGA	60.119	21	CTAGCAGGGAGCCAAGGAG	60.096	19	234	1744	1977
comp136992_c1	1	p1	(A)10	10	421	430	AGACCGGAGCAAAGCTAACA	60.015	20	TTTGGAGTTCTGACATGTTTTGA	59.64	23	266	215	480	AGATGTTACCTAGGTCATGCGA	58.745	22	CTTTTCGCTCCCTTTCCTTT	59.829	20	279	322	600	TGTTACCTAGGTCATGCGATCT	58.745	22	CTTTTCGCTCCCTTTCCTTT	59.829	20	276	325	600
comp136115_c0	1	p4	(CCAA)5	20	3796	3815	AGTCATGTTTCTCCCATCCG	59.927	20	CTCTCGTCGTCTCCAACTCC	59.986	20	263	3676	3938	TTACAGGACCAAGAGCCCAC	60.111	20	CTCTCGTCGTCTCCAACTCC	59.986	20	195	3744	3938	TATCCTTGGCAAACCAAACC	59.801	20	CTCTCGTCGTCTCCAACTCC	59.986	20	175	3764	3938
comp139009_c0	1	p3	(GGC)5	15	1635	1649	GAGTAGGGTGCAGCAGTGGT	60.329	20	AGGCCCTTATCCTCCTCGTA	60.053	20	171	1582	1752	AGAGTAGGGTGCAGCAGTGG	60.466	20	AGGCCCTTATCCTCCTCGTA	60.053	20	172	1581	1752	GAGTAGGGTGCAGCAGTGGT	60.329	20	CCACGAGATACCCACCGTAT	59.694	20	136	1582	1717
comp130163_c0	1	p1	(T)10	10	309	318	CCATCGAATAGAAAAGGCCA	60.031	20	TCGAATTGATAGCTTTGCCA	59.401	20	216	167	382	AAAGCGCCATCGAATAGAAA	59.816	20	TCGAATTGATAGCTTTGCCA	59.401	20	222	161	382	AAGCGCCATCGAATAGAAAA	59.816	20	TCGAATTGATAGCTTTGCCA	59.401	20	221	162	382
comp117141_c0	1	p1	(T)10	10	318	327	GTGCCTTGTCCAGATTGGTT	59.973	20	TACCTTGATGGCCACAAACA	59.964	20	238	268	505	GGGACTTGGGACAAGAGTCA	60.088	20	TACCTTGATGGCCACAAACA	59.964	20	218	288	505	GTGCCTTGTCCAGATTGGTT	59.973	20	ACGCCCATCCAAACAAATTA	60.188	20	175	268	442
comp110533_c0	1	p1	(T)10	10	136	145	CACGTCAGCAAACATGTGAA	59.298	20	ATTGGGCCTCTGACTTTGTG	60.111	20	142	40	181	CACGTCAGCAAACATGTGAA	59.298	20	ACTTTGTGGCCTTATCGAGC	59.34	20	130	40	169	CACGTCAGCAAACATGTGAAT	59.63	21	ATTGGGCCTCTGACTTTGTG	60.111	20	142	40	181
comp129488_c0	1	p1	(T)11	11	441	451	GGAGGCAAAGTTCTCTCGTG	59.989	20	TACATCTGCACCGGTCTGTC	59.707	20	176	346	521	ATGCAGAAGAGGATAGCCGA	59.939	20	TACATCTGCACCGGTCTGTC	59.707	20	259	263	521	CATGGAAGCAGTGGAAGGAT	60.073	20	TACATCTGCACCGGTCTGTC	59.707	20	279	243	521
comp3998280_c0	1	p1	(T)10	10	165	174	GTTCGTTCGTTCGGTTGTTT	60.015	20	AACGGTCGTCGATAGTTTGG	59.993	20	125	79	203	GTTCGTTCGTTCGGTTGTTT	60.015	20	GTGCTGAGTAAATGCCACGA	59.871	20	157	79	235	GTTCGTTCGTTCGGTTGTTT	60.015	20	TTGGTGCTGAGTAAATGCCA	60.257	20	160	79	238
comp914958_c0	1	p2	(AG)6	12	132	143	CCTCAGCATCCACAGACAGA	59.98	20	CAGGAACGGTACGGTACACA	59.485	20	149	40	188	ACCCACAAAACCTCAGCATC	59.973	20	CAGGAACGGTACGGTACACA	59.485	20	159	30	188	GACATCCAACCCACAAAACC	60.073	20	CAGGAACGGTACGGTACACA	59.485	20	167	22	188
comp156905_c0	1	p1	(T)10	10	238	247
comp120851_c1	1	p4	(TGGA)5	20	1	20
comp223471_c0	1	c	(GGC)5gcgggcgaat(GCG)5	40	199	238
comp56481_c0	1	p3	(TCC)6	18	174	191	GAGGGAGGGTAGCTAGGGTG	60.088	20	ATTCCTCTTTATCCCCACGG	60.145	20	206	15	220	ATATACCGGGCAATGCGATA	60.158	20	TCGTCGTCGTCTTCCTCTCT	60.135	20	274	88	361	TATATACCGGGCAATGCGAT	60.158	20	TCGTCGTCGTCTTCCTCTCT	60.135	20	275	87	361
comp138491_c0	1	p1	(C)14	14	1	14
comp2385795_c0	1	p2	(TC)8	16	203	218
comp58711_c0	1	p1	(A)18	18	1	18
comp114473_c0	1	p1	(A)10	10	1297	1306
comp122787_c0	1	p2	(GA)9	18	1	18
comp1695123_c0	1	p1	(T)10	10	147	156	GCACGCCATTGGTTTTAGAT	59.967	20	GGTTGTCCCACATTCAGAAGA	59.958	21	173	56	228	GGATTCTACAGCACGCCATT	60.103	20	GGTTGTCCCACATTCAGAAGA	59.958	21	183	46	228	TGTTACACACCATCTGGGGA	59.806	20	GGTTGTCCCACATTCAGAAGA	59.958	21	108	121	228
comp122936_c0	1	p3	(TCC)6	18	5	22
comp196835_c0	1	p3	(CGC)5	15	50	64
comp944739_c0	1	p1	(A)10	10	15	24
comp100907_c0	1	p1	(G)16	16	2	17
comp139737_c0	1	p3	(GGT)5	15	2744	2758	GTCCTCCTCCTTCTGCCTCT	59.952	20	ACAGTCTCGGTCACCCCTC	60.104	19	263	2579	2841	GTCCTCCTCCTTCTGCCTCT	59.952	20	ACAGTCTCGGTCACCCCTCT	61.118	20	263	2579	2841	CTTCCTCCATTTGCATTGCT	60.214	20	CTAGACTTCCACGGCGAGTG	60.984	20	274	2662	2935
comp129901_c0	1	p4	(GGAT)5	20	535	554	CTCCAAGGGTGTCTACGAGC	59.867	20	GGGAGCAAATGAATTGTTGG	60.309	20	202	393	594	CCTCCAAGGGTGTCTACGAG	59.715	20	GGGAGCAAATGAATTGTTGG	60.309	20	203	392	594	CTCCAAGGGTGTCTACGAGC	59.867	20	TGGGAGCAAATGAATTGTTG	59.518	20	203	393	595
comp93719_c0	1	p3	(GCC)6	18	1	18
comp130174_c0	1	p1	(T)20	20	1	20
comp134546_c1	1	p1	(A)10	10	64	73	TGAAGTCGTTTGCAACATTTTT	59.669	22	ATGTATGCGTCGGGTTCTTC	59.962	20	145	19	163	TGAAGTCGTTTGCAACATTTTT	59.669	22	GATGTATGCGTCGGGTTCTT	59.962	20	146	19	164	TGAAGTCGTTTGCAACATTTTT	59.669	22	CCCTTTTGAGCATTCGATGT	60.074	20	161	19	179
comp134546_c1	2	p1	(A)10	10	1314	1323	TGTAGCTTGCAGCCGTTAGA	59.776	20	ATGTATGCGTCGGGTTCTTC	59.962	20	249	1165	1413	TGTAGCTTGCAGCCGTTAGA	59.776	20	GATGTATGCGTCGGGTTCTT	59.962	20	250	1165	1414	TGTAGCTTGCAGCCGTTAGA	59.776	20	CCCTTTTGAGCATTCGATGT	60.074	20	265	1165	1429
comp124920_c0	1	p1	(T)10	10	632	641	TATGCGGATGGCATATCTGA	60.02	20	CATGCCAATCATCATTTTCG	59.891	20	249	548	796	TGTCGGAGCTTTTGACACTG	60.025	20	CATGCCAATCATCATTTTCG	59.891	20	210	587	796	ACTTAACCACCGCGAACATC	60	20	TATTCCTTGCTTCGGTTGCT	59.845	20	252	607	858
comp131050_c0	1	p3	(GGC)6	18	1046	1063	AGGAGAGGAAGGAGCGGAT	60.307	19	TATAAAACCCGGGGTGACAA	60.046	20	133	990	1122	AGGAGAGGAAGGAGCGGAT	60.307	19	AAATCGAGGCCTAATCCACC	60.286	20	242	990	1231	AGGAGAGGAAGGAGCGGAT	60.307	19	GGAGGGTGGTTAGGAGGAGA	60.447	20	270	990	1259
comp131050_c0	2	p1	(T)10	10	1322	1331	ATATTCGAGCGGAGGAAGGT	60.06	20	TCGTTTCAACAACAGCAACC	59.74	20	235	1120	1354	ATATTCGAGCGGAGGAAGGT	60.06	20	GCCGTCTCTCTGACCAACAT	60.269	20	263	1120	1382	GACCTTCCCTCATCTACCCC	59.755	20	GCCGTCTCTCTGACCAACAT	60.269	20	101	1282	1382
comp794198_c0	1	c	(T)11(A)11	22	119	140	CAAACCCTTGGCAATCAAAG	60.472	20	CTCGCCCTGGTCTGAACTT	60.393	19	196	0	195	AACCCTTGGCAATCAAAGC	60.066	19	CTCGCCCTGGTCTGAACTT	60.393	19	194	2	195	TGCACACACCATAAACCCTT	58.9	20	CTCGCCCTGGTCTGAACTT	60.393	19	155	41	195
comp19814_c0	1	p1	(T)19	19	1	19
comp129469_c0	1	c	(A)10ccaccacgcgcgtgcactcgcgcat(GC)6	47	130	176	CCAGAAACAGCAAAGCACAA	60.027	20	AGCACAGCATCAGGAGGTG	59.996	19	254	0	253	CCAGAAACAGCAAAGCACAA	60.027	20	AACGGAGGCATCTCTTGCT	59.965	19	201	0	200	CCAGAAACAGCAAAGCACAA	60.027	20	AGGAGGAGAGAGCGGTGAA	60.08	19	219	0	218
comp685436_c0	1	p2	(GT)10	20	1	20
comp140530_c2	1	p4	(GACA)5	20	7493	7512	GAGGCGACCTAGGGTTTTCT	59.713	20	CTGAAACTAATTGGGCTTATCC	57.006	22	136	7404	7539	GGCCTATCCCAGAGAGTGTG	59.679	20	CTGAAACTAATTGGGCTTATCC	57.006	22	247	7293	7539	GCCTATCCCAGAGAGTGTGG	59.679	20	CTGAAACTAATTGGGCTTATCC	57.006	22	246	7294	7539
comp154057_c0	1	p3	(GGC)6	18	331	348	CATGAGGTCCCTCAACCACT	59.962	20	ACGACGAGGACGAAGATGAC	60.269	20	224	277	500	CATGAGGTCCCTCAACCACT	59.962	20	AGATGGGGAAAGGTTGGAAG	60.298	20	197	277	473	CATGAGGTCCCTCAACCACT	59.962	20	AGAAGATGGGGAAAGGTTGG	60.298	20	200	277	476
comp1687474_c0	1	p1	(A)10	10	32	41	CGATTAAGACAAAGTGATCCTGG	60.008	23	ATACTTGCCCAAAGCCACAC	60	20	182	2	183	CGATTAAGACAAAGTGATCCTGG	60.008	23	AGAATACTTGCCCAAAGCCA	59.708	20	185	2	186	CGATTAAGACAAAGTGATCCTGG	60.008	23	TGCTGACTGCAACTTTCTCG	60.324	20	110	2	111
comp128780_c1	1	p1	(T)13	13	2756	2768	GTAGAGTCGCGATCCAAAGG	59.836	20	AAATATCAGCAAAGCCGGG	60.045	19	114	2689	2802	GGTAGAGTCGCGATCCAAAG	59.836	20	AAATATCAGCAAAGCCGGG	60.045	19	115	2688	2802	ATTCTATGATCCCACGACGG	59.773	20	AAATATCAGCAAAGCCGGG	60.045	19	181	2622	2802
comp2317961_c0	1	p3	(AAT)7	21	95	115	AAAGTATGCAATCAAGTCAGTTTTT	57.66	25	TCGAACTGCACAGCAGGTAT	59.47	20	140	35	174	AAAGTATGCAATCAAGTCAGTTTTT	57.66	25	CGAACTGCACAGCAGGTATC	59.47	20	139	35	173	AAAGTATGCAATCAAGTCAGTTTTT	57.66	25	ATCGAACTGCACAGCAGGTA	59.47	20	141	35	175
comp83326_c0	1	c	(A)11gttcgttgaagtatataattg(T)10	42	41	82
comp138112_c1	1	p1	(T)10	10	525	534	TTAAAATCAGGGCAACGAGG	60.067	20	AGCCAAGTCCAATTCAGCAT	59.7	20	270	434	703	GGCAATTAAAATCAGGGCAA	59.907	20	AGCCAAGTCCAATTCAGCAT	59.7	20	275	429	703	TTAAAATCAGGGCAACGAGG	60.067	20	AGCAGCCAAGTCCAATTCAG	60.397	20	273	434	706
comp81643_c1	1	p1	(T)10	10	148	157	GACCTGTCGGAGACCTGAAG	59.835	20	GCATTGAGTTCAGTGACACCAG	60.754	22	162	70	231	ACCTGAAGCCTTGGTAGCAG	59.496	20	TTGAGTTCAGTGACACCAGACA	59.358	22	147	82	228	CCTGAAGCCTTGGTAGCAGA	60.529	20	TTGAGTTCAGTGACACCAGACA	59.358	22	146	83	228
comp109436_c0	1	p1	(A)11	11	670	680	GTCGCGTCAAGAGGAAGAAC	59.997	20	CCAAAGGCACGTGTACAACA	60.609	20	162	568	729	TGTCTTGATTCGTCAGCGTC	59.992	20	TGCACACGCGTTCTTTATTT	59.373	20	270	437	706	GTCTTGATTCGTCAGCGTCA	59.992	20	TGCACACGCGTTCTTTATTT	59.373	20	269	438	706
comp35630_c0	1	p2	(AC)9	18	220	237
comp457_c0	1	p1	(G)10	10	293	302	GGCGACCTCCTAACCCTAGT	59.599	20	GTCCATTCGTGAACATGTGG	59.812	20	224	241	464	GAGGCGACCTCCTAACCCTA	60.59	20	GTCCATTCGTGAACATGTGG	59.812	20	226	239	464	GGCGACCTCCTAACCCTAGT	59.599	20	GGACATGAGTCCATTCGTGA	59.478	20	232	241	472
comp110494_c0	1	p3	(GTG)5	15	17	31
comp136543_c0	1	p1	(A)10	10	1846	1855	CTTCAAACATGGCAAGAGCA	59.988	20	TGATCAAGCATGGTCCAGAA	60.201	20	112	1808	1919	TACCACAACCACACGCACTT	60.072	20	TGATCAAGCATGGTCCAGAA	60.201	20	129	1791	1919	GACATACCACAACCACACGC	59.887	20	TGATCAAGCATGGTCCAGAA	60.201	20	133	1787	1919
comp101381_c0	1	p1	(A)10	10	36	45	GCATCACGATCGTTCATTCA	60.641	20	GTAATCGTGTCTCGTCCGGT	59.997	20	103	9	111	GCATCACGATCGTTCATTCA	60.641	20	GTACCAGCTAATGCTGGGGA	60.096	20	212	9	220	GCATCACGATCGTTCATTCA	60.641	20	TTGTAATCGTGTCTCGTCCG	59.716	20	105	9	113
comp116553_c0	1	p1	(T)10	10	291	300
comp4012522_c0	1	p1	(A)13	13	189	201	TGTTGAAAGGGGAGTGGAAG	60.081	20	GCCACTCTCAAATAACTTGTTTACC	59.531	25	216	30	245	CTTGTTGAAAGGGGAGTGGA	60.081	20	GCCACTCTCAAATAACTTGTTTACC	59.531	25	218	28	245	TGGAAGAGTAGGTCGATGGC	60.218	20	GCCACTCTCAAATAACTTGTTTACC	59.531	25	202	44	245
comp135773_c0	1	p2	(GC)6	12	3254	3265	CTTCTCCTCCTCCGCCTCT	61.016	19	GAAGAGAAGTCCCAATCCCG	60.959	20	279	3062	3340	TTCTCCTCCTCCGCCTCT	60.024	18	GAAGAGAAGTCCCAATCCCG	60.959	20	278	3063	3340	CTTCTCCTCCTCCGCCTC	60.024	18	GAAGAGAAGTCCCAATCCCG	60.959	20	279	3062	3340
comp2661161_c0	1	p1	(T)10	10	79	88	GCCCAATCTCTACGTCATCC	59.513	20	TCAAAGCCAACTAGAACAGTGG	59.42	22	159	0	158	CGTCATCCTCTTGACAATCG	59.241	20	TCAAAGCCAACTAGAACAGTGG	59.42	22	147	12	158	GCCCAATCTCTACGTCATCC	59.513	20	TCAAAGCCAACTAGAACAGTGGT	60.212	23	159	0	158
comp118487_c0	1	p1	(T)10	10	17	26
comp562956_c0	1	p1	(A)14	14	869	882	AAATCCTTGCGGATATGCAG	60.06	20	GGAAATGACCCAAATTGAGC	59.368	20	228	695	922	GGAGCGTCGAGAAATGTAGG	59.836	20	GGAAATGACCCAAATTGAGC	59.368	20	128	795	922	GGAGCGTCGAGAAATGTAGG	59.836	20	GCCAAAGATTAGGCACTCCC	60.959	20	251	795	1045
comp64212_c0	1	p1	(G)16	16	598	613
comp102814_c0	1	p1	(T)10	10	75	84	AGGCCTCCTGATAGTGCAGA	59.973	20	TAATGGTCTTGGGCAGTTCC	59.933	20	103	48	150	GGCCTCCTGATAGTGCAGAG	59.973	20	TAATGGTCTTGGGCAGTTCC	59.933	20	102	49	150	GAGGCCTCCTGATAGTGCAG	59.973	20	TAATGGTCTTGGGCAGTTCC	59.933	20	104	47	150
comp132581_c1	1	p2	(CT)9	18	441	458
comp28616_c0	1	p1	(A)11	11	231	241	TTGGAAATTACTTGCACGACC	59.989	21	AAGCCTACCATGTTTTGATCG	59.101	21	213	63	275	TTGGAAATTACTTGCACGACC	59.989	21	CCATGTTTTGATCGTTCTTCAA	59.975	22	206	63	268	TTGGAAATTACTTGCACGACC	59.989	21	GCCTACCATGTTTTGATCGTT	58.965	21	211	63	273
comp114572_c0	1	p3	(GGC)6	18	1	18
comp97348_c0	1	p2	(GT)6	12	1050	1061	AACTCGAGCTCACCGACACT	60.057	20	GATAAGGCTGCGAATCTGGA	60.318	20	174	1002	1175	AACTCGAGCTCACCGACACT	60.057	20	ACGATAAGGCTGCGAATCTG	60.374	20	176	1002	1177	AACTCGAGCTCACCGACACT	60.057	20	CACGATAAGGCTGCGAATCT	60.374	20	177	1002	1178
comp128056_c0	1	p3	(CGC)6	18	264	281	CCTTCATGTACCTAGCCCCA	59.948	20	TGAACAGGGCCAGGTTATTC	59.933	20	280	69	348	TTCATGTACCTAGCCCCACC	59.813	20	TGAACAGGGCCAGGTTATTC	59.933	20	278	71	348	TACCTAGCCCCACCCTTACC	60.2	20	TGAACAGGGCCAGGTTATTC	59.933	20	272	77	348
comp110734_c0	1	p2	(GA)9	18	215	232	ATTAACATTGCATTGCACGC	59.596	20	CTCCCCCTTAAAACCCACTC	59.799	20	218	45	262	TAACATTGCATTGCACGCAT	61.077	20	CTCCCCCTTAAAACCCACTC	59.799	20	216	47	262	ATTAACATTGCATTGCACGC	59.596	20	CCCCTTAAAACCCACTCCAA	61.058	20	215	45	259
comp123871_c0	1	p3	(GCG)5	15	486	500	GTTGTCCCACAAGTGAGCCT	60.159	20	GATCTCCGGCATCAAGTCAT	60.042	20	235	360	594	TAGTCACACCACGGAACTGC	59.751	20	GATCTCCGGCATCAAGTCAT	60.042	20	191	404	594	TGAGCCTCATACCTCCCTGT	59.679	20	GATCTCCGGCATCAAGTCAT	60.042	20	222	373	594
comp120317_c0	1	p1	(T)10	10	179	188	CGGGTGCTGAATTTCCTAGA	60.206	20	CGGTGAGCAATGTAGCAGAA	60.011	20	224	111	334	CGTTTCCTGTTTGGTTGCTT	60.147	20	TAACCATGTCGCAGATCCAA	60.073	20	275	155	429	CGTTTCCTGTTTGGTTGCTT	60.147	20	CAAACCCTCCTAAAGCCCAT	60.312	20	222	155	376
comp360269_c0	1	p2	(TC)9	18	1	18
comp2322366_c0	1	p1	(A)12	12	116	127	GCCCCTAATTGTATCGAGCA	60.06	20	TCCTTTGCTTCCATGGTTTC	60.051	20	159	0	158	GCCCCTAATTGTATCGAGCA	60.06	20	GCTTCCATGGTTTCCACCTA	59.933	20	153	0	152	GCCCCTAATTGTATCGAGCA	60.06	20	CCAGTCGCATGAGTTTCCTT	60.255	20	174	0	173
comp116387_c1	1	p3	(GTG)5	15	1	15
comp81980_c0	1	p2	(AG)9	18	1	18
comp286433_c0	1	p1	(G)11	11	341	351	AGCAAAGAACATGGATGCAA	59.276	20	CTTGCTAGATCTGCCCTTCG	60.11	20	251	259	509	TGGATGCAACAATGAGTCCT	59.09	20	CTTGCTAGATCTGCCCTTCG	60.11	20	240	270	509	TCAGGCTGAACGAGAGAAGG	60.668	20	TGCTAGATCTGCCCTTCGAC	60.504	20	218	290	507
comp136172_c0	1	p2	(AC)6	12	1765	1776	ATTGGAGACTGGTCCTCGG	60.056	19	TCACTTGCTCCTTCCATCGT	60.801	20	106	1704	1809	ATTGGAGACTGGTCCTCGG	60.056	19	ACTTGCTCCTTCCATCGTGA	60.801	20	104	1704	1807	ATTGGAGACTGGTCCTCGG	60.056	19	CTTGCTCCTTCCATCGTGAC	60.801	20	103	1704	1806
comp909076_c0	1	p1	(A)11	11	389	399
comp138322_c0	1	c	(CG)6aggggccgccccgatctgcgagatgtggcgcagctgcgtgtcgcagggcctcaggaaggccaaggcg(GCC)5	94	158	251	CCCCTAAAAACGCACAGAAA	60.103	20	ATCGTACGTGTGATCCACCA	59.837	20	266	39	304	GCTACCCCTAAAAACGCACA	60.131	20	ATCGTACGTGTGATCCACCA	59.837	20	270	35	304	TGCTACCCCTAAAAACGCAC	60.131	20	ATCGTACGTGTGATCCACCA	59.837	20	271	34	304
comp138322_c0	2	p3	(ATA)5	15	2516	2530
comp123150_c0	1	p3	(CAG)6	18	41	58	CGATCGACTTCTTGCCATCT	60.362	20	ACAGGGAGATTCTCGACGG	60.207	19	231	3	233	ATCGACTTCTTGCCATCTCC	59.243	20	ACAGGGAGATTCTCGACGG	60.207	19	229	5	233	CGACTTCTTGCCATCTCCAC	60.801	20	ACAGGGAGATTCTCGACGG	60.207	19	227	7	233
comp123330_c0	1	p2	(AG)6	12	191	202	CGCCGGAATAATAAACCAGA	59.922	20	CTGGATGTTCATGGCCTTCT	60.073	20	204	150	353	CGCCGGAATAATAAACCAGA	59.922	20	CTGCATGCATACCTTGCACT	59.895	20	222	150	371	CGCCGGAATAATAAACCAGA	59.922	20	CTTGCACTGGATGTTCATGG	60.112	20	210	150	359
comp140210_c3	1	p1	(T)14	14	1805	1818
comp120111_c0	1	p1	(A)10	10	587	596	TTGGTGCAATTTTTGGTTCA	59.946	20	TCTCGCCTTCTTGGGATCTA	59.91	20	271	431	701	AACACTGATCAAGCAGCGAA	59.596	20	GCCCGGTCTTTGATCTGTTA	60.074	20	191	537	727	AACACTGATCAAGCAGCGAA	59.596	20	TCTCGCCTTCTTGGGATCTA	59.91	20	165	537	701
comp11863_c0	1	p1	(T)10	10	339	348	CTAGCAGCTGGGCTTTATGG	59.996	20	AATGGAAGTGATGCTCTCCCT	60.088	21	254	236	489	AGCATTGACATTGCAAGCTG	60.019	20	AATGGAAGTGATGCTCTCCCT	60.088	21	276	214	489	CTTTATGGCCATGGAGGCTA	60.053	20	AATGGAAGTGATGCTCTCCCT	60.088	21	242	248	489
comp123373_c0	1	p1	(A)10	10	93	102	CAATGACCGCTCAGCTACAA	60.011	20	GGAGCCTACACTATGCCAGC	59.866	20	259	16	274	AGACCAGCTTGTTGTGACCC	60.159	20	GGAGCCTACACTATGCCAGC	59.866	20	231	44	274	GTTGTGACCCCAAACGAATC	60.218	20	GGAGCCTACACTATGCCAGC	59.866	20	221	54	274
comp1965430_c0	1	p1	(A)13	13	227	239	TGGTAGTCCAACCGGTAAGC	59.993	20	AAGGTGGACAAACGGACTTG	60.005	20	260	24	283	TAGTCCAACCGGTAAGCCAC	59.993	20	AAGGTGGACAAACGGACTTG	60.005	20	257	27	283	GTAGTCCAACCGGTAAGCCA	59.993	20	AAGGTGGACAAACGGACTTG	60.005	20	258	26	283
comp121928_c0	1	p2	(GA)9	18	922	939
comp122693_c1	1	p3	(GAG)7	21	1	21
comp73145_c0	1	p2	(GA)10	20	1	20
comp2046388_c0	1	p2	(AG)8	16	7	22
comp123286_c0	1	c	(A)11gagagagagaacgtggtagcaatttttgtg(TA)6	53	61	113	TCCTTGTACATCAGGCTTGC	58.877	20	TTCTGCCAGATTCCGTCTCT	59.95	20	162	7	168	TCCTTGTACATCAGGCTTGC	58.877	20	TCGTGTGTGCCACAAGAAAT	60.16	20	263	7	269	TCCTTGTACATCAGGCTTGC	58.877	20	CGTGTGTGCCACAAGAAATC	60.16	20	262	7	268
comp137155_c1	1	p3	(TGC)5	15	2423	2437
comp1468041_c0	1	p1	(T)14	14	418	431	TGCCGCACTCACATATTCAT	60.104	20	TGTCGGTTTTGACCAACAAA	59.981	20	249	248	496	TGCCGCACTCACATATTCAT	60.104	20	ACCGTTTTGTCGGTTTTGAC	59.875	20	256	248	503	TGCCGCACTCACATATTCAT	60.104	20	AACCGTTTTGTCGGTTTTGA	60.378	20	257	248	504
comp135430_c0	1	p3	(GAC)5	15	581	595	TCATGATCTGCCAAGAGTGC	59.95	20	GCTCCTCCGACGAGGATAC	59.777	19	144	476	619	TCATGATCTGCCAAGAGTGC	59.95	20	CTCCTCCGACGAGGATACG	60.764	19	143	476	618	GAACATGTCCTGCAAGATGC	59.25	20	GCTCCTCCGACGAGGATAC	59.777	19	230	390	619
comp85002_c0	1	p2	(GA)8	16	108	123	CAAAAGGGAATAGCATGGGA	59.894	20	ATGCATTTGCTGCTGTGTGT	60.342	20	239	82	320	CAAAAGGGAATAGCATGGGA	59.894	20	GCATTATGCATTTGCTGCTG	60.386	20	244	82	325	CAAAAGGGAATAGCATGGGA	59.894	20	TATGCATTTGCTGCTGTGTG	59.461	20	240	82	321
comp148505_c0	1	p1	(T)20	20	1	20
comp140444_c0	1	c	(A)10tccaaactgtgctattaaataaattctcatcttcccccatccattttgaa(CT)8	76	723	798	CACCCACCTTTCCAATGTTC	60.21	20	CATGCGTAGGTAACAGCCCT	60.154	20	176	660	835	TCACCCACCTTTCCAATGTT	60.21	20	CATGCGTAGGTAACAGCCCT	60.154	20	177	659	835	CACCCACCTTTCCAATGTTC	60.21	20	GCACTCGAATGTTTCCGTCT	60.263	20	233	660	892
comp51764_c0	1	p1	(T)10	10	476	485	AGTGTTCCGTGCTCTCCACT	59.907	20	TTTAGCCTGTGGCTATCGCT	60.003	20	154	441	594	CGTGCTCTCCACTGGTGATA	59.855	20	TTTAGCCTGTGGCTATCGCT	60.003	20	147	448	594	GGTAACCCTTCCGAGAGCTT	59.713	20	TTTAGCCTGTGGCTATCGCT	60.003	20	255	340	594
comp108430_c0	1	p1	(A)12	12	809	820	AGCCACACAACCTAATTGCC	60	20	GCGCAACGAATCAAGTGTAA	59.879	20	206	723	928	AGCCACACAACCTAATTGCC	60	20	ATGCGGTGTGTGTTTTCAGA	60.16	20	123	723	845	ACAGTGCGGAGGAATCAATC	60.081	20	GCGCAACGAATCAAGTGTAA	59.879	20	180	749	928
comp120601_c1	1	p1	(A)14	14	317	330	AATACAACCTGGCACCGAAG	59.993	20	ATGGAAGATAGATGGCACGC	60.066	20	202	251	452	AATACAACCTGGCACCGAAG	59.993	20	TCCACCGTCTGTGATTGAAA	60.088	20	141	251	391	AATACAACCTGGCACCGAAG	59.993	20	TTCCACCGTCTGTGATTGAA	60.088	20	142	251	392
comp129391_c0	1	p3	(GGC)5	15	4118	4132	GGAGAGGGAGGACAGGATGT	60.469	20	GAAAAGTGAGGGAACACCCC	60.725	20	222	3979	4200	GAGGGTGAGAGGGAGAGGAG	60.336	20	AAAGTGAGGGAACACCCCA	60.347	19	279	3920	4198	GGAGAGGGAGGACAGGATGT	60.469	20	AAAGTGAGGGAACACCCCA	60.347	19	220	3979	4198
comp114382_c0	1	p2	(TC)10	20	1	20
comp114382_c0	2	p1	(T)11	11	253	263	CAGTTGGAATGCACATTTGG	59.964	20	TATTTTGCAAACGGAGGGAC	59.938	20	170	154	323	GCACATTTGGGCATATCCTT	59.791	20	TATTTTGCAAACGGAGGGAC	59.938	20	160	164	323	AACTGGTTGGTTTGACGGAA	60.388	20	TATTTTGCAAACGGAGGGAC	59.938	20	239	85	323
comp146435_c0	1	p2	(TG)9	18	106	123	GGATCGTTGGAGTCGATGTT	59.934	20	GAATTGGGAAGCATAGGCAA	60.038	20	227	46	272	GGATCGTTGGAGTCGATGTT	59.934	20	GAAGATCTGCACGGGTGAAT	60.081	20	175	46	220	GCAAGGACCTGGACTCAAAG	59.844	20	GAATTGGGAAGCATAGGCAA	60.038	20	263	10	272
comp79523_c0	1	p1	(G)10	10	32	41	ATAGCCGGCAGAGGCAAT	60.733	18	ACATATAAGGTGGGGAGGGG	59.897	20	130	0	129	ATAGCCGGCAGAGGCAAT	60.733	18	CCCCTGTGCACCACATATAA	59.272	20	142	0	141	ATAGCCGGCAGAGGCAAT	60.733	18	CACATATAAGGTGGGGAGGG	59.122	20	131	0	130
comp123066_c0	1	p2	(TG)6	12	1529	1540	CAGCTGCTTGCTAGCTTCCT	60.059	20	ACCTCACCTATTGGTGCCAG	59.989	20	277	1336	1612	CAGCTGCTTGCTAGCTTCCT	60.059	20	CAGGCCAGACTTAATTGGGA	60.066	20	260	1336	1595	CGTACACACGCGGTTTCTTA	59.792	20	TGCTCATCACAGTAGGCTGG	60.008	20	203	1435	1637
comp665754_c0	1	p2	(AG)8	16	536	551
comp131229_c0	1	p1	(G)21	21	1	21
comp131229_c0	2	p3	(TGC)5	15	366	380	GTGCTGCTTGAGGAAAAAGG	59.993	20	TGCATCGTTTACAAGCGAGTAT	59.806	22	197	256	452	GAGAAGGGAAAGGGGATGAG	60.008	20	TGCATCGTTTACAAGCGAGTAT	59.806	22	159	294	452	CTTGGGAAGTGGAGAAGCAG	59.982	20	TGCATCGTTTACAAGCGAGTAT	59.806	22	262	191	452
comp128996_c0	1	p3	(CTC)5	15	35	49	ACCTCCACCAAGGGGGTA	60.167	18	GGTGCAACAACACGAATGAC	60.016	20	158	9	166	ACCTCCACCAAGGGGGTA	60.167	18	TCGACGAGAACGATAAGCCT	59.978	20	115	9	123	ACCTCCACCAAGGGGGTA	60.167	18	CTAGGCGATTCGACGAGAAC	59.978	20	124	9	132
comp1481774_c0	1	p1	(A)10	10	75	84	ACTGCAAGATATAAACCGCTG	57.12	21	CCAACATAAAGTAGGAGCTTTAGCA	60.197	25	101	45	145	ACTGCAAGATATAAACCGCTG	57.12	21	CAATGAATCTGTCTAGTGTCTGGAA	59.703	25	186	45	230	ACTGCAAGATATAAACCGCTG	57.12	21	TGTCTAGTGTTTGGAATTAGCAGAA	59.399	25	145	45	189
comp124082_c0	1	p3	(GGA)7	21	4	24
comp98717_c0	1	p1	(T)11	11	512	522	ATGGCTTCCTCCTTCGATTT	60.039	20	CACCATCGTTGAAACCAAGA	59.541	20	277	277	553	CCAACAGTGGCTTGCTTGTA	59.904	20	CACCATCGTTGAAACCAAGA	59.541	20	178	376	553	ATCTCCAACAGTGGCTTGCT	59.874	20	CACCATCGTTGAAACCAAGA	59.541	20	182	372	553
comp126705_c0	1	p1	(T)17	17	19	35
comp126705_c0	2	p3	(GAG)7	21	992	1012
comp134070_c0	1	p1	(A)10	10	1504	1513	GCCTCAGGATAGCTGCCATA	60.339	20	ATCCCAGACAAAGAATTCGC	59.129	20	235	1355	1589	TTCAGCCTCAGGATAGCTGC	60.646	20	ATCCCAGACAAAGAATTCGC	59.129	20	239	1351	1589	GCCTCAGGATAGCTGCCATA	60.339	20	TCCAGTCTACCCCATCTTGAA	59.536	21	267	1355	1621
comp1192229_c0	1	p1	(T)13	13	9	21
comp90549_c1	1	p1	(A)10	10	196	205	TCGGAATGAGCTTCGACTTT	59.955	20	CATTGCTGCTACAGTGCCAT	59.895	20	174	68	241	TCGGAATGAGCTTCGACTTT	59.955	20	GCTACAGTGCCATACATGCG	60.31	20	167	68	234	AACAATTATAGCGTCCGCGT	59.636	20	CATTGCTGCTACAGTGCCAT	59.895	20	217	25	241
comp85633_c0	1	p2	(TG)9	18	100	117	CTGCATTTTTCAGGCAGGTT	60.249	20	AGAGGGTCGAGGCTCAGTTT	60.393	20	260	63	322	ACTGCATTTTTCAGGCAGGT	59.74	20	AGAGGGTCGAGGCTCAGTTT	60.393	20	261	62	322	CTGCATTTTTCAGGCAGGTT	60.249	20	TGTAGAGGGTCGAGGCTCAG	60.545	20	263	63	325
comp125981_c0	1	p1	(A)11	11	1068	1078	GGTTGGTTTTGGAGAACCTG	59.425	20	CAAATTAGCTGTCCTCCCGA	60.206	20	234	970	1203	ACTGCGGTGTGTGAATCAAG	59.751	20	ATTTTAAATCTCGGTGCCCA	59.411	20	256	886	1141	CTCACTGCGGTGTGTGAATC	60.319	20	ATTTTAAATCTCGGTGCCCA	59.411	20	259	883	1141
comp112368_c0	1	p3	(GAC)5	15	668	682	CTCTGAAGAGGAGAGGCAGG	59.275	20	ACCAGCGAGGAGTCAAGAAG	59.598	20	231	630	860	CTCTGAAGAGGAGAGGCAGG	59.275	20	AGAAGAAACCACCTACCGCC	60.496	20	216	630	845	CTCTGAAGAGGAGAGGCAGG	59.275	20	GACCAGCGAGGAGTCAAGAA	60.533	20	232	630	861
comp60263_c0	1	p1	(T)10	10	345	354	GCCCGTTCGTAGTGTGATTT	60	20	CGACCCATACCGAGCTAAAA	60.089	20	175	239	413	TTTTAGCTCGGTATGGGTCG	60.089	20	ACTGGCCAAAATCACACTCC	59.973	20	101	280	380	TTCGCTTGTAATACCCTGGC	60.096	20	ACTGGCCAAAATCACACTCC	59.973	20	160	221	380
comp60263_c0	2	p1	(T)10	10	459	468
comp80261_c0	1	p1	(A)11	11	250	260
comp110932_c0	1	p2	(CT)10	20	723	742
comp131031_c0	1	p3	(GCG)6	18	2405	2422	GAACGAAGTAAACGGCAAGC	59.889	20	CAGACACATCGAACGCTCTC	59.577	20	266	2211	2476	GAACGAAGTAAACGGCAAGC	59.889	20	AATCACTCTCCCCGCAGAC	60.215	19	280	2211	2490	CAAGAACGAAGTAAACGGCA	58.964	20	CAGACACATCGAACGCTCTC	59.577	20	269	2208	2476
comp128163_c0	1	p1	(T)10	10	1218	1227	CTGATGATTGGAGAGTGGCA	59.787	20	ATTTTGCCATCTTCCGTTTG	59.938	20	220	1099	1318	TGATGATTGGAGAGTGGCAA	60.201	20	ATTTCGTTTTCGTCACTCCG	60.11	20	196	1100	1295	CTGATGATTGGAGAGTGGCA	59.787	20	ATTTCGTTTTCGTCACTCCG	60.11	20	197	1099	1295
comp131286_c0	1	p1	(T)10	10	1694	1703	GAACCACCTCTCCCCTCTTC	60.05	20	AGAGCAGCTAGGCAATGGAG	59.74	20	229	1641	1869	GAACCACCTCTCCCCTCTTC	60.05	20	CTCCTCCTCCTCTCCTCACC	60.336	20	186	1641	1826	GAACCACCTCTCCCCTCTTC	60.05	20	CCTCCTCCTCCTCTCCTCAC	60.336	20	187	1641	1827
comp131286_c0	2	p1	(A)10	10	3056	3065	ACTGGAATTTTGCTGCTGCT	60.022	20	CGGAGTCTTTTCCAACCGTA	60.103	20	274	2960	3233	GGAATTTTGCTGCTGCTTTC	59.967	20	CGGAGTCTTTTCCAACCGTA	60.103	20	271	2963	3233	AGAACTTCAGGCCCTGTCAA	59.844	20	GACTTTGCTCTCGATTTCGG	59.955	20	219	3032	3250
comp169652_c0	1	p1	(A)12	12	355	366	ATGAAGCATCCATATTGCCC	59.751	20	CGTTCTGCTTCCATGAGTGA	59.984	20	271	238	508	GAAGCATCCATATTGCCCAT	59.751	20	CGTTCTGCTTCCATGAGTGA	59.984	20	269	240	508	AGAATTCATTCATCCGCACC	59.9	20	ACGTGTGCCACTGCATTTTA	60.18	20	222	189	410
comp36873_c0	1	p1	(A)13	13	158	170	AATTGGCGAACCAACTGAAG	60.11	20	TGAAATGAGTATATGATTGAAAAACA	57.008	26	205	14	218	TACAACAATGCGTTCAAGCC	59.735	20	TGAAATGAGTATATGATTGAAAAACA	57.008	26	119	100	218	GGACAGCCAAATTCAAATGG	60.309	20	TGAAATGAGTATATGATTGAAAAACA	57.008	26	151	68	218
comp113754_c0	1	p1	(A)10	10	10	19
comp31087_c0	1	p2	(CT)10	20	1	20
comp136659_c0	1	p2	(TC)9	18	215	232
comp140837_c0	1	p2	(CT)7	14	27	40
comp137000_c1	1	p1	(G)19	19	1	19
comp132162_c0	1	p1	(C)13	13	5	17
comp79346_c0	1	p3	(GCC)5	15	87	101	CCCTTCCAGTGCATCTTGTT	60.111	20	TTCGGGATTTGCTATTGAGC	60.175	20	244	51	294	TCCAGTGCATCTTGTTGGAG	59.831	20	TTCGGGATTTGCTATTGAGC	60.175	20	240	55	294	TTCTTCCCTTCCAGTGCATC	60.195	20	TTCGGGATTTGCTATTGAGC	60.175	20	249	46	294
comp1316404_c0	1	p1	(A)15	15	1	15
comp121412_c0	1	p1	(A)11	11	198	208	CTCCTCTCTTTTCCGGACCT	59.811	20	AGGAAGAGATCCTCCGCTTC	59.919	20	272	31	302	CTCCTCTCTTTTCCGGACCT	59.811	20	GAGGAAGAGATCCTCCGCTT	59.919	20	273	31	303	CTCCTCTCTTTTCCGGACCT	59.811	20	GTGCTTCGGTGGAAGGACTA	60.255	20	240	31	270
comp92286_c0	1	p1	(T)10	10	125	134	TCCTACAATCCAAACGCTCA	59.272	20	ATCTGCGCTCGTTCTACGAT	60.007	20	194	12	205	TCCTACAATCCAAACGCTCA	59.272	20	CACAATCTGCGCTCGTTCTA	60.157	20	198	12	209	AAACCGCGAAAGGAGATAGA	58.928	20	ATCTGCGCTCGTTCTACGAT	60.007	20	113	93	205
comp115994_c2	1	p1	(T)11	11	507	517	ACGTCCAACAAAGACGAAGC	60.299	20	GTGAAAATCGACCCCTCAAA	59.91	20	278	302	579	GCCAAATTTTATGCACTGCC	60.465	20	GTGAAAATCGACCCCTCAAA	59.91	20	102	478	579	AACAAAGACGAAGCAGGAGG	59.473	20	GTGAAAATCGACCCCTCAAA	59.91	20	272	308	579
comp135037_c1	1	p2	(AT)6	12	963	974	CTGCTGCAGTTCCAGTTTTG	59.634	20	CAATGCCAAATTCCCAGACT	59.933	20	221	889	1109	CTGCTGCAGTTCCAGTTTTG	59.634	20	ACAATGCCAAATTCCCAGAC	59.797	20	222	889	1110	GCTGCTGCAGTTCCAGTTTT	60.581	20	CAATGCCAAATTCCCAGACT	59.933	20	222	888	1109
comp565081_c0	1	p1	(A)10	10	25	34	GCCACATTGCTTCTCTGAAA	59.002	20	ACTAGATGCGTGGCAGCTTT	60.044	20	135	0	134	GCCACATTGCTTCTCTGAAAC	59.874	21	ACTAGATGCGTGGCAGCTTT	60.044	20	135	0	134	CCACATTGCTTCTCTGAAACC	59.726	21	ACTAGATGCGTGGCAGCTTT	60.044	20	134	1	134
comp1671318_c0	1	p3	(CCG)5	15	199	213	GTTGACGACCCTGACACGTT	61.03	20	CTGGCTGGAGCAGAGGAG	59.794	18	130	150	279	TTGACGACCCTGACACGTT	60.146	19	CTGGCTGGAGCAGAGGAG	59.794	18	129	151	279	GTTGACGACCCTGACACGTT	61.03	20	ACGTGGTCCGACGATGAAT	61.373	19	163	150	312
comp156490_c0	1	p2	(CT)10	20	1	20
comp136154_c3	1	p4	(AAAG)5	20	247	266
comp127989_c0	1	p1	(A)11	11	1	11
comp127989_c0	2	p2	(TG)7	14	761	774	GGCCCTACCGGATTATTTGT	60.041	20	GCCCCTTCACCAAACAGTAA	59.971	20	131	710	840	GGCCCTACCGGATTATTTGT	60.041	20	ATCATCTCATGCCCCTTCAC	59.893	20	141	710	850	CTGGCCCTACCGGATTATTT	60.164	20	GCCCCTTCACCAAACAGTAA	59.971	20	133	708	840
comp68699_c0	1	p1	(T)10	10	298	307	GCGAGGTCGAAGTTGAAGAC	59.997	20	TGCTTGGTCTCACACACACA	59.905	20	246	140	385	GCGAGGTCGAAGTTGAAGAC	59.997	20	ACCACGCACACGAGTAGATG	59.776	20	192	140	331	GCGAGGTCGAAGTTGAAGAC	59.997	20	AGAAAAAGAGAGCGTGGCTG	59.757	20	216	140	355
comp3059_c0	1	p2	(CA)7	14	27	40	GTGAGTGCATGTCCAACACG	61.236	20	CGTTCGTATACGTTGGAGCA	59.752	20	252	0	251	GTGAGTGCATGTCCAACACG	61.236	20	GGCGGTGGAGTTCTCTTACA	60.255	20	196	0	195	GTGAGTGCATGTCCAACACG	61.236	20	TCTACTTACCCTGGCGTTCG	60.262	20	266	0	265
comp1063084_c0	1	p2	(TG)6	12	12	23
comp126591_c0	1	p2	(TC)7	14	575	588	TGTTAATTCCCTCCGTTTCG	59.931	20	GCGGATTTGAGAACAAGAGC	59.962	20	270	449	718	AATCTCCCTCGCGAAATTCT	60.173	20	GCGGATTTGAGAACAAGAGC	59.962	20	180	539	718	TGTTAATTCCCTCCGTTTCG	59.931	20	GTCACCACCTCCTCAGCTTC	59.841	20	232	449	680
comp126591_c0	2	p1	(A)10	10	2023	2032	GCAGCATTGATGGTAGGGTT	59.962	20	CAGAGGTACAAGCTCCCAGC	60.012	20	263	1987	2249	TATTTGGTGCTGTTGGGACA	59.964	20	CTGCAGCACTGAACCGACTA	60.199	20	278	1834	2111	GCAGCATTGATGGTAGGGTT	59.962	20	CTGCAGCACTGAACCGACTA	60.199	20	125	1987	2111
comp136890_c3	1	p2	(GA)7	14	1667	1680	CTGGCCATGTACGGAGAAAT	59.955	20	CATTTCGTTTTTGCCTTGGT	59.975	20	244	1488	1731	CTGGCCATGTACGGAGAAAT	59.955	20	CGTTTTTGCCTTGGTTTGAT	59.975	20	239	1488	1726	TAACTCTGGATGGGAGGGTG	59.92	20	CATTTCGTTTTTGCCTTGGT	59.975	20	132	1600	1731
comp90586_c0	1	c	(T)10gggtt(G)16	31	438	468
comp138551_c0	1	p3	(ACC)7	21	2002	2022	AGGTGGCTCTCAAAAGCAAA	59.993	20	GATTCTCCACTGCTGCCTTC	59.957	20	221	1927	2147	AGGTGGCTCTCAAAAGCAAA	59.993	20	TGATGATTCTCCACTGCTGC	59.95	20	225	1927	2151	ACAGATGAGATGATGCTGCG	59.975	20	GATTCTCCACTGCTGCCTTC	59.957	20	278	1870	2147
comp126589_c1	1	p3	(GGC)7	21	1371	1391
comp134001_c0	1	p3	(GCT)6	18	916	933	TGAAGTACATGAAGCACGCC	59.871	20	GGCTACTCCTCCGTGGGT	60.072	18	259	770	1028	TGAAGTACATGAAGCACGCC	59.871	20	GTCCGGCTACTCCTCCGT	60.223	18	263	770	1032	CTTGGGCACCATGAAGTACA	59.566	20	GGCTACTCCTCCGTGGGT	60.072	18	270	759	1028
comp131838_c1	1	p1	(A)10	10	1880	1889
comp134118_c0	1	p3	(CGG)5	15	259	273	TCCACTAACTCTCCCTTCCG	59.28	20	GCAGCTCCCTCAGATGTCTC	60.104	20	274	234	507	CCACTAACTCTCCCTTCCGA	59.28	20	GCAGCTCCCTCAGATGTCTC	60.104	20	273	235	507	TCCACTAACTCTCCCTTCCG	59.28	20	CACAAGCAACTGAGTCAGCC	59.622	20	255	234	488
comp128681_c0	1	p1	(A)10	10	1919	1928	ATAACCGATTGACCATCCGA	60.155	20	TTGCACCTGCTGATTTTGAG	59.988	20	266	1894	2159	ATTTGTCCGAGTGCTTCCAC	60.119	20	GTGTCTGTGTGCCTGCAGTT	59.948	20	195	1843	2037	ATTTGTCCGAGTGCTTCCAC	60.119	20	AGTGAATCGTTGCATCTCCC	60.081	20	255	1843	2097
comp98634_c0	1	p3	(GCA)5	15	72	86	GGAACACGAGGCTCAAGAAG	59.989	20	GTCTCCCACACGATTGCTTT	60.119	20	236	16	251	GGAACACGAGGCTCAAGAAG	59.989	20	TGACTCATCCACGTCGTCTC	59.827	20	251	16	266	GGAACACGAGGCTCAAGAAG	59.989	20	AACAGAAGCTTCCGGATTGA	59.813	20	268	16	283
comp122284_c0	1	c	(T)10aaacttaactttagttggtaaccttagaaaatgttaatttaacagctaaaattcctgtttattaaatttccttttgttctacatgaaaat(A)10	110	59	168
comp134072_c1	1	p3	(GCT)5	15	446	460	TGTGCACTTGTGAACGATGA	59.868	20	GCAGCTAAGCTTTTAGGCGA	59.896	20	228	399	626	GCTGCAGAATGTGATGTTGG	60.272	20	TAACTCCAAGCAACCAACCC	59.971	20	263	422	684	CCTGTGCACTTGTGAACGAT	59.751	20	GCAGCTAAGCTTTTAGGCGA	59.896	20	230	397	626
comp108161_c1	1	p1	(T)11	11	468	478	AACAAGAGGATTGCCACCTG	60.111	20	TTGAACATCGGTTCGATTCA	60.049	20	226	288	513	AATCTGACTTGAACGACGCC	60.263	20	TCCCCGCCATATATAACCAA	59.998	20	203	396	598	ACGGCTATGGAACAAGAGGA	59.694	20	TTGAACATCGGTTCGATTCA	60.049	20	236	278	513
comp119139_c0	1	p1	(G)11	11	419	429	TGAGGTACTTGGCAGCATTG	59.864	20	CATCATGCGAAACCTTGAGA	59.799	20	265	295	559	TGAGGTACTTGGCAGCATTG	59.864	20	TCATCATGCGAAACCTTGAG	59.799	20	266	295	560	TGAGGTACTTGGCAGCATTG	59.864	20	GTCATCATGCGAAACCTTGA	59.654	20	267	295	561
comp132753_c1	1	p1	(T)10	10	1267	1276	TACGCTCTTTGGTTTGGGAC	60.11	20	GTTACCGGCGAAATTGTGTT	59.867	20	110	1224	1333	TACGCTCTTTGGTTTGGGAC	60.11	20	GCAATTTCTAACAGGCCGAG	59.845	20	156	1224	1379	TACGCTCTTTGGTTTGGGAC	60.11	20	CAATTTCTAACAGGCCGAGC	59.845	20	155	1224	1378
comp132753_c1	2	p1	(T)11	11	3330	3340
comp569963_c0	1	p2	(GT)9	18	1	18
comp105981_c0	1	p3	(GCA)5	15	671	685
comp1244252_c0	1	p1	(T)16	16	1	16
comp135406_c1	1	p1	(T)10	10	1599	1608	TGGTGCCAGAACAATCAAAA	60.088	20	TGCTTTAGGAGGGGACTTGA	59.807	20	274	1399	1672	TTGGTGCCAGAACAATCAAA	60.088	20	TGCTTTAGGAGGGGACTTGA	59.807	20	275	1398	1672	TCAATTTGGTGCCAGAACAA	60.088	20	TGCTTTAGGAGGGGACTTGA	59.807	20	280	1393	1672
comp135353_c0	1	p2	(TC)8	16	1	16
comp101212_c1	1	p2	(TG)6	12	367	378	TACTTGGGCTTGCCTGATTT	59.708	20	GCTCCAGGTTGGCACTACAT	60.142	20	222	265	486	TTACTTGGGCTTGCCTGATT	59.708	20	GCTCCAGGTTGGCACTACAT	60.142	20	223	264	486	TTTACTTGGGCTTGCCTGAT	59.708	20	GCTCCAGGTTGGCACTACAT	60.142	20	224	263	486
comp1170854_c0	1	p1	(T)10	10	349	358
comp110360_c0	1	p1	(T)12	12	24	35
comp136203_c1	1	p1	(A)10	10	314	323	GCTAGCGCCTTTTCCTTTTT	59.99	20	TGCATCAAGTGTCTCAAGCA	59.113	20	132	259	390	TAGCGCCTTTTCCTTTTTCA	59.958	20	TGCATCAAGTGTCTCAAGCA	59.113	20	130	261	390	GCTAGCGCCTTTTCCTTTTT	59.99	20	ATCAAGTGTCTCAAGCACGC	59.041	20	129	259	387
comp88787_c0	1	p1	(A)11	11	6	16
comp70014_c0	1	p2	(CT)8	16	208	223
comp118148_c0	1	p1	(A)15	15	701	715
comp124816_c0	1	p2	(TC)7	14	1486	1499
comp132167_c0	1	p3	(CGC)6	18	2742	2759	GACTCCTCGGTGTTGATGGT	59.969	20	AGGGGAAAAATAGCGAGGAA	60.034	20	187	2649	2835	GACTCCTCGGTGTTGATGGT	59.969	20	AAGGGGAAAAATAGCGAGGA	60.034	20	188	2649	2836	TCCTCGGTGTTGATGGTGTA	59.96	20	AGGGGAAAAATAGCGAGGAA	60.034	20	184	2652	2835
comp111895_c0	1	p3	(CGC)7	21	261	281
comp58953_c0	1	p2	(CA)7	14	100	113	GTGACGCACTGCCTAGTGG	60.48	19	TAGAAGCTAGCTGCGTGGGT	60.176	20	186	10	195	GTGACGCACTGCCTAGTGG	60.48	19	CGAGAGTGGCGTGACAGTAG	59.641	20	158	10	167	TGACGCACTGCCTAGTGG	59.541	18	TAGAAGCTAGCTGCGTGGGT	60.176	20	185	11	195
comp118388_c1	1	p1	(T)15	15	41	55	TCTTAAGATTATAAAGAGCGAACAACA	59.062	27	ATACGACATTCACGGATCGC	60.895	20	120	10	129	TTAAGATTATAAAGAGCGAACAACAA	57.881	26	ATACGACATTCACGGATCGC	60.895	20	118	12	129	TCTTAAGATTATAAAGAGCGAACAACA	59.062	27	AAATACGACATTCACGGATCG	59.837	21	122	10	131
comp118388_c1	2	p3	(GCC)5	15	838	852	AGCAGCATGCTCCACTTCTT	60.164	20	GAGCTTCTGCTTCGTCTGCT	60.043	20	267	697	963	CAAGGATCTTCTTCGGCAAC	59.813	20	GAGCTTCTGCTTCGTCTGCT	60.043	20	164	800	963	TGGTCAAGGATCTTCTTCGG	60.187	20	GAGCTTCTGCTTCGTCTGCT	60.043	20	168	796	963
comp118388_c1	3	p1	(A)15	15	1844	1858	TACAGGTACCAGCATCCGCT	60.678	20	GGTTTATTGGTTGCATTGCC	60.196	20	246	1817	2062	TACAGGTACCAGCATCCGCT	60.678	20	CAAGCACAAGTTGCATGGTT	59.764	20	262	1817	2078	TACAGGTACCAGCATCCGCT	60.678	20	ACAACCTCATGGCGCTACTT	59.763	20	226	1817	2042
comp80804_c0	1	p2	(GT)7	14	216	229
comp116580_c0	1	p1	(A)10	10	626	635
comp919756_c0	1	p2	(TC)6	12	360	371	GTGCCTGCACCATTTTTCTT	60.118	20	TGACCTGTATTACGCAGCCA	60.28	20	185	249	433	ATTGTGCCTGCACCATTTTT	60.374	20	TGACCTGTATTACGCAGCCA	60.28	20	188	246	433	TCTTGTGGTCGGTGATTGTG	60.57	20	TGACCTGTATTACGCAGCCA	60.28	20	202	232	433
comp73227_c0	1	p1	(A)10	10	9	18
comp140531_c0	1	p3	(GGC)6	18	4368	4385
comp115064_c0	1	p1	(T)11	11	303	313	TTCATGTGGTAACATCCGACA	59.832	21	AGCTTTTGCCTGGAGTGTGT	59.914	20	174	238	411	TTCATGTGGTAACATCCGACA	59.832	21	GGGTGCTCCTTTTGACTGAG	59.844	20	206	238	443	TTCATGTGGTAACATCCGACA	59.832	21	AATTTTGGGGTGCTCCTTTT	59.814	20	213	238	450
comp68241_c0	1	c	(GAAA)5gaaga(AG)6	37	1	37
comp134576_c0	1	p1	(G)19	19	5	23
comp110654_c0	1	p2	(AC)6	12	79	90	CTTGCGCTTCATGTTCCTCT	60.538	20	GAAGGACATCCAAACAGGGA	59.903	20	223	4	226	CTTGCGCTTCATGTTCCTCT	60.538	20	GAGCCAAACGGTTTCCTTCT	60.61	20	114	4	117	GCGCTTCATGTTCCTCTGA	60.088	19	GAAGGACATCCAAACAGGGA	59.903	20	220	7	226
comp80343_c0	1	p1	(A)14	14	102	115	AGCAGCAGCGTGTAGTGAAA	59.812	20	CTCTGCACAATGCTTGGCTA	60.157	20	172	13	184	GCAGCAGCGTGTAGTGAAAA	60.203	20	CTCTGCACAATGCTTGGCTA	60.157	20	171	14	184	AGCAGCAGCGTGTAGTGAAA	59.812	20	TAACGAGCCGTGTAATGACG	59.752	20	208	13	220
comp80343_c0	2	c	(CAA)5aaaccaaactacgacaacaaacaacc(ACA)5attaagaagagcaaaaatacaataacaacaaaaatatttttaaaattcaaaaac(A)10	120	312	431
comp99211_c0	1	p1	(C)11	11	343	353
comp136010_c3	1	p1	(T)10	10	123	132	GACTCAAAGGACTCGATGGC	59.81	20	GGGAGGCTCCGATAACTTCT	59.674	20	274	22	295	GACTCAAAGGACTCGATGGC	59.81	20	TGAACGTGGGCATAAAGTTG	59.585	20	241	22	262	GACTCAAAGGACTCGATGGC	59.81	20	CATAGTTTTGAACGTGGGCA	59.585	20	249	22	270
comp127872_c0	1	p1	(T)14	14	102	115	GGCTGACATTTTTGTTTTCG	58.267	20	TACCCTCAGCTTCATTCGCT	59.978	20	204	68	271	GGCTGACATTTTTGTTTTCG	58.267	20	CCCTCAGCTTCATTCGCTAC	59.978	20	202	68	269	GGCTGACATTTTTGTTTTCG	58.267	20	ACCCTCAGCTTCATTCGCTA	59.978	20	203	68	270
comp80628_c0	1	p1	(T)10	10	146	155	CGATCGAGGAGCTACTTTGC	60.118	20	GAAATTGTCTAAGGCGGCAG	59.845	20	145	57	201	CGATCGAGGAGCTACTTTGC	60.118	20	AGAAATTGTCTAAGGCGGCA	59.845	20	146	57	202	CGATCGAGGAGCTACTTTGC	60.118	20	ATTGTCTAAGGCGGCAGTGT	59.763	20	142	57	198
comp139721_c0	1	p3	(ATC)5	15	2259	2273	TCCAGGGAGAACCTACATCG	60.065	20	ATTTGAATCAAGTGCGGAGG	60.074	20	266	2221	2486	ACATGCATTCCAGGGAGAAC	59.934	20	ATTTGAATCAAGTGCGGAGG	60.074	20	274	2213	2486	CTTACCGGTGCAGGATTGAT	59.955	20	GAGAATTGCCAAAGGACTCG	59.813	20	196	2120	2315
comp129056_c0	1	p1	(A)10	10	550	559	TTCCCTCTCGAAATCACACC	60.05	20	TTCACGACCAGTTTTTGTGC	59.74	20	148	436	583	TTCCCTCTCGAAATCACACC	60.05	20	CAGGCTTCACGACCAGTTTT	60.291	20	153	436	588	TAACAGCGCAAAGATAGGGG	60.223	20	TTCACGACCAGTTTTTGTGC	59.74	20	212	372	583
comp2432_c0	1	p3	(TCG)7	21	386	406
comp33502_c0	1	p1	(A)13	13	341	353
comp129376_c0	1	p1	(T)13	13	1320	1332	GGAATATGGATGTCGTTGGG	60.014	20	GGTGTGGCACCTTGTTTCTC	60.555	20	266	1216	1481	GGGAATATGGATGTCGTTGG	60.014	20	GGTGTGGCACCTTGTTTCTC	60.555	20	267	1215	1481	GGAATATGGATGTCGTTGGG	60.014	20	GTGTGGCACCTTGTTTCTCC	60.555	20	265	1216	1480
comp129376_c0	2	p1	(A)10	10	1876	1885	AGTCGCAACTCAGACACACG	60.096	20	TCCGTTTGAATTGTTGTCCA	59.941	20	178	1821	1998	TCAGACACACGTCCAAGTCC	59.712	20	TCCGTTTGAATTGTTGTCCA	59.941	20	169	1830	1998	AGTCGCAACTCAGACACACG	60.096	20	TGATCATGGCCTGACACTTC	59.637	20	220	1821	2040
comp99692_c0	1	p1	(T)11	11	997	1007
comp127378_c1	1	p1	(T)10	10	133	142	TCCTTGTATGGCATTGAGGC	61.003	20	TCGTTGATTCTTTGTTCTCTGC	59.499	22	274	71	344	TTCTGGCAACTGCATCATTC	59.805	20	GGCATTTTGATAATGTCAGTCC	58.444	22	243	13	255	TTCTGGCAACTGCATCATTC	59.805	20	GGCATTTTGATAATGTCAGTCCT	59.389	23	243	13	255
comp132019_c1	1	p1	(T)10	10	82	91	ATTTTGTATCCCGGACCCC	60.762	19	GTAGAGACGGCTGAAGTCGC	60.164	20	276	0	275	ATTTTGTATCCCGGACCCC	60.762	19	GAAGTCGCTGTTTCGAGGAT	59.434	20	264	0	263	ATTTTGTATCCCGGACCCC	60.762	19	TTCAAACGGATTTGCAAGAA	59.277	20	182	0	181
comp137426_c0	1	p1	(A)11	11	2753	2763	CAACTGATGTATCATGCGCC	60.104	20	AACCAAACAAATCCAAACGC	59.845	20	127	2661	2787	CCGCTTCCCATTTGATGTAT	59.784	20	AACCAAACAAATCCAAACGC	59.845	20	263	2525	2787	CAACTGATGTATCATGCGCC	60.104	20	CAACCAAACAAATCCAAACG	58.914	20	128	2661	2788
comp127703_c0	1	p3	(GCC)5	15	413	427	TCCCAAATTTAGCCATCAGC	60.038	20	GAGAAGAAGGGCTTGGGATG	61.095	20	267	190	456	GTCCACAACATTTCCCCAAC	60.073	20	GAGAAGAAGGGCTTGGGATG	61.095	20	147	310	456	CAAGTCCACAACATTTCCCC	60.21	20	GAGAAGAAGGGCTTGGGATG	61.095	20	150	307	456
comp272148_c0	1	p1	(A)11	11	148	158	ATTCGGGTCTGGGTCTCTTT	59.935	20	CGATCCAGATCAAACAAGCA	59.799	20	194	27	220	TGGTACCGGAAGGAGAGTTG	60.103	20	CGATCCAGATCAAACAAGCA	59.799	20	140	81	220	CGGAAGGAGAGTTGAGTTGG	59.837	20	CGATCCAGATCAAACAAGCA	59.799	20	134	87	220
comp140036_c0	1	p2	(GA)7	14	57	70	GCCAAACCAAACAAAAACCA	60.742	20	CATGAGGGAATTGGGATCTG	60.272	20	218	0	217	GCCAAACCAAACAAAAACCA	60.742	20	ATGAGGGAATTGGGATCTGA	59.291	20	217	0	216	GCCAAACCAAACAAAAACCA	60.742	20	TTCTGAGACCAAAGCTCGTG	59.161	20	117	0	116
comp91026_c0	1	p2	(CA)8	16	62	77	ATATCATCCCTTCCCTCCGT	59.611	20	TTCTTTGAGGTGCTCGCTTT	60.132	20	130	16	145	ATATCATCCCTTCCCTCCGT	59.611	20	GTCTTCTTTGAGGTGCTCGC	60.142	20	133	16	148	ATATCATCCCTTCCCTCCGT	59.611	20	CCGATCCGAGGAATAAATCA	59.856	20	177	16	192
comp124613_c0	1	p1	(A)11	11	837	847	CGATTGTGCCATCAGACTTG	60.263	20	GAGGTTTGCCTTCCCTCACT	60.628	20	275	621	895	TTGTGCCATCAGACTTGCAT	60.272	20	GAGGTTTGCCTTCCCTCACT	60.628	20	272	624	895	TTTTTCGATTGTGCCATCAG	59.664	20	GAGGTTTGCCTTCCCTCACT	60.628	20	280	616	895
comp135463_c0	1	p3	(CGG)6	18	1757	1774	CCTAGGGTTTTGGGAGAAGC	60.068	20	CGAGGAATCCCCAAAATTAAA	60.128	21	246	1601	1846	TTGGGAGAAGCTCACTGTTG	59.007	20	AAACGAGGAATCCCCAAAAT	59.644	20	240	1610	1849	CCTAGGGTTTTGGGAGAAGC	60.068	20	GAAGTAAACGAGGAATCCCCA	60.305	21	254	1601	1854
comp134920_c1	1	p2	(AG)10	20	1	20
comp133830_c1	1	p2	(GA)7	14	1	14
comp133830_c1	2	p2	(CT)6	12	290	301	TTTCTTTGTTCTTTTGGCCG	60.215	20	ATGTATTGGGATGGGATGGA	59.831	20	187	183	369	TTTCTTTGTTCTTTTGGCCG	60.215	20	GATGTATTGGGATGGGATGG	59.831	20	188	183	370	TTTCTTTGTTCTTTTGGCCG	60.215	20	TGTATTGGGATGGGATGGAT	59.831	20	186	183	368
comp105454_c0	1	p1	(A)10	10	159	168	TAGCGGCAAGATACTGAGGG	60.365	20	GGTTTTTCCATCCGAATTGTT	60.048	21	217	55	271	TGAGGGCATTTCAACCTCAT	60.461	20	GGTTTTTCCATCCGAATTGTT	60.048	21	203	69	271	TAGCGGCAAGATACTGAGGG	60.365	20	GGTTTAGGTTTTTCCATCCGA	60.17	21	223	55	277
comp105454_c0	2	p1	(T)10	10	290	299	AACAATTCGGATGGAAAAACC	60.048	21	ATCTTGTAAGCGACCAACCG	60.132	20	238	251	488	CAATTCGGATGGAAAAACCT	58.879	20	ATCTTGTAAGCGACCAACCG	60.132	20	236	253	488	TCGGATGGAAAAACCTAAACC	60.17	21	ATCTTGTAAGCGACCAACCG	60.132	20	232	257	488
comp118562_c0	1	p1	(A)10	10	373	382	CGTTTTGGCGGTATTTTTGT	59.868	20	TGAACTGATGATGAGCATTTGTA	58.307	23	272	227	498	CGTCTCGGCCAAGATAAAAG	59.839	20	TGAACTGATGATGAGCATTTGTA	58.307	23	209	290	498	CGTTTTGGCGGTATTTTTGT	59.868	20	GTGAACTGATGATGAGCATTTGTA	59.161	24	273	227	499
comp13820_c0	1	c	(TTG)5ttaaatataaatgattttttgatttttttctgtttatttttta(T)11	69	115	183	GCATTTTGGATGCTTCGTCT	60.221	20	ATGGTTTTCGATCGATGAGG	59.894	20	256	76	331	GCATTTTGGATGCTTCGTCT	60.221	20	CGACGCAACGTCATTATTTG	60.133	20	209	76	284	ATTCGTCCAACATGCTCCAT	60.348	20	CGACGCAACGTCATTATTTG	60.133	20	271	14	284
comp131005_c0	1	p2	(CT)6	12	1605	1616
comp99121_c1	1	p2	(TA)6	12	907	918	GAACTTGGTGTGCGAAGGTT	60.156	20	GACCATAAAATTACATGCACGC	59.393	22	237	714	950	TGTTTGCATGAGGAACTTGG	59.691	20	GACCATAAAATTACATGCACGC	59.393	22	249	702	950	TTTGCATGAGGAACTTGGTG	59.691	20	GACCATAAAATTACATGCACGC	59.393	22	247	704	950
comp96739_c1	1	p2	(TC)8	16	56	71	GGTTCCCCTGTTTGAAATGTT	60.082	21	TGAGTTTCTCCCACATTGGTC	59.958	21	191	0	190	GGTTCCCCTGTTTGAAATGTT	60.082	21	AGTTTCTCCCACATTGGTCCT	59.848	21	189	0	188	GGTTCCCCTGTTTGAAATGTT	60.082	21	GTTTCTCCCACATTGGTCCT	58.842	20	188	0	187
comp46670_c0	1	p1	(A)11	11	963	973
comp42367_c0	1	c	(T)10gtgagattttttcaaggggccatccatcccattgttattgtgcggt(TGG)5	71	1	71
comp123632_c1	1	p2	(CA)7	14	11	24
comp2333231_c0	1	p1	(A)14	14	38	51	GGAAACTCCAGAGTCCATAGTATAAAA	59.438	27	CCAAATGGCGACTTAAGGAA	60.067	20	202	0	201	GGAAACTCCAGAGTCCATAGTATAAA	58.32	26	CCAAATGGCGACTTAAGGAA	60.067	20	202	0	201	GGAAACTCCAGAGTCCATAGTATAA	57.097	25	CCAAATGGCGACTTAAGGAA	60.067	20	202	0	201
comp127776_c1	1	p3	(GCG)7	21	730	750
comp131056_c0	1	p2	(CT)8	16	170	185	AGCCATCAGTCCAATCAAGG	60.073	20	GGTCGATCTTCAGGTTGCTC	59.81	20	148	109	256	AGCCATCAGTCCAATCAAGG	60.073	20	GTCGATCTTCAGGTTGCTCC	59.81	20	147	109	255	AGCCATCAGTCCAATCAAGG	60.073	20	CCTGGCTCCTTCACCTGTAA	60.246	20	124	109	232
comp149068_c0	1	p3	(GCC)5	15	160	174	CGTTGCATTCAAATTTCACC	59.016	20	GGACCATGTTCTCCGAGATG	60.475	20	208	36	243	ATATAGCCGTTACCCGTTGC	58.992	20	GGACCATGTTCTCCGAGATG	60.475	20	222	22	243	CGTTGCATTCAAATTTCACCT	59.989	21	GGACCATGTTCTCCGAGATG	60.475	20	208	36	243
comp86587_c0	1	p1	(A)12	12	2	13
comp86587_c0	2	p1	(T)18	18	455	472
comp137848_c0	1	p3	(CTC)7	21	6048	6068
comp130520_c0	1	p2	(CT)7	14	1	14
comp21915_c0	1	p2	(GA)7	14	1	14
comp128205_c0	1	p2	(GA)6	12	1224	1235
comp127752_c0	1	c	(AAT)5ggtaacgtagacctattgttacctgaaatcgcaaggcgctgagatttgaacag(T)10	78	146	223	ACGTCCAGCACATAGACACG	59.776	20	TGTCACAACTCCTGGAGCAA	60.44	20	180	97	276	GAGAAGGAAACCAAGTCCGA	59.259	20	GTGTCACAACTCCTGGAGCA	59.872	20	249	29	277	ACGTCCAGCACATAGACACG	59.776	20	CCATTATCATGCCCTTCACA	59.35	20	202	97	298
comp1034780_c0	1	p1	(A)10	10	29	38	CACCTTGTCCACGAAAAACC	60.388	20	CCCTCAAAATGGCTACGTGT	59.993	20	179	2	180	CACCTTGTCCACGAAAAACC	60.388	20	TTACTTGCCCTCAAAATGGC	60.074	20	186	2	187	CCTTGTCCACGAAAAACCTG	60.52	20	CCCTCAAAATGGCTACGTGT	59.993	20	177	4	180
comp544005_c0	1	p3	(TGG)5	15	160	174	ATCTTCTGCACCCTCGTTGT	59.727	20	GTTGTATCCTCCACCACCGT	59.703	20	141	76	216	TCGTTGTAGCAACCATCGTC	59.722	20	GTTGTATCCTCCACCACCGT	59.703	20	128	89	216	CCCTCGTTGTAGCAACCATC	60.517	20	GTTGTATCCTCCACCACCGT	59.703	20	131	86	216
comp136173_c2	1	p1	(G)13	13	2072	2084
comp140452_c1	1	p3	(CCT)7	21	104	124	TCTACGTGCAAATTCGAGAGA	58.663	21	TGCAGAGAGTGAGGATGGTG	59.98	20	244	77	320	CTCTACGTGCAAATTCGAGAGA	59.654	22	TGCAGAGAGTGAGGATGGTG	59.98	20	245	76	320	TCTACGTGCAAATTCGAGAGA	58.663	21	ATCAGGCCATTTGGTAGCTG	60.096	20	268	77	344
comp133654_c0	1	p2	(AT)11	22	1	22
comp132976_c0	1	p1	(T)11	11	1419	1429	TGGTGGTGCCAACATAATTG	60.234	20	GGGTTCACAATTGCACTTCA	59.547	20	278	1221	1498	TGGTGGTGCCAACATAATTG	60.234	20	TTAATGTCCAAAGCATGCCC	60.837	20	237	1221	1457	CCTAGCACTTGCTGAATGAGG	60.023	21	GGGTTCACAATTGCACTTCA	59.547	20	110	1389	1498
comp82940_c0	1	p1	(T)10	10	74	83	GCCCAAGTTATGATCAACCTACA	60.25	23	AGGCAGTTTCCTGAGTTTCG	59.473	20	111	3	113	GCCCAAGTTATGATCAACCTACA	60.25	23	TTCTCGCAAAATGTAGGCAA	59.443	20	135	3	137	GCCCAAGTTATGATCAACCTACA	60.25	23	AGTTTCCTGAGTTTCGGGTG	59.183	20	107	3	109
comp135864_c0	1	p3	(GAG)7	21	1493	1513	AATGACACCGGCGACTTAAC	60	20	ATGCTGGTCTGGTCCTTCAC	60.12	20	235	1352	1586	AGCGAAATAAGCGGAAACAA	59.853	20	ATGCTGGTCTGGTCCTTCAC	60.12	20	204	1383	1586	GCGAAATAAGCGGAAACAAG	59.853	20	ATGCTGGTCTGGTCCTTCAC	60.12	20	203	1384	1586
comp117979_c1	1	p1	(A)11	11	196	206	CCGGGATGGCTTTTATTACA	59.789	20	GTTTGTGACTCAAGGGGCAT	59.973	20	227	148	374	CCGGGATGGCTTTTATTACA	59.789	20	TATACCGGCAAAAACCCTTG	59.826	20	128	148	275	CCGGGATGGCTTTTATTACA	59.789	20	CACTTCTTCGCATCTTTCCC	59.813	20	165	148	312
comp3207_c0	1	p1	(A)11	11	42	52	CGCAGATGCTCCTCTACCTC	60.119	20	ATGAACAGTGTGCTCGGATG	59.707	20	108	8	115	CGCAGATGCTCCTCTACCTC	60.119	20	TCAAAGATTTCCTGCCATCA	59.2	20	179	8	186	CGCAGATGCTCCTCTACCTC	60.119	20	AAGGGTATTGATATGGGCCG	60.893	20	138	8	145
comp44683_c0	1	p3	(GGT)5	15	392	406	ACAGATCTGGTGCTTAGGGG	59.162	20	CAGCCCCTACTCTTCCTCCT	59.834	20	121	367	487	AGGAGGTGGATCTGGTGCTT	61.052	20	CTCTGTCTCCCTCCCTCTCC	60.336	20	203	259	461	AGGAGGTGGATCTGGTGCTT	61.052	20	TCTGTCTCCCTCCCTCTCCT	60.336	20	202	259	460
comp130927_c0	1	p2	(CA)9	18	149	166	AAATGCCAAAAGCTCGAAGA	59.96	20	CTTGTGTACGTGTGCGTGTG	59.848	20	190	36	225	AAATGCCAAAAGCTCGAAGA	59.96	20	AGAGAGGTCGGTGCCTTTTT	60.247	20	227	36	262	GCCAAAAGCTCGAAGACAAG	60.132	20	AGAGAGGTCGGTGCCTTTTT	60.247	20	223	40	262
comp1467383_c0	1	p1	(A)11	11	286	296
comp102758_c0	1	p1	(A)10	10	82	91	ACAACCCAAGGACAAAGCAT	59.454	20	TTTTCTTTCTGCGTGTGTGC	60.035	20	266	51	316	ACAACCCAAGGACAAAGCAT	59.454	20	CGGTTGGTCCCTGTTTTAGA	59.964	20	209	51	259	ACAACCCAAGGACAAAGCAT	59.454	20	TGGTCCTTTTCTTTCTGCGT	59.853	20	272	51	322
comp106271_c0	1	p1	(T)13	13	363	375	CTGCCTCTGGGTAAAATTCG	59.702	20	CATGAGGTAGGTGCCCAAAT	59.813	20	230	177	406	TCTGATACCTGCCTCTGGGT	59.679	20	CATGAGGTAGGTGCCCAAAT	59.813	20	238	169	406	TGCCTCTGGGTAAAATTCGT	59.569	20	ATTGCAGGCTTGTAGGCTGT	59.904	20	280	178	457
comp126797_c0	1	p1	(T)10	10	814	823	ATACCTTGGGCTGTGCTGAC	60.142	20	CTGTGTGCCAGAGAACGAAC	59.467	20	262	615	876	ATACCTTGGGCTGTGCTGAC	60.142	20	ACTGTGTGCCAGAGAACGAA	59.467	20	263	615	877	ATACCTTGGGCTGTGCTGAC	60.142	20	CAGAGAACGAACCGAAACCT	59.328	20	254	615	868
comp79258_c0	1	p1	(T)10	10	433	442	AATGCTTCCCTTCCCGTTAT	59.799	20	CGGGGTGAAAATGAAAAAGA	59.91	20	180	362	541	ATGCTTCCCTTCCCGTTATC	60.286	20	CGGGGTGAAAATGAAAAAGA	59.91	20	179	363	541	AATGCTTCCCTTCCCGTTAT	59.799	20	TTCAATTTATGATGCAGCGG	59.662	20	197	362	558
comp109720_c0	1	p1	(C)11	11	202	212	GGTAGGCTGAAGCCTGATGA	60.362	20	CCTCCCCTTTCCCTTTCC	60.76	18	102	179	280	GGTAGGCTGAAGCCTGATGA	60.362	20	GCCTCCCCTTTCCCTTTC	60.909	18	103	179	281	CGCTAGACAAAGCTTGTGGG	60.953	20	CCTCCCCTTTCCCTTTCC	60.76	18	217	64	280
comp2000380_c0	1	p1	(A)10	10	23	32	GGCCCAAACAGTGCAAAAT	60.889	19	GGAGGACATACAAATCGCAAG	59.583	21	274	1	274	GGCCCAAACAGTGCAAAAT	60.889	19	AGGAGGACATACAAATCGCAA	59.583	21	275	1	275	GGCCCAAACAGTGCAAAAT	60.889	19	AAGGAGGACATACAAATCGCA	59.583	21	276	1	276
comp2000380_c0	2	p1	(T)11	11	227	237	CCAAACAGTGCAAAATGGAA	59.561	20	GGAGGACATACAAATCGCAAG	59.583	21	271	4	274	CCAAACAGTGCAAAATGGAA	59.561	20	AGGAGGACATACAAATCGCAA	59.583	21	272	4	275	CCAAACAGTGCAAAATGGAA	59.561	20	AAGGAGGACATACAAATCGCA	59.583	21	273	4	276
comp114585_c0	1	p1	(A)20	20	2593	2612
comp125838_c0	1	p1	(T)10	10	315	324	CGTTCTTTCTTTCCTGCGAC	59.993	20	AACCGCAACAGCATCTACCT	59.763	20	255	106	360	CGTTCTTTCTTTCCTGCGAC	59.993	20	AGGCCAAGCTAAAACACCAA	59.747	20	273	106	378	CGTTCTTTCTTTCCTGCGAC	59.993	20	ACCGCAACAGCATCTACCTC	60.285	20	254	106	359
comp133602_c0	1	p2	(GT)9	18	1557	1574
comp118018_c1	1	p1	(T)10	10	899	908	CCTTGGTTTTTCCAGTTCCA	59.942	20	GGGGATTTTCTGAAGAACTGC	60.067	21	108	835	942	CCTTGGTTTTTCCAGTTCCA	59.942	20	TGTGGGGATTTTCTGAAGAACT	59.976	22	111	835	945	TTCCACATGACTTTTCCTTGG	59.956	21	GGGGATTTTCTGAAGAACTGC	60.067	21	123	820	942
comp451371_c0	1	p2	(TC)10	20	749	768
comp128284_c1	1	p2	(TG)10	20	1204	1223
comp134414_c0	1	p2	(TC)8	16	31	46	TTGAACCGTTTGGCTCTCTC	60.375	20	GGTGAAAACGGCTTAGGGTT	60.352	20	101	3	103	GTTGAACCGTTTGGCTCTCT	59.333	20	TGAAAACGGCTTAGGGTTTG	60.103	20	100	2	101	GTTGAACCGTTTGGCTCTCT	59.333	20	GGTGAAAACGGCTTAGGGTT	60.352	20	102	2	103
comp133861_c0	1	p3	(GAG)5	15	272	286	AAGAGGGCAGGGAAGAGAAG	59.95	20	GTCCGGCATGGATAGGTAGA	59.917	20	241	153	393	AAGAGGGCAGGGAAGAGAAG	59.95	20	GAGTCCGGCATGGATAGGTA	59.917	20	243	153	395	AAGAGGGCAGGGAAGAGAAG	59.95	20	TCCGGCATGGATAGGTAGAC	59.917	20	240	153	392
comp98247_c1	1	p3	(AAG)5	15	24	38
comp120827_c0	1	p1	(T)10	10	77	86	TAAAAATGAGCTTCGGCCAC	60.209	20	TTGGATGGCTAAAACTTGCC	60.074	20	155	44	198	TAAAAATGAGCTTCGGCCAC	60.209	20	CTACAAGCTGGTGTTCTGCG	59.658	20	117	44	160	TAAAAATGAGCTTCGGCCAC	60.209	20	GGATGGCTAAAACTTGCCAC	59.574	20	153	44	196
comp586698_c0	1	p1	(G)17	17	203	219
comp139563_c1	1	p2	(TC)8	16	119	134	CCGACACTCGTGAATTCCTT	60.111	20	CTCAAGGCAAGGCAAGAAAC	59.993	20	221	6	226	ACACTCGTGAATTCCTTCCG	60.111	20	CTCAAGGCAAGGCAAGAAAC	59.993	20	218	9	226	CCGACACTCGTGAATTCCTT	60.111	20	AGGCAAGAAACAATGGCAAG	60.249	20	212	6	217
comp137551_c0	1	p2	(TA)7	14	482	495	CCAACACGGCAAAACTACAA	59.627	20	GTGGAGGTTTCGAGAGGACA	60.238	20	220	304	523	CCAACACGGCAAAACTACAA	59.627	20	TGGAGTGGAGGTTTCGAGAG	60.377	20	224	304	527	TGGTGGCAAAAAGCTATTGA	59.301	20	GTGGAGGTTTCGAGAGGACA	60.238	20	248	276	523
comp577452_c0	1	p1	(T)10	10	230	239	TTCAAGAGGGAGGGAATCCT	60.008	20	CTGGCTCGTCTCCGGTATTA	60.227	20	150	177	326	TTCAAGAGGGAGGGAATCCT	60.008	20	TACCAACCCCGTACCATCTC	59.67	20	123	177	299	AGGGAATCCTCTCTGCTTCC	59.778	20	CTGGCTCGTCTCCGGTATTA	60.227	20	140	187	326
comp135998_c0	1	p1	(A)11	11	186	196	CAAAACCAGCTACTGCCTCC	59.875	20	TCATGCCAGATTGCAACAGT	60.272	20	275	126	400	AAAACCAGCTACTGCCTCCA	59.875	20	TCATGCCAGATTGCAACAGT	60.272	20	274	127	400	AAAACCAGCTACTGCCTCCA	59.875	20	TTCTTCCTCCCATTCCTTCC	60.38	20	114	127	240
comp63618_c0	1	p3	(GGC)6	18	1	18
comp1984339_c0	1	p5	(GCGCT)5	25	150	174	AATCCCCTGCTTCTCTGGAT	60.037	20	TTTGATGCATGCAAGGTTTT	59.161	20	128	93	220	ATGTGATGTGCAGATGGGAA	59.925	20	TTTGATGCATGCAAGGTTTT	59.161	20	207	14	220	AATCCCCTGCTTCTCTGGAT	60.037	20	GGTTTGATGCATGCAAGGTT	60.905	20	130	93	222
comp133537_c2	1	p2	(TC)7	14	647	660	GATATGCCTGGCTCCCTGTA	60.059	20	GCCGCTAGCTTCTGCATATC	60.11	20	227	531	757	GATATGCCTGGCTCCCTGTA	60.059	20	ATTATCGCCGCTAGCTTCTG	59.614	20	233	531	763	GATATGCCTGGCTCCCTGTA	60.059	20	CATTATCGCCGCTAGCTTCT	59.614	20	234	531	764
comp133537_c2	2	p2	(AT)6	12	1247	1258	CGGCGTACAAGTGACTGAGA	60.049	20	CTCGAAGATGCTCCACTTCC	59.95	20	179	1137	1315	AAATTGCCTGGTTCGATTTG	59.938	20	CTCGAAGATGCTCCACTTCC	59.95	20	259	1057	1315	CGGCGTACAAGTGACTGAGA	60.049	20	AAGATGCTCCACTTCCAACG	60.255	20	175	1137	1311
comp651423_c0	1	p1	(G)10	10	13	22
comp128837_c0	1	p1	(G)20	20	1	20
comp107210_c2	1	p1	(G)15	15	6	20
comp107210_c2	2	p1	(T)11	11	131	141	GCTTGTTTCCACCCCTACAA	59.971	20	TAGCGTGGCAATCGTGTTTA	60.273	20	168	30	197	GCTTGTTTCCACCCCTACAA	59.971	20	AAATAGCGTGGCAATCGTGT	60.531	20	171	30	200	GCTTGTTTCCACCCCTACAA	59.971	20	ATAGCGTGGCAATCGTGTTT	60.531	20	169	30	198
comp135256_c0	1	p2	(AG)7	14	2297	2310
comp5183_c0	1	p1	(A)12	12	208	219	CTTTAGATGCTCGCGGGATA	60.323	20	GTCAATGGGGATCAGATTGC	60.289	20	257	185	441	ATCACTTTAGATGCTCGCGG	60.374	20	GTCAATGGGGATCAGATTGC	60.289	20	261	181	441	CACTGGATTCCAATCCGAAC	60.317	20	CATTGGGTTCCCATGAAGTT	59.647	20	239	145	383
comp74596_c0	1	p3	(CGA)5	15	423	437	CTCCAAGAAGAGCAGCAACC	60.134	20	TCCCCCAAGATACTGTCGAA	60.452	20	249	227	475	CTCCAAGAAGAGCAGCAACC	60.134	20	CTTCCCCCAAGATACTGTCG	59.545	20	251	227	477	GCTCCAAGAAGAGCAGCAAC	60.285	20	TCCCCCAAGATACTGTCGAA	60.452	20	250	226	475
comp2984161_c0	1	p2	(AC)8	16	38	53
comp135085_c0	1	p3	(CTC)5	15	1578	1592	AATGAACAACAAACGAGGGC	59.978	20	GCATCCCAAAGTAGAGTCGC	59.843	20	280	1344	1623	CGTGATCACCCTCTCGATCT	60.223	20	TTCTGGGCATCCCAAAGTAG	60.066	20	174	1456	1629	CGTGATCACCCTCTCGATCT	60.223	20	GCATCCCAAAGTAGAGTCGC	59.843	20	168	1456	1623
comp587601_c0	1	p1	(T)12	12	444	455	CGGATGGTTAAGCTCGATGT	60.096	20	CATATTTCCGAAGGAGCCAA	60.031	20	187	328	514	GACGCAATGCAAATGTGAAC	60.127	20	CATATTTCCGAAGGAGCCAA	60.031	20	252	263	514	CGGATGGTTAAGCTCGATGT	60.096	20	GCAAGATCCCATATTTCCGA	59.862	20	196	328	523
comp1709720_c0	1	p2	(CT)7	14	313	326
comp112309_c0	1	p3	(CCG)6	18	234	251	TGTCTCATACTTCCTCGGGC	60.218	20	TTCGAGTTGCATGGTAGCAC	59.871	20	165	187	351	TGTCTCATACTTCCTCGGGC	60.218	20	TCGTTCGAGTTGCATGGTAG	59.864	20	168	187	354	TGTCTCATACTTCCTCGGGC	60.218	20	ATTCGCAGGCAAATAGTTCG	60.23	20	239	187	425
comp134511_c0	1	p1	(A)10	10	553	562	CCAGAAAATGTTGAGGCGTT	60.11	20	TGGACCAAGATTGCATGTTC	59.502	20	105	492	596	AACCAGAAAATGTTGAGGCG	60.11	20	TGGACCAAGATTGCATGTTC	59.502	20	107	490	596	AGGCAGAGTTATCCACCACG	60.134	20	TGGACCAAGATTGCATGTTC	59.502	20	225	372	596
comp134511_c0	2	p3	(AGA)6	18	2329	2346
comp122304_c0	1	p1	(A)15	15	3235	3249
comp138485_c2	1	p2	(GA)7	14	218	231	AGAACCAACAATGGCTGGAC	59.973	20	CAGACCAGCTCACAGCTCAC	59.764	20	130	181	310	CATTATCCTCCTCCCCCACT	60.147	20	CAGACCAGCTCACAGCTCAC	59.764	20	154	157	310	CATTATCCTCCTCCCCCACT	60.147	20	CTGCTCGGTTCGTTTCATTT	60.249	20	121	157	277
comp139459_c0	1	p1	(T)11	11	2939	2949	ATGAGATGGGCCATTTACCA	60.155	20	CCTTCGACTCCACTCTCTGC	60.135	20	229	2822	3050	TCCATTCATGGTTCCCTAGC	59.894	20	CAATGGAAGCGATCACAAGA	59.799	20	214	2763	2976	ATGAGATGGGCCATTTACCA	60.155	20	CAATGGAAGCGATCACAAGA	59.799	20	155	2822	2976
comp136231_c0	1	p1	(T)21	21	1	21
comp136231_c0	2	p1	(T)20	20	1272	1291
comp33934_c1	1	p2	(AG)6	12	312	323	GCACATGATGCAGTTTGGTC	60.128	20	CTCCGGCCTCTTCTTAAGGT	59.842	20	260	95	354	AAGCACATGATGCAGTTTGG	59.722	20	CTCCGGCCTCTTCTTAAGGT	59.842	20	262	93	354	CAGTGTGAAATGGCCACTGA	60.722	20	CTCCGGCCTCTTCTTAAGGT	59.842	20	150	205	354
comp82537_c0	1	p1	(A)15	15	242	256	GCCGGTTGTGTTTCAACTCT	60.156	20	GACGAAAATTCCACTGCTCC	59.676	20	268	52	319	CAACTCTTTAGTCCCCCGTG	59.587	20	GACGAAAATTCCACTGCTCC	59.676	20	255	65	319	CCGTTTGAGGCTGTAAGGTT	59.238	20	GACGAAAATTCCACTGCTCC	59.676	20	206	114	319
comp124618_c0	1	p2	(GA)6	12	115	126	GAGAGATTCGGCCTCCCTAC	60.176	20	TTCCCCTCTCTCCCTCTCTC	59.883	20	208	18	225	ATTCTGGAGAGATTCGGCCT	60.176	20	TTCCCCTCTCTCCCTCTCTC	59.883	20	214	12	225	GAGAGATTCGGCCTCCCTAC	60.176	20	CATTCCCCTCTCTCCCTCTC	60.149	20	210	18	227
comp181640_c0	1	p1	(T)20	20	1	20
comp77433_c0	1	p1	(A)11	11	241	251	TTTACCAGCCACCCCAATAG	59.817	20	TGGGAGGAAGAATGAGGATG	60.003	20	279	153	431	TTTACCAGCCACCCCAATAG	59.817	20	GTTTGGCCGAAAATCAGAAA	60.053	20	138	153	290	CACGGGCCCTATTATGAAAA	59.789	20	GTTTGGCCGAAAATCAGAAA	60.053	20	271	20	290
comp131611_c5	1	p1	(T)10	10	694	703	GGAATGTCTCCTTCCGAACA	60.05	20	CCTAACAATTTGCACCAGCA	59.729	20	279	658	936	TGGAATGTCTCCTTCCGAAC	60.05	20	CCTAACAATTTGCACCAGCA	59.729	20	280	657	936	GGAATGTCTCCTTCCGAACA	60.05	20	CCCAGAAATATTGTTCCCCC	60.37	20	164	658	821
comp131611_c5	2	p1	(T)10	10	888	897	GGAATGTCTCCTTCCGAACA	60.05	20	CCTAACAATTTGCACCAGCA	59.729	20	279	658	936	TGGAATGTCTCCTTCCGAAC	60.05	20	CCTAACAATTTGCACCAGCA	59.729	20	280	657	936	CATTCGCCATCCTTTTGTTT	59.938	20	CCTAACAATTTGCACCAGCA	59.729	20	261	676	936
comp11450_c0	1	p1	(A)10	10	90	99	TGTTTAGTGGTGGTGGTTCCT	59.362	21	GCAAAAACTTCTGCTGGAGG	59.993	20	100	44	143	TGTTTAGTGGTGGTGGTTCC	58.315	20	GCAAAAACTTCTGCTGGAGG	59.993	20	100	44	143	TGTTTAGTGGTGGTGGTTCCT	59.362	21	ATTTGCTGGTTTTGGTTTGG	59.839	20	126	44	169
comp99620_c0	1	p2	(CT)8	16	1503	1518	GATGCCCGAAGATTGATGAT	59.861	20	CCAGGGAAGATAGCATGGAA	60.029	20	155	1439	1593	GATGCCCGAAGATTGATGAT	59.861	20	TCTATGCGAAGGACCAGGAC	60.218	20	217	1439	1655	TTTGATGCCCGAAGATTGAT	60.414	20	CCAGGGAAGATAGCATGGAA	60.029	20	158	1436	1593
comp682310_c0	1	p1	(T)11	11	193	203	ACTCTTAATTTGGCAGCCCC	60.451	20	CTTGGGCATTATCATCTGACAT	58.93	22	188	102	289	ACTCTTAATTTGGCAGCCCC	60.451	20	TTGGGCATTATCATCTGACAT	57.9	21	187	102	288	GACTCTTAATTTGGCAGCCC	58.789	20	CTTGGGCATTATCATCTGACAT	58.93	22	189	101	289
comp132741_c0	1	p3	(CCT)5	15	457	471	GTCATGGAGAGCAGGTGGTT	60.12	20	AAAGTGTGGCAGGACAGGAT	59.579	20	220	336	555	AGAGCAGGTGGTTCCTGAAG	59.45	20	TCACCATCATCCTCTTGCTG	59.787	20	160	343	502	GTCATGGAGAGCAGGTGGTT	60.12	20	ACAGGATGCCACAGACGAGT	60.746	20	207	336	542
comp132741_c0	2	p1	(T)10	10	3375	3384	ATGTTCAGTTTGATCGCCGT	60.526	20	TGAAGCTCAAAAGCAGCAAA	59.872	20	250	3257	3506	ATGTTCAGTTTGATCGCCGT	60.526	20	CTGAAGCTCAAAAGCAGCAA	59.488	20	251	3257	3507	TGTGGTTGATCCAGAAGGAA	59.059	20	TGAAGCTCAAAAGCAGCAAA	59.872	20	173	3334	3506
comp101537_c0	1	p2	(TG)6	12	210	221
comp844743_c0	1	p1	(T)11	11	683	693	TGCTACTCTTTGGCATGCTG	60.157	20	ATGGCAATAGTGCATGGGTT	60.221	20	274	459	732	TACTCTTTGGCATGCTGCTG	60.157	20	ATGGCAATAGTGCATGGGTT	60.221	20	271	462	732	TGCTACTCTTTGGCATGCTG	60.157	20	GGCAATAGTGCATGGGTTTC	60.339	20	272	459	730
comp84150_c0	1	p1	(T)13	13	1	13
comp138235_c1	1	p3	(CTG)5	15	1309	1323	GTTGTGTGGCGAATCATGTC	59.975	20	GTGGAAGCAGATGGTGATGA	59.637	20	230	1166	1395	TGCCGCCTCTTACTACCAGT	59.898	20	GTGGAAGCAGATGGTGATGA	59.637	20	255	1141	1395	TGTGGCGAATCATGTCTGTT	60.12	20	GTGGAAGCAGATGGTGATGA	59.637	20	226	1170	1395
comp114469_c0	1	p1	(T)10	10	90	99	TTCCTGTAAACTCATTCTTGCTTG	59.828	24	AAGCCCAGTGTAGGGGTTCT	59.994	20	179	24	202	TCCTGTAAACTCATTCTTGCTTG	58.575	23	AAGCCCAGTGTAGGGGTTCT	59.994	20	178	25	202	TTCCTGTAAACTCATTCTTGCTTG	59.828	24	ATGTCACCTTGAGCAGGAGC	60.418	20	204	24	227
comp96966_c0	1	p1	(C)10	10	70	79	GGGGAGAACGTCATAGTTCC	58.447	20	CCAGTGGAGACTTGGTGCTT	60.298	20	102	2	103	GGGGAGAACGTCATAGTTCC	58.447	20	TTTTCGTCAAGTGGAGGGTT	59.569	20	201	2	202	GGGGAGAACGTCATAGTTCC	58.447	20	TTTTTCGTCAAGTGGAGGGT	59.569	20	202	2	203
comp96966_c0	2	p2	(CT)7	14	318	331	ACCCTCCACTTGACGAAAAA	59.569	20	CGAGATCCCTACAATTTGCC	59.528	20	231	184	414	ACCCTCCACTTGACGAAAAA	59.569	20	CCGAGATCCCTACAATTTGC	59.528	20	232	184	415	AACCCTCCACTTGACGAAAA	59.569	20	CGAGATCCCTACAATTTGCC	59.528	20	232	183	414
comp904347_c0	1	p1	(T)11	11	257	267
comp993021_c0	1	p1	(T)10	10	559	568	CCGGAGTTGAAGGTAGTCCA	60.103	20	CTGCAGTCGTCCCTTGATCT	60.408	20	268	433	700	CGAGTAGAGGTCGCAAGAGG	60.149	20	CTGCAGTCGTCCCTTGATCT	60.408	20	226	475	700	CCGAGTAGAGGTCGCAAGAG	60.149	20	CTGCAGTCGTCCCTTGATCT	60.408	20	227	474	700
comp100186_c0	1	p1	(A)10	10	37	46	TCCAACCAAGAGATCACGAA	59.215	20	CACCTCCTCATCTCTCTCCG	59.937	20	197	12	208	TCCAACCAAGAGATCACGAA	59.215	20	CGGCAGTGAGGTTAAAAAGC	59.883	20	262	12	273	TCCAACCAAGAGATCACGAA	59.215	20	CCCCAATCAATCACCATCTC	60.135	20	176	12	187
comp137210_c0	1	p2	(AG)7	14	232	245	AAATAAACCCCACTGCCTCC	60.187	20	CCTCCGCTTTACCTCTCGAT	60.723	20	200	87	286	CAACCGCGATAAAAGGAGAG	59.839	20	GATCCAGCGAAGATTCCAGT	59.243	20	181	172	352	CAACCGCGATAAAAGGAGAG	59.839	20	ATCCAGCGAAGATTCCAGTC	59.243	20	180	172	351
comp1101_c0	1	p3	(GAT)5	15	134	148	ACACGACACATTGCATTTGA	58.544	20	TTCGTGGTGTTAGTTGATCTCG	60.168	22	135	98	232	ACACGACACATTGCATTTGA	58.544	20	TCGTGGTGTTAGTTGATCTCG	58.787	21	134	98	231	CGACACATTGCATTTGATGTT	59.459	21	TTCGTGGTGTTAGTTGATCTCG	60.168	22	132	101	232
comp1968866_c0	1	p2	(GA)9	18	224	241
comp2433061_c0	1	p1	(G)10	10	14	23
comp140083_c0	1	p2	(TC)9	18	1	18
comp140083_c0	2	p1	(C)12	12	3174	3185	TCGATCTCGTCGAAATAGGG	60.17	20	CCCCTCTCGGGTCTATCTCT	59.653	20	261	2949	3209	GATCTCGTCGAAATAGGGCA	60.177	20	CCCCTCTCGGGTCTATCTCT	59.653	20	259	2951	3209	GGCCCTTGAAGGACATGTAG	59.55	20	CCCCTCTCGGGTCTATCTCT	59.653	20	185	3025	3209
comp135645_c1	1	p1	(T)12	12	236	247	TGGAGATGGTCTCTCAGCCT	59.945	20	AAGCCTCTTCACCTCAGCAA	60.134	20	263	170	432	TGGAGATGGTCTCTCAGCCT	59.945	20	AAAGCCTCTTCACCTCAGCA	60.134	20	264	170	433	TGGAGATGGTCTCTCAGCCT	59.945	20	CAAAGCCTCTTCACCTCAGC	60.134	20	265	170	434
comp135645_c1	2	p1	(G)11	11	5491	5501	CCAGACTTTGTTCAGTCGCA	60.025	20	CCTCCCACCAGCTACTCAAG	59.861	20	216	5413	5628	CCAGACTTTGTTCAGTCGCA	60.025	20	CAGATCCTCCCACCAGCTAC	59.679	20	221	5413	5633	CCAGACTTTGTTCAGTCGCA	60.025	20	ATCCTCCCACCAGCTACTCA	59.679	20	218	5413	5630
comp143969_c0	1	p1	(T)10	10	664	673	ACGCGAAGTGCTAATTGGTT	59.775	20	GAAAAACCATTGCCACGAAT	59.807	20	276	581	856	CGCGAAGTGCTAATTGGTTT	60.264	20	GAAAAACCATTGCCACGAAT	59.807	20	275	582	856	ACGCGAAGTGCTAATTGGTT	59.775	20	TTTGTGGTTTGCACTTTTGC	59.752	20	255	581	835
comp129146_c0	1	p3	(CAC)6	18	130	147	TCCTTTTTCCCCTCCTCTTT	59.144	20	TTTGGACTCGAGGCTGAACT	59.989	20	251	106	356	TTCCTTTTTCCCCTCCTCTT	59.144	20	TTTGGACTCGAGGCTGAACT	59.989	20	252	105	356	CTTCCTTTTTCCCCTCCTCTT	60.055	21	TTTGGACTCGAGGCTGAACT	59.989	20	253	104	356
comp1958039_c0	1	p1	(T)13	13	13	25
comp123826_c1	1	p1	(T)11	11	162	172	TCAGGTTGCTGGAGTCACTG	60.022	20	TTCTTTACACGGTTGGTCCC	59.83	20	188	9	196	TCAGGTTGCTGGAGTCACTG	60.022	20	CCATGTGCTCTCTCATGTGG	60.27	20	268	9	276	CATCCTCAGGTTGCTGGAGT	60.261	20	TTCTTTACACGGTTGGTCCC	59.83	20	193	4	196
comp103686_c0	1	p2	(GA)8	16	262	277
comp2511590_c0	1	p1	(A)10	10	76	85	CAACAACAAAAACCAACAGGA	58.565	21	TAAGTCATGTCGCCGTCGT	60.279	19	271	37	307	CAACAACAAAAACCAACAGGAG	59.552	22	TAAGTCATGTCGCCGTCGT	60.279	19	271	37	307	ACAACAACAAAAACCAACAGGA	59.42	22	TAAGTCATGTCGCCGTCGT	60.279	19	272	36	307
comp131676_c0	1	p2	(TA)11	22	1689	1710
comp53501_c0	1	p1	(G)19	19	1	19
comp135649_c1	1	p3	(CGG)5	15	2252	2266
comp121548_c0	1	p1	(T)10	10	38	47	TCTCGAGTCTTGAGGTTCGTT	59.076	21	GGCAAAAACAGGAACCCATA	59.801	20	202	9	210	TCTCGAGTCTTGAGGTTCGTT	59.076	21	CGACAATCATCAGAGGCAAA	59.799	20	216	9	224	TCGAGTCTTGAGGTTCGTTTT	58.969	21	CGACAATCATCAGAGGCAAA	59.799	20	214	11	224
comp133918_c2	1	p2	(AG)9	18	1	18
comp119750_c0	1	p1	(T)10	10	371	380	GCTTTGTGGGCTCTCTGTTC	59.997	20	ATCAACCGACCAAGCAAGAG	60.255	20	277	169	445	GCTTTGTGGGCTCTCTGTTC	59.997	20	CAAGAGCAACCAACCAATCA	59.691	20	263	169	431	GATTGACAGCTTTGTGGGCT	60.263	20	AGCAAGAGCAACCAACCAAT	59.74	20	273	161	433
comp119750_c0	2	p1	(A)10	10	508	517	GTTGGTTGCTCTTGCTTGGT	60.299	20	CGGTGGTAAAACAATTCAACC	59.234	21	150	418	567	ATTGGTTGGTTGCTCTTGCT	59.74	20	CGGTGGTAAAACAATTCAACCT	60.142	22	154	414	567	GTTGGTTGCTCTTGCTTGGT	60.299	20	CGGTGGTAAAACAATTCAACCT	60.142	22	150	418	567
comp140749_c0	1	p1	(A)10	10	1915	1924	CGCAACCAGCTGAGTGTAAA	60.05	20	TCTCCAAACCAGTGCATACG	59.716	20	250	1848	2097	ACCTGGTGAGGCAACCTATG	59.989	20	GACATGCACCAACAGCACTC	60.328	20	194	1793	1986	CGCAACCAGCTGAGTGTAAA	60.05	20	GACATGCACCAACAGCACTC	60.328	20	139	1848	1986
comp139824_c0	1	p3	(TCC)5	15	230	244	CCAACTCCAAGACGTCCATT	59.966	20	CGCTTTCACAGCATCAGGTA	60.011	20	260	32	291	GTAAGGCCGTAGCTGCAAAG	60.039	20	CGCTTTCACAGCATCAGGTA	60.011	20	234	58	291	CTCCCCTTACCGAGCTAACC	60.089	20	CGCTTTCACAGCATCAGGTA	60.011	20	115	177	291
comp137594_c1	1	p1	(G)19	19	1	19
comp221745_c0	1	p3	(CCT)5	15	189	203	CGAGGAATGTCCCCTTACAA	59.926	20	CGGAGAACCTGAAGTCGAAG	59.982	20	278	110	387	CGAGGAATGTCCCCTTACAA	59.926	20	ACGACCCCAGATTCAGATTG	59.927	20	160	110	269	AACGCAAATCGAGGAATGTC	60.081	20	ACGACCCCAGATTCAGATTG	59.927	20	169	101	269
comp136368_c0	1	p1	(A)22	22	1	22
comp136368_c0	2	p3	(GCA)6	18	2055	2072	CAAGAACCTGAGCAACGACA	60.025	20	GAAACCAGAACCGAACCTGA	60.088	20	268	1907	2174	GCAACGACAATGTCACCATC	59.975	20	GAAACCAGAACCGAACCTGA	60.088	20	257	1918	2174	CAAGAACCTGAGCAACGACA	60.025	20	ACGGATGAAAAACTGCTGCT	59.882	20	196	1907	2102
comp97224_c1	1	p2	(GA)9	18	190	207
comp594821_c0	1	p1	(A)11	11	376	386
comp120143_c1	1	p1	(T)10	10	294	303	CGTGCCTGAGGATTTTCAAT	60.074	20	TCCCTTCTGAATCCAAATGA	58.06	20	185	146	330	CGTGCCTGAGGATTTTCAAT	60.074	20	CCCCTTTCTCTTCATTATCCC	58.901	21	202	146	347	TTCCTAGCCCTCTCGATTCA	59.91	20	CCCCTTTCTCTTCATTATCCC	58.901	21	169	179	347
comp120153_c0	1	p1	(T)10	10	225	234	GTAAGGGCACTGCAGGTTTC	59.74	20	GGGAAACGCTTGTTGCTTTA	60.244	20	190	94	283	TTTCTTTCAACCTTTCCCCC	60.271	20	GGGAAACGCTTGTTGCTTTA	60.244	20	253	31	283	GTAAGGGCACTGCAGGTTTC	59.74	20	CAAATGTTTTCCTTGCTGGG	60.472	20	207	94	300
comp52759_c0	1	p1	(T)10	10	122	131	GGACCACTCTGCTCTGCTTC	60.143	20	TCACTTGGCCAGCTGTAGTG	60.049	20	211	25	235	ACTCTGCTCTGCTTCTTGCC	59.898	20	GCCAGCTGTAGTGTTGTCCA	59.905	20	199	30	228	ACTCTGCTCTGCTTCTTGCC	59.898	20	TGGCCAGCTGTAGTGTTGTC	59.905	20	201	30	230
comp97275_c0	1	p1	(A)10	10	795	804	CACGTGTGGATGACCTTGAC	60.005	20	GCCCCAAGACCTCTAAGACC	60.074	20	271	573	843	CACGTGTGGATGACCTTGAC	60.005	20	GGCCCCAAGACCTCTAAGAC	60.074	20	272	573	844	GTGGATGACCTTGACGATGA	59.478	20	GCCCCAAGACCTCTAAGACC	60.074	20	266	578	843
comp68081_c0	1	p2	(TC)10	20	238	257
comp129427_c1	1	p3	(CCG)6	18	1	18
comp140536_c0	1	p2	(CT)8	16	699	714	TTTATTTTGTGGCTGCCTCC	60.074	20	TCAACGACAATTTGCACACA	59.721	20	109	649	757	AGGTTCAGCTATGGCACTGG	60.277	20	TCAACGACAATTTGCACACA	59.721	20	267	491	757	TTTATTTTGTGGCTGCCTCC	60.074	20	CAACGACAATTTGCACACAA	59.173	20	108	649	756
comp23218_c0	1	p1	(T)17	17	1	17
comp1718213_c0	1	p1	(A)12	12	199	210	ACCACGTCAAACATTGTGGA	59.855	20	TGATTTATGAATTATTTCTTATGTTGC	57.16	27	126	116	241	TCAGCACCACGTCAAACATT	60.16	20	TGATTTATGAATTATTTCTTATGTTGC	57.16	27	131	111	241	TTCAGCACCACGTCAAACAT	60.16	20	TGATTTATGAATTATTTCTTATGTTGC	57.16	27	132	110	241
comp133918_c1	1	c*	(T)10(TC)8*	25	2987	3011	TGTAATCACCGGGTACTCCC	59.67	20	CAGAGGAGAGGAGGGGAAGA	60.859	20	277	2758	3034	ACCGCGTACCCATCCTTAAT	60.582	20	CAGAGGAGAGGAGGGGAAGA	60.859	20	237	2798	3034	ACCGCGTACCCATCCTTAAT	60.582	20	GAGATAGGCTTCACCCGTCC	60.99	20	269	2798	3066
comp23857_c0	1	p1	(T)10	10	162	171	CACTAATTGGCAATGGTGGA	59.395	20	GCACTCTTAAAGCCCACTGC	60.022	20	241	136	376	ACACTAATTGGCAATGGTGGA	60.242	21	GCACTCTTAAAGCCCACTGC	60.022	20	242	135	376	CACTAATTGGCAATGGTGGA	59.395	20	TCAGGAAACAAAATGGAGCA	59.247	20	183	136	318
comp134832_c1	1	p2	(GA)9	18	1	18
comp39369_c0	1	p1	(T)13	13	332	344
comp89595_c1	1	p2	(AG)9	18	1	18
comp138980_c2	1	p3	(GAC)5	15	3175	3189	CGTAAGGCTGACATTCCGAT	60.096	20	ACGATTTCGTTGCTGAGAGG	60.397	20	242	3000	3241	CGTAAGGCTGACATTCCGAT	60.096	20	CACGATTTCGTTGCTGAGAG	59.591	20	243	3000	3242	CACGTAGCCTTCATGGACAA	59.716	20	GCTGAGAGGAATCCGATTGA	60.303	20	165	3066	3230
comp99279_c0	1	p1	(T)13	13	54	66	GCTTTGTCTTTACATCCGGC	59.713	20	GGTGCGAATTCACCAGAACT	60.119	20	115	25	139	GCTTTGTCTTTACATCCGGC	59.713	20	GCAGCACACAGAAAATGGTG	60.31	20	131	25	155	GCTTTGTCTTTACATCCGGC	59.713	20	CAGCACACAGAAAATGGTGC	60.31	20	130	25	154
comp107385_c0	1	p1	(G)16	16	496	511
comp129623_c0	1	p2	(AC)6	12	200	211	GTCCGGCTTCACAAAAGTTC	59.717	20	GTGATGGGAATATGGGATGC	59.982	20	121	150	270	CTGTCCGGCTTCACAAAAGT	60.291	20	GTGATGGGAATATGGGATGC	59.982	20	123	148	270	TTATTTTCCCTGTGCAGGCT	59.708	20	GTGATGGGAATATGGGATGC	59.982	20	156	115	270
comp129623_c0	2	p2	(AC)6	12	383	394	GCATCCCATATTCCCATCAC	59.982	20	GCTGCAAAATTCCCTGTCAT	60.081	20	193	251	443	GCATCCCATATTCCCATCAC	59.982	20	ACAATCCATGTGCTGCAAAA	60.119	20	204	251	454	AATTTTCCATTTCGATTGCG	59.907	20	AATGGACGGGGTGAACAATA	60.051	20	263	306	568
comp137727_c1	1	p2	(GA)9	18	1	18
comp72205_c0	1	p1	(G)11	11	375	385	ATCACCTTCTGTCCCCCTCT	59.929	20	TGGAGCTGTGTGTAGGCAAG	60.049	20	270	200	469	ATCACCTTCTGTCCCCCTCT	59.929	20	TCAGATTCATCATGCCGTGT	60.08	20	224	200	423	ATCACCTTCTGTCCCCCTCT	59.929	20	TGTTGGAGCTGTGTGTAGGC	59.905	20	273	200	472
comp99910_c0	1	c	(A)10ttgaagcaacaaaaatcaaggttctcccaaatataaccttggacaataatagattttttttt(A)10	82	115	196	CAGGCAGGTTTATTGGTGAA	58.623	20	AGGTTGCCACTTTTGGTCTG	60.149	20	276	40	315	CAGGCAGGTTTATTGGTGAAG	59.618	21	AGGTTGCCACTTTTGGTCTG	60.149	20	276	40	315	CAACAGGCAGGTTTATTGGTG	60.405	21	AGGTTGCCACTTTTGGTCTG	60.149	20	279	37	315
comp132541_c0	1	p1	(T)10	10	436	445	CATCGCTTAGATGCGTTTCA	59.976	20	GAGCTGGAGAAGGAGGTGTG	59.986	20	278	390	667	CATCGCTTAGATGCGTTTCA	59.976	20	AGTGGCTCAGGAGGAAGGAT	60.216	20	162	390	551	CATCGCTTAGATGCGTTTCA	59.976	20	TGGCTCAGGAGGAAGGATAA	59.767	20	160	390	549
comp136657_c5	1	p2	(AG)6	12	245	256	TCTCTCAACGACTGCACCAC	60.03	20	ATCAGGAAAGGCATGGATTG	59.894	20	240	63	302	CGCACACCACCATACAGAAC	60.032	20	ATCAGGAAAGGCATGGATTG	59.894	20	263	40	302	GCGTACAGAACCCGTCTCTC	59.874	20	ATCAGGAAAGGCATGGATTG	59.894	20	203	100	302
comp136657_c5	2	p2	(GA)9	18	813	830	CCTCCTGTTCCCAAATGCTA	60.066	20	TCTCCACGCACTGCATACTC	60.016	20	271	705	975	CCTCCTGTTCCCAAATGCTA	60.066	20	TCTCTCCACGCACTGCATAC	60.016	20	273	705	977	TCCTGTTCCCAAATGCTACC	59.933	20	TCTCCACGCACTGCATACTC	60.016	20	269	707	975
comp140306_c1	1	p2	(CT)10	20	5	24
comp134115_c1	1	p3	(TCC)5	15	3049	3063	GGAAGCAGAGCAACTGGATT	59.434	20	CTTCACCAAGAAAGAACGCC	59.853	20	259	2969	3227	GAGTGGGAGTGTGGGACAGT	60.006	20	CGGCTCTTCTTCTCGTCAGA	60.812	20	279	2823	3101	GGAAGCAGAGCAACTGGATT	59.434	20	AAGAGCACGGCCAGTATCAT	59.723	20	171	2969	3139
comp137405_c0	1	p1	(A)10	10	623	632
comp132367_c0	1	p2	(GC)6	12	1949	1960	CGGAGAAGAAGAGCACCTTG	60.126	20	TCTACTTCTCGCTTCCGCTC	59.859	20	253	1821	2073	AAGAAGAGCACCTTGTTGCG	60.571	20	CCCCCTCTCTACTTCTCGCT	59.972	20	255	1826	2080	AAGAAGAGCACCTTGTTGCG	60.571	20	TCTACTTCTCGCTTCCGCTC	59.859	20	248	1826	2073
comp138670_c1	1	p1	(C)12	12	6	17
comp102910_c0	1	p1	(A)10	10	119	128	AATGGAGCAGGACCTTGATG	60.073	20	CTTAAAGGCGAAGGATTCCC	60.034	20	274	14	287	AACGTGGAGGACCATGATGT	60.246	20	CTTAAAGGCGAAGGATTCCC	60.034	20	217	71	287	AACGTGGAGGACCATGATGT	60.246	20	AATATTGGCGAAGGATTCCC	60.116	20	254	71	324
comp3002065_c0	1	p1	(A)10	10	106	115	ATTTTGCGGAGCAGCTTAAA	59.985	20	GGGGTACTTTAAACATCACTAATTCC	59.524	26	168	5	172	GACAAGAGTTGGCTCAGGCT	59.604	20	GGGGTACTTTAAACATCACTAATTCC	59.524	26	129	44	172	TCTGGACAAGAGTTGGCTCA	59.545	20	GGGGTACTTTAAACATCACTAATTCC	59.524	26	133	40	172
comp118024_c0	1	p3	(GAG)6	18	790	807	CCAGGTTGATCAAGAACGCT	60.255	20	GCTTTGATAGCAATGGCGTC	60.751	20	268	584	851	CCAGGTTGATCAAGAACGCT	60.255	20	ATAGCAATGGCGTCGATCAG	61.161	20	262	584	845	CCAGGTTGATCAAGAACGCT	60.255	20	TGATAGCAATGGCGTCGAT	60.198	19	264	584	847
comp75647_c0	1	p1	(T)10	10	159	168	TCCTTGGGCGCATTATTTTA	60.405	20	TTTGGGTTCAAGACAAGCAA	59.293	20	204	104	307	TCCTTGGGCGCATTATTTTA	60.405	20	GGTTCAAGACAAGCAAGGGT	59.187	20	200	104	303	TCCTTGGGCGCATTATTTTA	60.405	20	CAAGGGTAGTTGATTGGGCA	60.883	20	187	104	290
comp132948_c0	1	p3	(TGC)5	15	3104	3118	GGAACGGAGGTGGCTTATTT	60.32	20	AGCTATCCACCGCTGCCTAT	61.128	20	280	2890	3169	GGAACGGAGGTGGCTTATTT	60.32	20	GCTATCCACCGCTGCCTAT	60.214	19	279	2890	3168	CAGTGACACACACGCACTGA	60.593	20	AGCTATCCACCGCTGCCTAT	61.128	20	232	2938	3169
comp21892_c0	1	p1	(T)11	11	320	330	AGGCCAGAGGAAGTCAACCT	60.252	20	TGTTCACATATGAGTGAAAAATGG	58.922	24	233	129	361	AGGCCAGAGGAAGTCAACCT	60.252	20	CACATATGAGTGAAAAATGGATCA	58.878	24	229	129	357	GATGGGCTGATGTGTTGTGA	60.544	20	TGTTCACATATGAGTGAAAAATGG	58.922	24	274	88	361
comp527560_c0	1	p2	(GA)9	18	1	18
comp132121_c0	1	p3	(CCG)6	18	67	84	AACCCTAGTCGCAGTTCCCT	60.132	20	GAACACCACGGCAGTACCTT	60.035	20	153	37	189	CTATATAAGCCGCCTCGTCG	59.853	20	GAACACCACGGCAGTACCTT	60.035	20	183	7	189	AACCCTAGTCGCAGTTCCCT	60.132	20	GGGGTATGGCTTGTTCTTGA	59.933	20	128	37	164
comp80895_c2	1	p1	(T)10	10	28	37
comp126157_c0	1	p1	(T)10	10	233	242	GATCTTCGGAATCTCCACCA	60.011	20	CACCTCCTCAGCCTCAGAAC	59.986	20	238	105	342	TCTTCGGAATCTCCACCAAC	60.05	20	CACCTCCTCAGCCTCAGAAC	59.986	20	236	107	342	GATCTTCGGAATCTCCACCA	60.011	20	GATCCCAACACAAGCCTCAT	59.934	20	172	105	276
comp126157_c0	2	p3	(GCC)5	15	3291	3305	GGTTCTGATCCCCTACCCAT	60.015	20	GCCAAAAAGGGGAGGTAGAG	60.068	20	275	3183	3457	GGTTCTGATCCCCTACCCAT	60.015	20	GAAATCTTTGTGCGAGGGAG	59.813	20	175	3183	3357	GGTTCTGATCCCCTACCCAT	60.015	20	GCCGATGACGATCTTAAAGC	59.813	20	226	3183	3408
comp111364_c0	1	p1	(T)11	11	80	90	AAGGATACCATACGAGCCCA	59.41	20	TGTCAAGCCATTGTCCAAAA	60.088	20	170	53	222	AAGGATACCATACGAGCCCA	59.41	20	GACGGAGACAGGTAGCAGGA	60.408	20	218	53	270	AAGGATACCATACGAGCCCA	59.41	20	GTGTCAAGCCATTGTCCAAA	59.547	20	171	53	223
comp60727_c0	1	p1	(A)10	10	35	44	ACTCAAGGTTAACCCCCACC	60.088	20	GTGTACCGAAGCTCACCCAT	59.997	20	100	7	106	ACTCAAGGTTAACCCCCACC	60.088	20	AGTGTACCGAAGCTCACCCA	60.711	20	101	7	107	ACTCAAGGTTAACCCCCACC	60.088	20	AAGTGTACCGAAGCTCACCC	59.212	20	102	7	108
comp139573_c0	1	p3	(CAG)5	15	757	771	CACAACAGGTGCCGTATCAG	60.175	20	GGTGGTTGCTGACCTTGATT	59.973	20	259	628	886	CACAACAGGTGCCGTATCAG	60.175	20	GCTGGCCTACCTGGTATGAA	60.096	20	174	628	801	CACAACAGGTGCCGTATCAG	60.175	20	CATTTGTGACTGCTGGCCTA	59.864	20	185	628	812
comp1591550_c0	1	p1	(T)10	10	71	80	TCCTCATGTGGAAGTCTGGTC	60.104	21	AAGGAACGGTAACGATGCAC	60	20	227	10	236	TCCTCATGTGGAAGTCTGGTC	60.104	21	TCAGCCTTTTGTCTGTGTGC	60.032	20	148	10	157	TCCTCATGTGGAAGTCTGGTC	60.104	21	CACAGCAACAGCAAGGACAT	59.905	20	210	10	219
comp132815_c1	1	p2	(GA)9	18	1	18
comp111800_c0	1	p1	(T)10	10	526	535	TAGGGACCACATTTATCCGC	59.784	20	CCCTCTTCTCTGTCTTCCCC	60.186	20	260	492	751	TAGGGACCACATTTATCCGC	59.784	20	CCCCTCTTCTCTGTCTTCCC	60.186	20	261	492	752	TAGGGACCACATTTATCCGC	59.784	20	CCTCAAATGTCCAGGAAAGC	59.67	20	217	492	708
comp111800_c0	2	p2	(TA)9	18	754	771	AACACGCTTTCCTGGACATT	59.598	20	TCAAAGTTTGCAGGAGGGTC	60.232	20	203	684	886	TAAAGGGTGAGGGGAAGACA	59.521	20	TCAAAGTTTGCAGGAGGGTC	60.232	20	165	722	886	TCACTAAAGGGTGAGGGGAA	59.521	20	TCAAAGTTTGCAGGAGGGTC	60.232	20	169	718	886
comp135169_c0	1	p3	(CGC)5	15	674	688	CTCGCACACGATGAGGTTC	60.419	19	GCCTCCAACGTACCAACAGT	60.035	20	168	562	729	CTCGCACACGATGAGGTTC	60.419	19	ATCTGGAACTTCATGGCACC	59.934	20	258	562	819	CTCGCACACGATGAGGTTC	60.419	19	GGCACCCTACTCCAAGATCA	60.073	20	244	562	805
comp542066_c0	1	p1	(A)12	12	113	124	AGTGAAAACCGGGACAGAAA	59.569	20	ACATTAAATTCGCGACGAGG	60.096	20	185	82	266	AAAGTGAAAACCGGGACAGA	59.569	20	ACATTAAATTCGCGACGAGG	60.096	20	187	80	266	AAGTGAAAACCGGGACAGAA	59.569	20	ACATTAAATTCGCGACGAGG	60.096	20	186	81	266
comp542066_c0	2	p1	(G)20	20	297	316
comp140587_c2	1	p3	(CCG)5	15	204	218	ATGAGTCTGCCACCGAAGAG	60.408	20	GGTGACCAAGGCAACAAAGT	60.012	20	227	164	390	TGAGTCTGCCACCGAAGAG	60.121	19	GGTGACCAAGGCAACAAAGT	60.012	20	226	165	390	CATGAGTCTGCCACCGAAG	60.409	19	GGTGACCAAGGCAACAAAGT	60.012	20	228	163	390
comp133380_c0	1	p2	(AG)6	12	363	374	GGCTAGGAGGAATGGAGGAC	60.037	20	CGCCTCCATGGATCTTCTTA	60.17	20	278	139	416	CTGAAGTCTGAACTGCAGCG	59.922	20	CGCCTCCATGGATCTTCTTA	60.17	20	165	252	416	GTCCACCTCCCTAGCTCCTC	60.216	20	CGCCTCCATGGATCTTCTTA	60.17	20	146	271	416
comp68669_c1	1	p3	(GGC)6	18	215	232
comp141489_c0	1	p2	(GA)9	18	76	93	TTCTCCTTACCCATGGATGC	59.894	20	CGGAAGGCATTTGAAGTAGC	59.845	20	217	8	224	CATGGATGCAGGAGCTGTTA	59.823	20	CGGAAGGCATTTGAAGTAGC	59.845	20	206	19	224	TTCTCCTTACCCATGGATGC	59.894	20	CCGGAAGGCATTTGAAGTAG	59.702	20	218	8	225
comp132817_c4	1	c	(CT)6catcacgctaatcacctttgaaa(TC)9tatctatctctctcgctctctttta(T)10	88	396	483	GACAGTGCCACTCCAACTGA	59.872	20	ACTGTAGCTGCCACCGTTCT	59.937	20	253	322	574	GACAGTGCCACTCCAACTGA	59.872	20	GGCTGAACCACATGTCACTG	60.162	20	278	322	599	GACAGTGCCACTCCAACTGA	59.872	20	CATACCGAGCTGAGGGAAAG	59.83	20	231	322	552
comp86708_c0	1	p2	(GA)6	12	12	23
comp371783_c0	1	p1	(A)10	10	122	131	AAAAACCACTTCACTTCAGACTCC	60.076	24	ATGAAAACGTTACGCAGCAA	59.373	20	205	49	253	AAAAACCACTTCACTTCAGACTCC	60.076	24	AATGAAAACGTTACGCAGCA	59.373	20	206	49	254	AAAAACCACTTCACTTCAGACTCC	60.076	24	TGAAAACGTTACGCAGCAAT	59.373	20	204	49	252
comp135807_c1	1	p2	(GA)6	12	50	61	GGCAAAGCGCTGGTAATAAG	59.875	20	CAGCTGCGAAGACGATGATA	60.119	20	107	12	118	GGCAAAGCGCTGGTAATAAG	59.875	20	GTGGGGGTTTGGAGAGAAGT	60.349	20	250	12	261	GGCAAAGCGCTGGTAATAAG	59.875	20	AGGTGAAGAGGAAGACGCAG	59.598	20	124	12	135
comp104559_c0	1	p1	(G)16	16	9	24
comp115523_c0	1	p2	(GT)6	12	261	272	GAGGTGACTTGATGGGTCGT	59.969	20	CCATGTCAGGAGGTGTGTTG	59.997	20	245	132	376	CAGGAGGTGACTTGATGGGT	59.962	20	CCATGTCAGGAGGTGTGTTG	59.997	20	248	129	376	GAGGTGACTTGATGGGTCGT	59.969	20	TGCATATCTCCAGTCCCCTC	60.034	20	205	132	336
comp69789_c0	1	p2	(GA)9	18	1	18
comp1616492_c0	1	p2	(AG)9	18	1	18
comp127987_c0	1	p1	(T)10	10	547	556	TCGGGCTTGGATTTGTTAAG	60.067	20	TCGAAATGGAAGTGGAGGAC	60.05	20	264	323	586	TCGGATCTGTTTAATTGCCC	59.901	20	TCGAAATGGAAGTGGAGGAC	60.05	20	102	485	586	TCGGGCTTGGATTTGTTAAG	60.067	20	GATGGATGGATTCGAAATGG	60.096	20	275	323	597
comp7167_c0	1	p3	(GAA)6	18	1	18
comp88276_c0	1	p1	(A)10	10	82	91
comp133348_c1	1	p2	(CA)7	14	811	824	ACCGATGTTGCACGTTTGTA	60.035	20	GTTGGATTGGATGGGTTGTC	60.034	20	240	748	987	ACCGATGTTGCACGTTTGTA	60.035	20	GTCGTCGTTATCTTCGGAGC	59.843	20	182	748	929	ACCGATGTTGCACGTTTGTA	60.035	20	TCTTCGGAGCTTGGAAATGT	59.813	20	172	748	919
comp134860_c0	1	p1	(T)15	15	675	689	TTTTTGGGGTCACTTGCTTC	60.088	20	GAAAAAGGCATCAAACGGAA	60.053	20	205	641	845	TTTTTGGGGTCACTTGCTTC	60.088	20	AAAGGCATCAAACGGAACAG	60.11	20	202	641	842	TTTGTTTTCCCCTTTTCCCT	59.787	20	CGAAGCAATACCCCAGAAAA	60.067	20	183	580	762
comp54283_c0	1	c	(T)11gg(T)10cattttcattttaacttttcattttatatatacaataaatttgttaatttataaatatataatataggttttttgttttctg(T)11	116	69	184	TCGATTTCCTCTTGCTCGAT	59.917	20	TCCAGCTCCAGGGTCTAAAA	59.807	20	249	24	272	TTCCTCTTGCTCGATCTCGT	60.096	20	TCCAGCTCCAGGGTCTAAAA	59.807	20	244	29	272	TGACCTCGATTTCCTCTTGC	60.34	20	TCCAGCTCCAGGGTCTAAAA	59.807	20	254	19	272
comp176531_c0	1	p1	(G)10	10	240	249	CACACACATCTCTCGCGATT	59.862	20	CTAGATTTCCCCGAACCGAG	60.938	20	235	56	290	CACACACATCTCTCGCGATT	59.862	20	CTAGATTTCCCCGAACCGA	60.014	19	235	56	290	CACACACATCTCTCGCGATT	59.862	20	TAGATTTCCCCGAACCGAG	60.014	19	234	56	289
comp124998_c0	1	p2	(GA)9	18	1074	1091
comp2894318_c0	1	p2	(GA)8	16	2	17
comp138993_c1	1	p2	(GA)6	12	4381	4392
comp9621_c0	1	p1	(T)10	10	172	181	GTGATTGTTGGTTGGCCTTT	59.836	20	CACGAATTGAAACGTTGGAC	59.024	20	279	21	299	GATTGTTGGTTGGCCTTTTG	60.344	20	CACGAATTGAAACGTTGGAC	59.024	20	277	23	299	TGATTGTTGGTTGGCCTTTT	60.344	20	CACGAATTGAAACGTTGGAC	59.024	20	278	22	299
comp134454_c0	1	p3	(TCA)5	15	436	450	CAAGAAGCAAAGCCATGACA	59.988	20	AATTTTGCTGGTTTTGCAGG	60.11	20	247	280	526	CAAGAAGCAAAGCCATGACA	59.988	20	CAGAAGGCGTTTTAGGATGC	59.845	20	269	280	548	CCCAGTCTCCCATACCAAGA	59.92	20	AATTTTGCTGGTTTTGCAGG	60.11	20	262	265	526
comp99070_c0	1	p1	(T)10	10	172	181	GAGGCCACGTTTCTTCAAAA	60.227	20	CAACTTGCCGAGTGAATGAG	59.44	20	213	8	220	GAGGCCACGTTTCTTCAAAA	60.227	20	ACAACTTGCCGAGTGAATGA	59.293	20	214	8	221	GAGGCCACGTTTCTTCAAAA	60.227	20	AGAGCTGAATGATGCTTCCAA	59.97	21	261	8	268
comp128317_c0	1	p1	(A)11	11	44	54	GGGAGAAAGAGATGGAAATGA	58.174	21	CCGGTACACCTCTTGATGCT	60.134	20	267	0	266	GGGAGAAAGAGATGGAAATGA	58.174	21	CTTGCTTTCCGGTACACCTC	59.734	20	275	0	274	GGGAGAAAGAGATGGAAATGA	58.174	21	TCTTGCTTTCCGGTACACCT	59.734	20	276	0	275
comp135756_c1	1	p3	(GCA)5	15	6673	6687	CTTCCTTGCTTCCTCCTCCT	59.95	20	GTGCGCCACATACAAGTGAT	59.602	20	234	6623	6856	CCTTGCTTCCTCCTCCTTCT	59.95	20	GTGCGCCACATACAAGTGAT	59.602	20	231	6626	6856	CTCTTCCTTCTTCCCCCTTG	60.175	20	GTGCGCCACATACAAGTGAT	59.602	20	263	6594	6856
comp59872_c0	1	p3	(CGG)5	15	165	179	GTGGGAGGGGAGAATGTGT	59.758	19	CTATTCTCCTGGCAGCCTTG	59.971	20	158	87	244	GTGGGAGGGGAGAATGTGT	59.758	19	AATGAGGGTGAGGCAGTGAC	60.12	20	192	87	278	GTGGGAGGGGAGAATGTGT	59.758	19	GAGGGTGAGGCAGTGACCTA	60.261	20	189	87	275
comp126919_c0	1	p3	(CAC)5	15	425	439	AACAAACAGCAGCACCTGAA	59.49	20	ATGGTGCTAGGGGAGGCTAT	59.947	20	101	365	465	AACAAACAGCAGCACCTGAA	59.49	20	TGGTGGTTCTAGCTATGGGC	60.096	20	187	365	551	AACAAACAGCAGCACCTGAA	59.49	20	TATGGTGCTAGGGGAGGCTA	59.685	20	102	365	466
comp137369_c2	1	p3	(GGC)6	18	1	18
comp137576_c1	1	p1	(A)11	11	840	850	TTGGGGTGAGAGGATTGAAG	60.042	20	AAAATGTCATATTTCTTAGTGGCG	58.698	24	105	785	889	CTTGGGGTGAGAGGATTGAA	60.042	20	AAAATGTCATATTTCTTAGTGGCG	58.698	24	106	784	889	AAAGTCGCAATCTTGGGATG	60.074	20	AAAATGTCATATTTCTTAGTGGCG	58.698	24	146	744	889
comp125557_c0	1	p1	(A)18	18	1050	1067
comp102954_c0	1	p2	(GA)8	16	318	333	CAAACAACGGCACGAATATG	59.992	20	ACAAATCGCCATCCACTAGG	59.955	20	221	138	358	CAAACAACGGCACGAATATG	59.992	20	AGAAACAAATCGCCATCCAC	59.939	20	225	138	362	CAAACAACGGCACGAATATG	59.992	20	GAAACAAATCGCCATCCACT	59.939	20	224	138	361
comp40889_c0	1	p1	(A)10	10	97	106	ATTCCCTCCGGAAAGGTACA	60.683	20	TGTTTGCAATGGTGTGGTCT	60.008	20	154	9	162	TCCCTCCGGAAAGGTACAGT	60.872	20	TGTTTGCAATGGTGTGGTCT	60.008	20	152	11	162	TCCCTCCGGAAAGGTACAG	60.05	19	TGTTTGCAATGGTGTGGTCT	60.008	20	152	11	162
comp40889_c0	2	p1	(A)12	12	327	338
comp130992_c3	1	p3	(TTC)5	15	660	674	GAGGCAAAATCATACCCTGC	59.533	20	GTCCATCGGATCAGGCTTTA	60.036	20	244	614	857	CGGAGAGGCAAAATCATACC	59.528	20	GTCCATCGGATCAGGCTTTA	60.036	20	248	610	857	TGAAACAGTACGGAGAGGCA	59.44	20	GTCCATCGGATCAGGCTTTA	60.036	20	258	600	857
comp77246_c0	1	p1	(T)11	11	44	54	TGCCTTCTCTTGACTTCTGACA	60.171	22	ATCACAAAGATGCATGCCAA	60.08	20	222	9	230	TGACTTCTGACAGATACGCACA	59.515	22	ATCACAAAGATGCATGCCAA	60.08	20	212	19	230	TGACTTCTGACAGATACGCACA	59.515	22	AAAGATGCATGCCAAAGGTC	60.081	20	207	19	225
comp1521678_c0	1	p3	(TGG)5	15	116	130	GGAAAGATGCAGCTTCCTGA	60.483	20	TTGTCTCTCCCCATCCTTTG	60.042	20	249	9	257	GGAAAGATGCAGCTTCCTGA	60.483	20	TCTGAAAGTGGAACCAACCC	59.943	20	178	9	186	GGAAAGATGCAGCTTCCTGA	60.483	20	TAACCGGCAGATGATGAACA	60.073	20	206	9	214
comp104902_c0	1	p1	(T)15	15	138	152	TGGAGGGGTAACACTATCGC	59.955	20	CTTTCTCCGCCTTTCTCCTT	59.955	20	236	47	282	TGGAGGGGTAACACTATCGC	59.955	20	TTTTGAAAAAGGAACGGCAC	60.089	20	206	47	252	GACTGCACGCTCCCTAAAAC	59.882	20	CTTTCTCCGCCTTTCTCCTT	59.955	20	274	9	282
comp759236_c0	1	p1	(A)10	10	12	21
comp114158_c0	1	p2	(GA)8	16	1004	1019
comp117692_c0	1	p1	(C)20	20	209	228
comp12337_c0	1	p1	(T)11	11	226	236	TTCATGTGCCTGGAATGGTA	59.924	20	GCAAAAACTTTGCTCGGAAC	59.867	20	193	180	372	TTCATGTGCCTGGAATGGTA	59.924	20	CTTTGCTCGGAACACATCAA	59.84	20	186	180	365	TTCATGTGCCTGGAATGGTA	59.924	20	TGCAGGGCACTCAATGAATA	60.22	20	165	180	344
comp137007_c0	1	p3	(GGC)5	15	1937	1951	AAGTCAACGAGGTCGGACAC	60.159	20	TACCGAATACGGCAACAACA	59.992	20	111	1910	2020	GGGTGAAGAAGTACTTGCGG	59.734	20	TACCGAATACGGCAACAACA	59.992	20	245	1776	2020	AAGTCAACGAGGTCGGACAC	60.159	20	CGGCTGAACCATAACCAAAT	59.823	20	130	1910	2039
comp117054_c0	1	p2	(CT)8	16	846	861
comp138492_c0	1	p3	(CGA)5	15	130	144	ACGCATACAAGGAGATTGCC	60.103	20	TACTTTCCGTGCAGCCTTCT	60.015	20	223	72	294	ACGCATACAAGGAGATTGCC	60.103	20	TCTTACTTTCCGTGCAGCCT	60.015	20	226	72	297	ACGCATACAAGGAGATTGCC	60.103	20	TTTCTGGTGGCACTGAGTTG	59.873	20	154	72	225
comp128601_c0	1	p1	(T)10	10	340	349
comp10152_c0	1	p1	(A)10	10	58	67	TCTGGTAAGACCCGTATGGC	59.955	20	CTCATGTGCGAATCAACCAC	60.12	20	128	25	152	TGATGTCTTACCGGGGTCTC	59.927	20	CTCATGTGCGAATCAACCAC	60.12	20	146	7	152	TTTGATGTCTTACCGGGGTC	59.79	20	CTCATGTGCGAATCAACCAC	60.12	20	148	5	152
comp136214_c2	1	p4	(GATG)5	20	485	504	AATCGCGTTGGGTTAATCAG	59.96	20	CGTCTCCTCCCACTCGTAGA	60.399	20	246	285	530	AATCGCGTTGGGTTAATCAG	59.96	20	TCGTCTCCTCCCACTCGTAG	60.399	20	247	285	531	CACACGGCAATTCGATACAG	60.134	20	CGTCTCCTCCCACTCGTAGA	60.399	20	203	328	530
comp131112_c0	1	p1	(A)10	10	1970	1979	TGTTTAGGCACTAGCAGGGG	60.262	20	GCTGAAACTGCAGGCAAACT	60.581	20	230	1825	2054	TGTTTAGGCACTAGCAGGGG	60.262	20	AGCTGAAACTGCAGGCAAAC	60.581	20	231	1825	2055	TGTTTAGGCACTAGCAGGGG	60.262	20	TATCAGCTGAAACTGCAGGC	59.178	20	235	1825	2059
comp134393_c0	1	p2	(TC)8	16	1781	1796	GTTCACCGTCTTTCGGTTGT	60.012	20	GGAGAAGGGGGTAGAGTTGG	59.928	20	274	1747	2020	GGAGTAGTCCCTTCCTCGCT	59.84	20	AGACCTCATGGGCTACATGG	59.95	20	111	1710	1820	AGGAGTAGTCCCTTCCTCGC	59.84	20	AGACCTCATGGGCTACATGG	59.95	20	112	1709	1820
comp103262_c0	1	p3	(GAG)5	15	2329	2343	CTGTAGCACCTGACCCCAAT	59.989	20	GCGAAAACAACAGCCAAAAT	60.117	20	233	2161	2393	AGGCCTTGAAGGAGAGAAGG	59.95	20	GCGAAAACAACAGCCAAAAT	60.117	20	151	2243	2393	CTGTAGCACCTGACCCCAAT	59.989	20	CCACTCAGTCAAACACACGG	60.194	20	252	2161	2412
comp134072_c0	1	p1	(T)10	10	631	640	TCCGGAAATGTTGTCACTCA	60.088	20	GCTTCAGTGGTATCTTCGCC	59.843	20	222	464	685	AGGTAGTCAGTGGGCTCGAA	59.867	20	GCTTCAGTGGTATCTTCGCC	59.843	20	113	573	685	TCCGGAAATGTTGTCACTCA	60.088	20	CTTCAGTGGTATCTTCGCCC	59.694	20	221	464	684
comp100553_c0	1	p1	(T)10	10	121	130	CCGTGTTGTCCTTCACACAC	60.047	20	ACACCACATGGCCCAAGTAT	60.119	20	103	63	165	GCTTCTTCCTGAAACGTTCG	59.993	20	CGAACTGCCCGTACTGACTT	60.312	20	153	95	247	GCTTCTTCCTGAAACGTTCG	59.993	20	AACTGCCCGTACTGACTTCG	60.312	20	151	95	245
comp133996_c0	1	p2	(TG)6	12	324	335	CAAGGTCTGGGTCCACAGTT	60.002	20	AGAATCAGGGAAGAGGGGAA	60.008	20	167	210	376	CAAGGTCTGGGTCCACAGTT	60.002	20	TCCTTCTTTTCCACCCTCCT	60.045	20	256	210	465	CAAGGTCTGGGTCCACAGTT	60.002	20	CTCCTTCTTTTCCACCCTCC	60.045	20	257	210	466
comp140103_c0	1	p1	(G)19	19	1	19
comp134194_c2	1	p3	(GGT)5	15	1175	1189	CTCCTTCTCGTCCTCGTGTC	59.986	20	GAAGACAAGACGAAGAACCCC	60.103	21	156	1152	1307	CTCCTTCTCGTCCTCGTGTC	59.986	20	GGAAGACAAGACGAAGAACCC	60.103	21	157	1152	1308	CTCCTTCTCGTCCTCGTGTC	59.986	20	CATAAAAGGCACCACGCAC	60.127	19	106	1152	1257
comp138001_c1	1	p3	(GAA)5	15	329	343	AGACTTCAGAGCGAAGACGC	59.898	20	CAGCTTCTCCCCCAACTATG	59.688	20	260	107	366	AGGTGGCTAGGGTCCAGACT	60.133	20	CAGCTTCTCCCCCAACTATG	59.688	20	275	92	366	GAAGACGCTACGCGAGAAAT	59.62	20	CAGCTTCTCCCCCAACTATG	59.688	20	248	119	366
comp102987_c0	1	p3	(CAC)5	15	365	379	ACGGTCTCCAGGGACCTACT	59.991	20	CCCAGTCAGTCCCCTTATCA	59.92	20	264	184	447	CAGCCATGAAACAAGAACGA	59.84	20	CCATGTCCTCGGTTGCTATT	59.955	20	156	337	492	ACGGTCTCCAGGGACCTACT	59.991	20	CCGTCATCTCAGCAAGGAAT	60.218	20	225	184	408
comp138119_c1	1	p2	(AC)10	20	2	21
comp115406_c0	1	p1	(A)10	10	625	634	ATTCACAAGCCCAGGCATAC	59.962	20	AATGGTGCGGAGTTTGTCTC	60.119	20	224	448	671	AACGAAACCTCGCATGAATC	60.081	20	AATGGTGCGGAGTTTGTCTC	60.119	20	197	475	671	ACCTCTCTCAACCACAACGG	60.151	20	GAATGGTGCGGAGTTTGTCT	60.119	20	144	529	672
comp1330066_c0	1	p2	(GT)6	12	66	77	TGCTAAAGTTTCTGCACTTTCAA	59.238	23	CCCCCTAAATTTACCCGAAG	59.669	20	208	13	220	TGCTAAAGTTTCTGCACTTTCAA	59.238	23	CCCCTAAATTTACCCGAAGG	59.669	20	207	13	219	TGCTAAAGTTTCTGCACTTTCAA	59.238	23	CCCTAAATTTACCCGAAGGG	59.669	20	206	13	218
comp878727_c0	1	p2	(AG)8	16	8	23
comp878727_c0	2	p1	(A)12	12	257	268
comp137511_c0	1	p1	(A)10	10	200	209	CCGGAGTGAGGAGAAAACAC	59.697	20	TTTGACCACGCTGAAGTTTG	59.881	20	218	166	383	CGGAGTGAGGAGAAAACACC	59.697	20	TTTGACCACGCTGAAGTTTG	59.881	20	217	167	383	CCGGAGTGAGGAGAAAACAC	59.697	20	GCTGAAGTTTGGAAAGGTGC	59.859	20	209	166	374
comp137511_c0	2	p2	(AT)9	18	396	413	CAAACTTCAGCGTGGTCAAA	59.881	20	TGACAGCAACAAGCTTCACC	60.032	20	157	364	520	CAAACTTCAGCGTGGTCAAA	59.881	20	GTTGATTGCCTCTCTGCTCC	59.957	20	232	364	595	GCACCTTTCCAAACTTCAGC	59.859	20	GACAGCAACAAGCTTCACCA	60.032	20	165	355	519
comp30644_c0	1	p3	(GCG)5	15	5	19
comp140043_c1	1	p2	(GA)8	16	2200	2215
comp124617_c0	1	p1	(A)10	10	464	473	AATTTTGCATGCCAAGCAGT	60.647	20	AATGGCATTTCAACTGGGAA	60.309	20	254	440	693	ATGGCTCCCTATTGTTCACG	59.955	20	CCATGGACCATTGTGATTACC	59.925	21	114	387	500	GAACCATGCAGTCACCATTG	59.967	20	TGGACCATTGTGATTACCTCC	59.662	21	209	289	497
comp124617_c0	2	p1	(T)10	10	651	660	AATTTTGCATGCCAAGCAGT	60.647	20	AATGGCATTTCAACTGGGAA	60.309	20	254	440	693	ATGCCAAGCAGTCACAAAAA	59.322	20	AATGGCATTTCAACTGGGAA	60.309	20	246	448	693	CATGCCAAGCAGTCACAAAA	60.844	20	AATGGCATTTCAACTGGGAA	60.309	20	247	447	693
comp179940_c0	1	p1	(A)10	10	79	88	TTTGCTAAGTCCTTGCTGGG	60.378	20	AAGGGCGTGATTGGTACTTG	59.993	20	196	35	230	TTTGCTAAGTCCTTGCTGGG	60.378	20	CCCTGTTGGCAAGACAAAGT	60.149	20	122	35	156	TGCTAAGTCCTTGCTGGGAG	60.529	20	AAGGGCGTGATTGGTACTTG	59.993	20	194	37	230
comp75408_c0	1	p2	(GT)10	20	196	215
comp140804_c0	1	p2	(TC)6	12	920	931	CCTTGTATAGCCCATGAGGG	59.406	20	TTTCTTTCCAGCTTTGGGTG	60.22	20	232	874	1105	CCTTGTATAGCCCATGAGGG	59.406	20	TTCCAGCTTTGGGTGCTATT	59.708	20	227	874	1100	CCTTGTATAGCCCATGAGGG	59.406	20	TTTCCAGCTTTGGGTGCTAT	59.708	20	228	874	1101
comp128132_c0	1	p3	(AGC)5	15	1566	1580	ATGTGAGAGGGACAGGTCGT	59.56	20	CCCAAGAATTTGAGCTTGGA	60.184	20	210	1434	1643	GGCAGGTGGCTACTATGTGC	60.688	20	CCCAAGAATTTGAGCTTGGA	60.184	20	165	1479	1643	ATGTGAGAGGGACAGGTCGT	59.56	20	AGCCCAAGAATTTGAGCTTG	59.452	20	212	1434	1645
comp131701_c0	1	p1	(A)10	10	636	645	ACAGAAATTAGGCTGCCCCT	60.096	20	TGTATGGCCGGGAAATTAAA	60.144	20	158	600	757	ACAGAAATTAGGCTGCCCCT	60.096	20	CTTGTATGGCCGGGAAATTA	59.789	20	160	600	759	GTGGCTCTGTTTTCCAAAGG	59.711	20	TGTATGGCCGGGAAATTAAA	60.144	20	232	526	757
comp109861_c0	1	p3	(CCG)5	15	601	615	GCGCCATTTGAAACTTTTGT	60.117	20	GCGGAGGCATGTCTCTCTAC	59.981	20	184	513	696	GCGCCATTTGAAACTTTTGT	60.117	20	CTCTCTACAACCTCGTCGGG	59.861	20	172	513	684	GCGCCATTTGAAACTTTTGT	60.117	20	CATCGCAGTCCTCTGGTGTA	59.855	20	226	513	738
comp126814_c0	1	p2	(CT)8	16	70	85	CGTCTGCTCCTTTCCTTTTG	59.986	20	TATCTGCGAGCTTGAGCCTT	60.257	20	119	34	152	GAAGGGAGCACTCCTCACAC	59.841	20	TATCTGCGAGCTTGAGCCTT	60.257	20	139	14	152	CGTCTGCTCCTTTCCTTTTG	59.986	20	TCCTTATCTCGCTCTCCAGG	59.526	20	275	34	308
comp73625_c0	1	p1	(T)11	11	371	381	GGGCGAATGCAGTGTTATTT	59.967	20	CTGTCCGGTCCGTAAAAAGA	60.103	20	156	266	421	GGGCGAATGCAGTGTTATTT	59.967	20	CAGAACAGGTTAGGGTCGGA	60.103	20	209	266	474	AGCGATGGTGTGATTTAGGG	59.955	20	CTGTCCGGTCCGTAAAAAGA	60.103	20	184	238	421
comp132650_c0	1	p1	(G)15	15	9	23
comp127500_c0	1	p3	(GCG)5	15	228	242	GTGAGGTACTACATCCCGGC	59.434	20	CCTCCCCGTTCCCATTAAC	61.444	19	243	160	402	CGGCCTCTTCGTGAGGTACT	61.729	20	CCTCCCCGTTCCCATTAAC	61.444	19	253	150	402	CGGCCTCTTCGTGAGGTA	59.935	18	CCTCCCCGTTCCCATTAAC	61.444	19	253	150	402
comp139552_c0	1	p1	(A)10	10	453	462	CGAGATTTGATCCCAGGTTG	60.452	20	GCTAAAAGGAAAGGCAAGGC	60.332	20	233	342	574	TCGAGATTTGATCCCAGGTT	59.483	20	GCTAAAAGGAAAGGCAAGGC	60.332	20	234	341	574	GGATCGAGATTTGATCCCAG	59.44	20	GCTAAAAGGAAAGGCAAGGC	60.332	20	237	338	574
comp1301538_c0	1	p3	(GCG)6	18	212	229	TAGCGTACTTATCCAGCGGC	60.384	20	CGTACTCTCTCCAACTGCGA	59.187	20	107	153	259	TAGCGTACTTATCCAGCGGC	60.384	20	CCGCGTACTCTCTCCAACTG	60.984	20	110	153	262	TAGCGTACTTATCCAGCGGC	60.384	20	GCGTACTCTCTCCAACTGCG	61.136	20	108	153	260
comp78409_c0	1	p2	(AT)8	16	1	16
comp129686_c1	1	c	(AG)9tcaaaaggagccaattgcatagcgtagcgttcgggaggtatcgtcaaccggagatgaaatcgccattgcggaggctgcggggcttcgg(CCA)6	124	186	309	AACAGAGGCCCTTTTCATCA	59.67	20	GAGCCAAGATCGGTGCTTC	60.909	19	273	88	360	TCACCGCCAACGATAAGATT	60.469	20	GAGCCAAGATCGGTGCTTC	60.909	19	256	105	360	ACCGCCAACGATAAGATTGT	59.457	20	GAGCCAAGATCGGTGCTTC	60.909	19	254	107	360
comp107992_c1	1	p1	(A)20	20	688	707
comp1071788_c0	1	p1	(T)10	10	73	82	TTCTGACTAGCGACCCCTGT	59.867	20	GGAGACTAATTCCTTCCGGC	60.039	20	221	44	264	TTCTGACTAGCGACCCCTGT	59.867	20	TCATTCCCAGTGGATCCTTC	59.862	20	172	44	215	TTCTGACTAGCGACCCCTGT	59.867	20	TTCCTTCCGGCTAATGAAGA	59.778	20	212	44	255
comp91375_c0	1	p1	(A)10	10	88	97	GCAACACCCAACACCAAAGT	60.854	20	AACATGTGCAGAAGTATCCAGC	59.27	22	135	57	191	GCAACACCCAACACCAAAG	59.992	19	AACATGTGCAGAAGTATCCAGC	59.27	22	135	57	191	TTTCTAAAAATGGTTTGCTGC	57.163	21	TAAATTAATCGGTGCCTGCC	59.928	20	105	38	142
comp117311_c0	1	p1	(A)12	12	636	647	TGTTCAAATGAAGGGGGAAC	59.767	20	CGGTCTGAATTGCGTTAGGT	60.132	20	206	554	759	TGTTCAAATGAAGGGGGAAC	59.767	20	ACCGGTCTGAATTGCGTTAG	60.132	20	208	554	761	GGAACCCAAAATACCACCAA	59.523	20	ATTTGTTCCAATGCTGGAGG	59.933	20	270	569	838
comp117311_c0	2	p1	(A)12	12	965	976	GAGATCTCCCTCCAGCATTG	59.761	20	GAAATTCGACTTTTCCGCTG	59.823	20	220	811	1030	CGAGCTCAAAACCCCAGTAA	60.241	20	GAAATTCGACTTTTCCGCTG	59.823	20	256	775	1030	CAACGCCCACAAGAGAAACT	60.291	20	GAAATTCGACTTTTCCGCTG	59.823	20	192	839	1030
comp122045_c0	1	p2	(GA)9	18	562	579
comp109310_c0	1	p1	(A)11	11	26	36
comp140595_c0	1	p1	(A)11	11	250	260	TCAGAGGGAGATTTCAGCGT	59.95	20	TCAGAATTGCATTTTGCAGC	59.96	20	228	121	348	CAGAGGGAGATTTCAGCGTC	59.95	20	TCAGAATTGCATTTTGCAGC	59.96	20	227	122	348	TGGCCAAGGTTCATATGTCA	59.924	20	TCAGAATTGCATTTTGCAGC	59.96	20	277	72	348
comp140595_c0	2	p3	(CGG)6	18	4755	4772	CCTTCTCCCCTGACGTATCA	60.065	20	CTGTTTTGGGAGGTTTTGGA	59.942	20	242	4700	4941	TTCTCCCCTGACGTATCACC	59.927	20	CTGTTTTGGGAGGTTTTGGA	59.942	20	240	4702	4941	CCTTCTCCCCTGACGTATCA	60.065	20	GTTTTGGAGCGAGGAGTTTG	59.853	20	264	4700	4963
comp271828_c0	1	p2	(CT)8	16	46	61	CCGTCGAGGATGTCAGTAAAA	60.118	21	ATGTCATTTTCCACCCCAAA	60.029	20	254	7	260	CCGTCGAGGATGTCAGTAAAA	60.118	21	GACATGTCATTTTCCACCCC	60.034	20	257	7	263	GCCGTCGAGGATGTCAGTA	59.803	19	ATGTCATTTTCCACCCCAAA	60.029	20	255	6	260
comp93493_c0	1	p2	(TC)7	14	1401	1414	TCTTCTGCATGAATTGGACG	59.799	20	AAACAGAGAAGGCAGGATGC	59.434	20	191	1253	1443	CATGAATTGGACGGAGATCA	59.451	20	AAACAGAGAAGGCAGGATGC	59.434	20	184	1260	1443	GTGCTCAGGTTCACCACAAC	59.156	20	AAACAGAGAAGGCAGGATGC	59.434	20	264	1180	1443
comp120888_c0	1	p1	(A)13	13	92	104	CAGAGCTCCTACAAGCAGGG	60.149	20	CCTACCCACTGATCCGAAAA	59.926	20	164	13	176	CCAGGGTCCTACAAGCAGAA	60.246	20	CCTACCCACTGATCCGAAAA	59.926	20	118	59	176	ACCAGGGTCCTACAAGCAGA	59.721	20	CCTACCCACTGATCCGAAAA	59.926	20	119	58	176
comp124638_c0	1	p1	(T)10	10	658	667	GGGGTTCAGCACCAAAGTT	59.958	19	GCTTCCTTTTCAAGCACCTG	59.993	20	220	636	855	ATGAGCTGAGGGAGATGGG	60.168	19	GCTTCCTTTTCAAGCACCTG	59.993	20	236	620	855	GGGGTTCAGCACCAAAGTT	59.958	19	AAGCACCTGATTGGCAAGTT	59.74	20	209	636	844
comp145677_c0	1	p3	(GCG)6	18	126	143	CATTCCACGCCACAGACTC	60.263	19	GGAGAAGGGAGAGGTGGTTC	60.05	20	117	55	171	CATTCCACGCCACAGACTC	60.263	19	ATGGAGAAGGGAGAGGTGGT	59.929	20	119	55	173	CATTCCACGCCACAGACTC	60.263	19	TGCTTTGGAGTGGGTTTAGG	60.103	20	214	55	268
comp135350_c2	1	p2	(GC)6	12	650	661	CTCGAGGCAGTGGTTGAAG	59.555	19	GAATCGGAGTCGGAGTCGT	60.215	19	276	627	902	ATCCTGCCGTACTCCCTGTC	61.449	20	CACCGAGTCCAAGATCGAC	59.196	19	258	448	705	ATCCTGCCGTACTCCCTGT	59.545	19	CACCGAGTCCAAGATCGAC	59.196	19	258	448	705
comp135350_c2	2	p3	(AGA)6	18	1124	1141	AGCTTGGATGAATCTTGCGT	59.843	20	TGTCTTGTTCCTCTCCACCTC	59.29	21	115	1054	1168	GATCGCTAGTTCCGATCCTG	59.797	20	TGTCTTGTTCCTCTCCACCTC	59.29	21	170	999	1168	CGCTAGTTCCGATCCTGCTA	60.502	20	TGTCTTGTTCCTCTCCACCTC	59.29	21	167	1002	1168
comp52735_c0	1	p2	(AC)7	14	26	39	GTTCAAACAAGGCTTGCG	57.968	18	ATGCTTTTGGAACTCCATGC	60.081	20	154	0	153	GTTCAAACAAGGCTTGCG	57.968	18	TTTGTGGGAACATGCTTTTG	59.561	20	165	0	164	GTTCAAACAAGGCTTGCG	57.968	18	GTGGGAACATGCTTTTGGAA	60.874	20	162	0	161
comp136490_c0	1	p1	(T)13	13	564	576	TTCAGATTGCCAGCATCAAC	59.805	20	CAATGGCTCAAAATCCGAGT	60.074	20	223	531	753	GTTCAGATTGCCAGCATCAA	59.805	20	CAATGGCTCAAAATCCGAGT	60.074	20	224	530	753	TTCAGATTGCCAGCATCAAC	59.805	20	GGGGAGGGATGGTAATTGTC	60.388	20	149	531	679
comp82911_c0	1	p1	(A)11	11	71	81	ATAAAGTCCCATCGCCACTG	59.955	20	CTTTGTGGCAGTTCTGCTTG	59.634	20	115	4	118	ATAAAGTCCCATCGCCACTG	59.955	20	TTGTGGCAGTTCTGCTTGTT	59.49	20	113	4	116	ATAAAGTCCCATCGCCACTG	59.955	20	TTTGTGGCAGTTCTGCTTGT	59.49	20	114	4	117
comp135606_c0	1	c	(TG)10aattttccattatata(T)10	46	4	49
comp123613_c0	1	p1	(A)19	19	1	19
comp2558678_c0	1	p1	(A)10	10	41	50	TTTGAAATTGTGGAGCTTTGAA	59.736	22	TTAACGTTGTATGCGTGCGT	60.199	20	246	8	253	TTTGAAATTGTGGAGCTTTGAA	59.736	22	TAACGTTGTATGCGTGCGTT	60.199	20	245	8	252	TTTGAAATTGTGGAGCTTTGA	58.4	21	TAACGTTGTATGCGTGCGTT	60.199	20	245	8	252
comp133280_c3	1	p2	(TC)6	12	1	12
comp133280_c3	2	p1	(A)11	11	846	856	TGGATTGGATTTTGACGGTT	60.17	20	ATCATTGCACGCATAGACCA	60.104	20	259	670	928	GTTGGATTGGATTTTGACGG	60.17	20	ATCATTGCACGCATAGACCA	60.104	20	261	668	928	TTGGATTGGATTTTGACGGT	60.17	20	ATCATTGCACGCATAGACCA	60.104	20	260	669	928
comp133051_c3	1	p3	(GAG)5	15	229	243	AGATTGAGTTTGGGTGGGTG	59.82	20	AGCGAGGTTCTCAATAGCCA	59.978	20	270	162	431	TAATTTCGGCGGAGATTGAG	60.167	20	TCGAAATATGAGAGTGGCCC	60.036	20	233	150	382	TTGCTAGGGTTTGGAGGAGA	59.807	20	AGCGAGGTTCTCAATAGCCA	59.978	20	238	194	431
comp133051_c3	2	p2	(AG)11	22	4468	4489
comp109355_c1	1	p3	(GAA)5	15	353	367	TTGAGGTGCATGCTGTCTTC	59.992	20	ATGCATGCAGACCATCAAAA	60.08	20	100	309	408	CCCTTTCATTTGAGGTGCAT	59.933	20	ATGCATGCAGACCATCAAAA	60.08	20	109	300	408	CCCTTTCATTTGAGGTGCAT	59.933	20	TGCATGCAGACCATCAAAAT	60.08	20	108	300	407
comp1478630_c0	1	p1	(G)10	10	430	439	TGAGGAGCTTCTGGATGACC	60.349	20	AGACCAGGGTCATGACTTCC	58.95	20	167	331	497	TGAGGAGCTTCTGGATGACC	60.349	20	ACCAGGGTCATGACTTCCC	59.758	19	165	331	495	TGAGGAGCTTCTGGATGACC	60.349	20	GACCAGGGTCATGACTTCCC	61.724	20	166	331	496
comp120709_c0	1	p2	(TC)6	12	83	94	GACCAAACCCAACCCTAGC	59.396	19	GCTGTGTCCAGAGGAATGGT	60.12	20	185	54	238	GACCAAACCCAACCCTAGC	59.396	19	TAACTGCGGCTGCTTTCTTT	60.152	20	226	54	279	GACCAAACCCAACCCTAGC	59.396	19	GATGCCGTTGCCATTTTATT	59.801	20	107	54	160
comp120709_c0	2	p1	(T)10	10	1849	1858	TACGACCTGCATCACTGCAT	60.296	20	TCACACATTCCAAATGGAGC	59.502	20	258	1677	1934	TACGACCTGCATCACTGCAT	60.296	20	GGGGATCACACATTCCAAAT	59.464	20	263	1677	1939	ACAGGACAATGCGTTCTCAA	59.293	20	TGCAAGAGCTCCCAATAGGT	59.836	20	213	1761	1973
comp137049_c0	1	p3	(GCC)5	15	343	357	GTACGAGAAGAGGAGCGGG	59.958	19	ATGGCATGGAATCGATTTTT	59.234	20	253	167	419	CTCTGCGAGGTGAGTCCAG	59.695	19	ATGGCATGGAATCGATTTTT	59.234	20	207	213	419	GTGTTCCACGAAGGGTGC	60.096	18	TCAACGTGAGGCAAACAAAG	59.881	20	271	267	537
comp54221_c0	1	p1	(T)12	12	23	34
comp54221_c0	2	p3	(ATA)5	15	1059	1073
comp128523_c0	1	c	(AC)8(AT)6cgatcgacgtatacatcacgtacatgtcgcattcaccacacataaatgatattaatttggaggactgcctg(GAAA)5	119	856	974	CCTCAAAAACCTAAACGCCA	60.103	20	CTTCGCATGCACAGCATATC	60.397	20	224	776	999	ACGCTCGTCAGGTTGTTACC	60.179	20	CTTCGCATGCACAGCATATC	60.397	20	266	734	999	CGCCAAAATTTCACTTCTCC	59.685	20	CTTCGCATGCACAGCATATC	60.397	20	209	791	999
comp35237_c0	1	p1	(T)10	10	74	83	GGGTTGCAAAGGTGATGTTT	59.836	20	GCAGGCTTTCGAAGTCAGAG	60.277	20	205	12	216	GGGTTGCAAAGGTGATGTTT	59.836	20	TCTGGACTAATGGCGGTGAT	60.483	20	167	12	178	AAGGGTTGCAAAGGTGATGT	59.454	20	GCAGGCTTTCGAAGTCAGAG	60.277	20	207	10	216
comp120142_c0	1	p3	(CTC)5	15	127	141	TCCACCTTTCGTGTTTCCTC	60.088	20	CACGGAGGTACTGCACAAGA	59.897	20	197	28	224	TCCACCTTTCGTGTTTCCTC	60.088	20	GACACGGAGGTACTGCACAA	59.751	20	199	28	226	TCCACCTTTCGTGTTTCCTC	60.088	20	GAACCAGCACTTCTCCAACC	59.703	20	271	28	298
comp108579_c1	1	p2	(AT)8	16	166	181	CCCCGTTGTATAGAGAGTTCCTT	59.908	23	TGCTGTCGGGTCTTCTTGAT	60.801	20	181	29	209	CCCCGTTGTATAGAGAGTTCCTT	59.908	23	GCTGTCGGGTCTTCTTGATG	60.801	20	180	29	208	CCCCGTTGTATAGAGAGTTCCTT	59.908	23	CTTGCTGTCGGGTCTTCTTG	60.964	20	183	29	211
comp108405_c0	1	p1	(A)10	10	773	782	GAATTGCGAAATTGATTGGC	60.411	20	CCCTGATGAGATGACTCGGT	60.072	20	136	731	866	GAATTGCGAAATTGATTGGC	60.411	20	ACCCTGATGAGATGACTCGG	60.072	20	137	731	867	GAATTGCGAAATTGATTGGC	60.411	20	GACTCGGTTGGTGTTGGTTT	59.867	20	124	731	854
comp108405_c0	2	p3	(CAG)5	15	958	972
comp41036_c0	1	p2	(AC)7	14	58	71	GTTTTGCCGAACACAACTCC	60.538	20	GGAACATGTGAGCAACGAGA	59.837	20	259	4	262	GGTTTTGCCGAACACAACTC	60.538	20	GGAACATGTGAGCAACGAGA	59.837	20	260	3	262	CCGAACACAACTCCCTTGAC	60.545	20	GGAACATGTGAGCAACGAGA	59.837	20	253	10	262
comp95002_c0	1	p1	(A)10	10	334	343	GTTGATTTCAAGCGGCATTT	60.081	20	GTGATCTCCTCTCGAGCTGC	60.255	20	159	211	369	GTTGATTTCAAGCGGCATTT	60.081	20	ATCTCCTCTCGAGCTGCGTA	60.263	20	156	211	366	TATGTTGATTTCAAGCGGCA	60.215	20	GTGATCTCCTCTCGAGCTGC	60.255	20	162	208	369
comp129859_c0	1	p2	(GA)10	20	2000	2019
comp1228475_c0	1	p2	(GA)7	14	1	14
comp90592_c1	1	p3	(GCG)5	15	227	241
comp117137_c2	1	p1	(A)11	11	2056	2066	TTGAACCAAGTGCAGTGGAG	59.873	20	GCCAGCTTCTTCTTATTGCC	59.07	20	207	1910	2116	TTGAACCAAGTGCAGTGGAG	59.873	20	AGCCAGCTTCTTCTTATTGCC	60	21	208	1910	2117	TTGAACCAAGTGCAGTGGAG	59.873	20	CCTCAGCTAGCCAGCTTCTT	58.983	20	216	1910	2125
comp94011_c2	1	p2	(AG)6	12	301	312	GAGGCATTGGCGAAATGTAT	59.929	20	TGCACCAGCAAGTCTCTTTG	60.175	20	158	187	344	TCTAACCCCCATGAGCATTC	59.894	20	TGCACCAGCAAGTCTCTTTG	60.175	20	248	97	344	GAGGCATTGGCGAAATGTAT	59.929	20	TGTGCACCAGCAAGTCTCTT	59.622	20	160	187	346
comp137793_c0	1	p2	(AC)6	12	2408	2419	AGCTGGAGTATATGCCCGTG	60.118	20	TCCTCTCTCGCTCACACTCA	59.846	20	145	2378	2522	AGCTGGAGTATATGCCCGTG	60.118	20	CCACCAAAAGTAACCCGGTA	59.719	20	199	2378	2576	GAGGGAAGCGAGTGATGAAC	59.81	20	AATCTCATTCCGTTCGCTTG	60.214	20	176	2273	2448
comp137456_c0	1	p3	(CCG)5	15	1844	1858	CTAAGAAGTCATCCTGCCCG	59.83	20	GCCTCCTTTCCTTTCCAAAC	60.053	20	197	1817	2013	CTAAGAAGTCATCCTGCCCG	59.83	20	TCTCCTCTCCTCACTGCCAT	59.945	20	157	1817	1973	CTAAGAAGTCATCCTGCCCG	59.83	20	TTCCTTTCCAAACCCAACTG	59.942	20	190	1817	2006
comp132541_c1	1	p3	(GGC)5	15	506	520	GAGGTGGAGGAGGAGAGCTT	59.952	20	AGCTGCTCGACCAGGAAGTA	60.156	20	168	376	543	GGAGAGGTGGAGGAGGAGAG	60.336	20	AGCTGCTCGACCAGGAAGTA	60.156	20	171	373	543	GCCTTCTTTGGGAGACCAAT	60.443	20	AGCTGCTCGACCAGGAAGTA	60.156	20	223	321	543
comp131414_c1	1	p1	(A)13	13	508	520	ATGATGCAACAAACCAGCAG	59.722	20	TGTCGAATTCCCACAAACAA	59.941	20	239	331	569	ATGATGCAACAAACCAGCAG	59.722	20	TTGTCGAATTCCCACAAACA	59.941	20	240	331	570	TGCTGGTAATCTCCACAACG	59.716	20	TGTCGAATTCCCACAAACAA	59.941	20	275	295	569
comp131414_c1	2	p3	(CCG)5	15	1625	1639	GTCAGATTCACCGTCCTCGT	60.12	20	ACTCCCTCTCCACCTCCCT	60.057	19	269	1596	1864	GTCAGATTCACCGTCCTCGT	60.12	20	CAACTCCCTCTCCACCTCC	59.622	19	271	1596	1866	GTCAGATTCACCGTCCTCGT	60.12	20	CCAACTCCCTCTCCACCTC	59.622	19	272	1596	1867
comp92805_c0	1	p2	(AC)6	12	1	12
comp60346_c0	1	p3	(GCG)5	15	459	473
comp24315_c0	1	p1	(A)11	11	1	11
comp136005_c1	1	c	(A)11tccccatcctagcctagggttccggcgatcta(TC)6	55	55	109	AGACGAACACGCTGTGGG	60.905	18	AGAGGATTCCTTCCGAGGAG	59.772	20	185	0	184	AGACGAACACGCTGTGGG	60.905	18	ACCAGAGGATTCCTTCCGAG	60.586	20	188	0	187	AGACGAACACGCTGTGGG	60.905	18	GAGGATTCCTTCCGAGGAGA	60.672	20	184	0	183
comp136005_c1	2	p3	(CCA)5	15	2442	2456	CTCCAGCAGCTCATTTGACA	60.136	20	AACTGTGCCCACCTATCGAC	59.997	20	171	2340	2510	GGACAACAATTCAGCAAGCA	59.847	20	AACTGTGCCCACCTATCGAC	59.997	20	193	2318	2510	CTCCAGCAGCTCATTTGACA	60.136	20	GGGCCATAATTGCTTTGAGA	60.038	20	241	2340	2580
comp134043_c0	1	p1	(T)10	10	1949	1958
comp325817_c0	1	p1	(T)10	10	35	44	TCTTTCATAATTTAACTGACAATACCA	57.536	27	AAATGGTCGACACCAAAAGG	59.83	20	244	3	246	TCTTTCATAATTTAACTGACAATACCA	57.536	27	CATGTGTCCTACGCACCAAG	60.175	20	125	3	127	TCTTTCATAATTTAACTGACAATACCA	57.536	27	GAGCAAAAATGGTCGACACC	60.504	20	250	3	252
comp2913278_c0	1	c	(T)12ggccgtattgacgctttttttccgtatttataggtttgaccgttttcaa(T)10	71	59	129	CCCAAAGCAGTAGTGGCCTA	60.262	20	CTACAACATCATTGCACGGC	60.142	20	193	10	202	CCCAAAGCAGTAGTGGCCTA	60.262	20	TACGGTGGCCATACAACAAG	59.464	20	151	10	160	CCCAAAGCAGTAGTGGCCTA	60.262	20	CCATACAACAAGGTGCCAAA	59.439	20	143	10	152
comp132512_c0	1	p1	(T)10	10	298	307	ACTCGTACCCGTGGCACTAC	60.058	20	TACTACTGATCCGCGGAAGG	60.227	20	192	155	346	GTACTCGTACCCGTGGCACT	60.058	20	TACTACTGATCCGCGGAAGG	60.227	20	194	153	346	TGAAGCCAAGGAGGAGAAGA	60.065	20	TACTACTGATCCGCGGAAGG	60.227	20	245	102	346
comp118028_c0	1	p1	(T)10	10	42	51	GAATGCCTACCTTCAAAGCG	59.845	20	CGTCGCAACAGAATGAAGAA	59.988	20	254	6	259	GAATGCCTACCTTCAAAGCG	59.845	20	GAACGTCGCAACAGAATGAA	59.847	20	257	6	262	GAATGCCTACCTTCAAAGCG	59.845	20	CGTTCCAATGCTGATGAAGA	59.799	20	161	6	166
comp3781468_c0	1	p1	(A)10	10	124	133	TATACAAACGCAGACGGCAA	60.273	20	GCCATAGGGCAAGTTTGTTC	59.574	20	257	48	304	TGAACGGGGTGTTCAAAGAT	60.353	20	GCCATAGGGCAAGTTTGTTC	59.574	20	276	29	304	ATGAACGGGGTGTTCAAAGA	60.353	20	GCCATAGGGCAAGTTTGTTC	59.574	20	277	28	304
comp572267_c0	1	p1	(T)16	16	1	16
comp675252_c0	1	p2	(AG)9	18	286	303	AGCAAAAGCCTGGGACAGTA	59.875	20	GGTTGAGCTGGAAATGGGTA	59.933	20	246	108	353	GCAACACCATTCTCAAAGCA	59.847	20	GGTTGAGCTGGAAATGGGTA	59.933	20	262	92	353	AGCAAAAGCCTGGGACAGTA	59.875	20	GAGCTGGAAATGGGTAGCAG	59.836	20	242	108	349
comp4155_c0	1	p1	(A)12	12	56	67	GAAACCGGAAATTGAAATACCT	58.437	22	CGGAGGAGTTGTGGCATATT	59.955	20	220	1	220	AGAAACCGGAAATTGAAATACCT	59.315	23	CGGAGGAGTTGTGGCATATT	59.955	20	221	0	220	GAAACCGGAAATTGAAATACCT	58.437	22	GCTTAACGGAGGAGTTGTGG	59.734	20	226	1	226
comp115647_c0	1	p1	(A)11	11	636	646	TGACAAGGAAATGCAAGCTG	59.988	20	GCAAAAGTGCTTTTATCCGC	59.859	20	224	541	764	GTGGCATCCCTTGGAACTAA	59.933	20	GCAAAAGTGCTTTTATCCGC	59.859	20	168	597	764	TGACAAGGAAATGCAAGCTG	59.988	20	CATAGAGTTGTGCATTGGCG	60.28	20	273	541	813
comp509_c0	1	p3	(TCC)7	21	1	21
comp139670_c0	1	p1	(A)12	12	247	258	TCCCGCACATAACAGAATCA	60.073	20	TTTTGTTGGTTGGATGGTCC	60.594	20	129	190	318	GCCCGGATTTGTTCATCTTA	59.901	20	TTTTGTTGGTTGGATGGTCC	60.594	20	214	105	318	GGTCCCGCACATAACAGAAT	59.82	20	TTTTGTTGGTTGGATGGTCC	60.594	20	131	188	318
comp139670_c0	2	p3	(CCG)6	18	3756	3773
comp745021_c0	1	p1	(T)10	10	66	75	GATTTCTGGTTTCCATGCCT	58.984	20	ACAAAACCGAGCATTTGAGC	60.257	20	117	29	145	GATTTCTGGTTTCCATGCCT	58.984	20	CGGCATGGTGATACTAAGCA	59.712	20	156	29	184	GATTTCTGGTTTCCATGCCT	58.984	20	CAACAAAACCGAGCATTTGA	59.706	20	119	29	147
comp110350_c0	1	p2	(GC)8	16	288	303	TGCGTAGTTGTTTTGGCTTG	59.911	20	ACGGCAAGAGAAAGGAGACC	60.766	20	184	203	386	TATGTACGAAGCGTGCAACC	59.759	20	ACGGCAAGAGAAAGGAGACC	60.766	20	139	248	386	TGCGTAGTTGTTTTGGCTTG	59.911	20	GCCAAGTCGAGCTGGTGTAG	60.996	20	124	203	326
comp126989_c3	1	p1	(T)10	10	94	103	GTGCGTATCGACCTGATCCT	60.104	20	AAGCGCCATATACAAAACCG	59.985	20	195	35	229	GTGCGTATCGACCTGATCCT	60.104	20	GCGACGCTACAACAAGCATA	60.044	20	225	35	259	GTGCGTATCGACCTGATCCT	60.104	20	GGGAAGCGCCATATACAAAA	59.928	20	198	35	232
comp75705_c0	1	p3	(CTT)5	15	123	137	TGCTTCTCAGTTCTCGCTCA	60.008	20	GCAGCTTCTGTGGTTGAAGA	59.165	20	185	10	194	CCCTTGCTTCTCAGTTCTCG	60.126	20	GCAGCTTCTGTGGTTGAAGA	59.165	20	189	6	194	TGCTTCTCAGTTCTCGCTCA	60.008	20	GGCAGCTTCTGTGGTTGAAG	60.975	20	186	10	195
comp240205_c0	1	p1	(A)10	10	838	847	CCTTTCATAGCCATAGCCCC	60.783	20	GGTTTCTTTTGCTGGGTTGA	60.088	20	205	786	990	TCCTTTCATAGCCATAGCCC	59.138	20	GGTTTCTTTTGCTGGGTTGA	60.088	20	206	785	990	GCTACCTTGCACGAAACAAA	58.967	20	GGTTTCTTTTGCTGGGTTGA	60.088	20	229	762	990
comp64523_c0	1	p2	(GT)6	12	62	73	GCTTAGGCCTTTGCGTCTAA	59.63	20	TTCCACAAGGCATTCACAAA	60.088	20	181	23	203	GCTTAGGCCTTTGCGTCTAA	59.63	20	TTTCCACAAGGCATTCACAA	60.088	20	182	23	204	GCTTAGGCCTTTGCGTCTAA	59.63	20	TTAGACCTGGCATGAGGAGG	60.21	20	110	23	132
comp140251_c0	1	p1	(C)21	21	1	21
comp140251_c0	2	c	(CTG)5gtggtgg(TGC)5	37	5141	5177
comp105866_c0	1	p3	(GGC)5	15	526	540	TGACGTAGACAACTGCCCTG	59.897	20	CATCCAACAACTGCTCCATC	59.09	20	223	384	606	TGACGTAGACAACTGCCCTG	59.897	20	CCAACAACTGCTCCATCATC	59.09	20	220	384	603	TGACGTAGACAACTGCCCTG	59.897	20	ATCCAACAACTGCTCCATCA	59.09	20	222	384	605
comp137004_c0	1	p3	(ATA)6	18	2066	2083	ATTCCTGGTTTCGACTGTGG	59.966	20	AGCACCGTTTTCACCATTTC	59.978	20	206	2021	2226	ATTCCTGGTTTCGACTGTGG	59.966	20	CCATCTCGCCATCAAATTCT	60.036	20	265	2021	2285	ATTCCTGGTTTCGACTGTGG	59.966	20	ATTGTCAGGGATAAGCACCG	59.955	20	219	2021	2239
comp117933_c0	1	p1	(A)13	13	1068	1080	TTTGACGTGTAGGGGAATCG	60.883	20	TTTAGTGATGCGCGTCAAAG	60.014	20	252	1010	1261	TTTGACGTGTAGGGGAATCG	60.883	20	TAGTGATGCGCGTCAAAGAG	60.157	20	250	1010	1259	TCCAGCTAGGAGGAAAAGGC	60.836	20	TAAATGAAACAGCCCTCCGT	59.569	20	229	883	1111
comp135647_c4	1	p1	(A)12	12	1300	1311	CTCACCACTGCTTTCCAACA	59.873	20	TGGCTCGAGATAACCTGCTT	59.978	20	146	1249	1394	TCACCACTGCTTTCCAACAG	59.873	20	TGGCTCGAGATAACCTGCTT	59.978	20	145	1250	1394	TATAGCTCCCGCTCACCACT	59.859	20	TGGCTCGAGATAACCTGCTT	59.978	20	157	1238	1394
comp135647_c4	2	c	(AT)7tatactccatttgac(A)10	39	2068	2106
comp100590_c0	1	p1	(A)11	11	465	475
comp62056_c0	1	p2	(AC)11	22	1	22
comp902355_c0	1	p2	(TG)6	12	142	153	CTGAAACAATTGGTGGCATT	58.476	20	TTTCCAATTTCTGCTTTTCCA	59.685	21	257	22	278	AACTGGCAAGAGATACGATGG	59.208	21	TTTCCAATTTCTGCTTTTCCA	59.685	21	195	84	278	CTGAAACAATTGGTGGCATT	58.476	20	TTCCAATTTCTGCTTTTCCA	58.334	20	256	22	277
comp135309_c0	1	p1	(G)19	19	3229	3247
comp80663_c0	1	p1	(A)10	10	20	29
comp2459472_c0	1	p1	(T)11	11	247	257	ATGCGCCAATTAATCAGGTC	59.929	20	CCGCTTTTACATGCCCTAAA	60.089	20	213	220	432	ATGCGCCAATTAATCAGGTC	59.929	20	GCTATCCGCTTTTACATGCC	59.71	20	218	220	437	ATGCGCCAATTAATCAGGTC	59.929	20	CTATCCGCTTTTACATGCCC	59.569	20	217	220	436
comp2459472_c0	2	p1	(A)11	11	452	462	ATGCGCCAATTAATCAGGTC	59.929	20	CCTTCATGCACAATTTAACTGC	59.652	22	273	220	492	TGCGCCAATTAATCAGGTCT	60.606	20	CCTTCATGCACAATTTAACTGC	59.652	22	272	221	492	TATGCGCCAATTAATCAGGTC	59.942	21	CCTTCATGCACAATTTAACTGC	59.652	22	274	219	492
comp136896_c0	1	p3	(CGC)5	15	2597	2611	CTCGTAGAAGAGGGTGAGCG	60.149	20	GATGCCGAAGTAGCGTTTTC	59.851	20	233	2456	2688	GCTGCTCGTAGAAGAGGGTG	60.156	20	GATGCCGAAGTAGCGTTTTC	59.851	20	237	2452	2688	GTGCTGCTCGTAGAAGAGGG	60.156	20	GATGCCGAAGTAGCGTTTTC	59.851	20	239	2450	2688
comp129447_c2	1	c	(CT)6ttctcactcacccccactcggccgaaacacaccacg(CA)6	60	669	728	TCAAGTTGAATTGTTTAGCAGCA	59.939	23	CGTAGTTTCGTCGGTTGTTG	59.241	20	264	513	776	CACAAATCCTAATTCCTCCCT	57.165	21	GTCGGTTGTTGTGCTTGCTA	59.911	20	154	614	767	ACACAAATCCTAATTCCTCCCT	58.028	22	GTCGGTTGTTGTGCTTGCTA	59.911	20	155	613	767
comp139338_c0	1	p1	(A)11	11	80	90	CCTCAGCTAACGACACAGGA	59.034	20	CGTGTTGTGACGAGGAGTGT	59.782	20	168	46	213	CCTCAGCTAACGACACAGGA	59.034	20	CCGATCTGAAAGTTTTTGGC	59.685	20	235	46	280	TCCTCAGCTAACGACACAGG	59.034	20	CCGATCTGAAAGTTTTTGGC	59.685	20	236	45	280
comp2376416_c0	1	c	(A)17tacatcaaaccccaaaacatgcgcccatgtccactatgtgagcatggtctagatataactttttttc(T)10caattttaagtaataaaaaacaaatgaacaaagagaatgagttttgggcttgcacgtttttcttttaatttttttagtttc(T)10	185	1	185
comp783081_c0	1	p3	(CCG)6	18	303	320
comp638631_c0	1	p3	(ATC)6	18	54	71	CCACACAAGGATAAACACTTATTCA	59.378	25	CTTTGGCACCAATATCAGCA	59.688	20	241	26	266	GAACCACACAAGGATAAACACTT	57.219	23	CTTTGGCACCAATATCAGCA	59.688	20	244	23	266	CCACACAAGGATAAACACTTATTCA	59.378	25	TGGCACCAATATCAGCATTG	60.488	20	238	26	263
comp1232454_c0	1	p1	(T)11	11	10	20
comp13347_c0	1	p3	(GAA)7	21	326	346
comp128001_c0	1	p6	(ATACAG)6	36	368	403	TAGCACATGATGACCTGGGA	60.072	20	CCGTGTGTTTGTCGAGTCAT	59.597	20	215	337	551	TAGCACATGATGACCTGGGA	60.072	20	TGTGCGTGCTTTGATTTTCT	59.469	20	124	337	460	CCATGAGGGCTGCATAAAGT	60.096	20	TGTGCGTGCTTTGATTTTCT	59.469	20	200	261	460
comp128001_c0	2	p3	(CGC)5	15	1082	1096	TAGTCCTCGTTGCTGGACCT	59.867	20	AGGTGGCTACAACAAGTCCG	60.171	20	174	1041	1214	GTAGTCCTCGTTGCTGGACC	59.727	20	ACAGCGGGTACAACAAGTCC	60.035	20	140	1040	1179	CTGTTGTAGCCGCTGTCGTA	60.073	20	TACAACAAGTCCGGCACTGA	60.301	20	149	1059	1207
comp128001_c0	3	p1	(G)23	23	2579	2601
comp413896_c0	1	c	(C)12ac(A)10	24	1	24
comp113672_c0	1	p3	(TGG)5	15	1078	1092	GAGAACCTTCCGTCGAAGC	59.942	19	TCTCTCCGTCTCTCGCACTC	60.851	20	280	862	1141	GAACGAAGCCGTCGAAGT	58.96	18	CTCTCTCCGTCTCTCGCACT	59.883	20	193	950	1142	GAGAACCTTCCGTCGAAGC	59.942	19	CTCTCCGTCTCTCGCACTC	58.792	19	279	862	1140
comp159329_c0	1	p2	(GC)6	12	332	343	CCCTCATCAACGAGGTTCTC	59.655	20	GATGACGTCAAGGTCGTCG	60.263	19	269	195	463	ATCAACGAGGTTCTCACCGA	60.656	20	GATGACGTCAAGGTCGTCG	60.263	19	264	200	463	CCTCATCAACGAGGTTCTCA	58.8	20	GATGACGTCAAGGTCGTCG	60.263	19	268	196	463
comp102196_c0	1	p1	(T)20	20	1	20
comp108733_c1	1	p1	(T)10	10	529	538	GGTTGTGGTTGTTTCAGCCT	60.012	20	AGGCACTCGCCTCGATAGTA	60	20	254	427	680	GGTTGTGGTTGTTTCAGCCT	60.012	20	AGTTGGATGCATGGTCAACA	59.967	20	198	427	624	CAGCCTTTCAGGTCATGGAT	60.073	20	AGGCACTCGCCTCGATAGTA	60	20	240	441	680
comp1295342_c0	1	p3	(GTG)5	15	168	182	CATGATGTGCAAGGAGATGG	60.072	20	ATCCGCCATTGTTCTCCTC	60.026	19	176	42	217	GAGATGGGGCACAGGAAGTA	60.073	20	ATCCGCCATTGTTCTCCTC	60.026	19	163	55	217	TGGAATGGACGCAATCAATA	59.891	20	ATCCGCCATTGTTCTCCTC	60.026	19	108	110	217
comp1548343_c0	1	p2	(GA)6	12	363	374
comp83732_c0	1	p3	(AGC)6	18	199	216	GCAACCGATCAGAGAGAAGG	59.95	20	AGGTTCTTGATGGTGTTCCG	59.966	20	119	175	293	ATCGATCCAGAGAGAAGGCA	59.91	20	AGGTTCTTGATGGTGTTCCG	59.966	20	149	145	293	CGATCGATCCAGAGAGAAGG	59.903	20	AGGTTCTTGATGGTGTTCCG	59.966	20	151	143	293
comp101685_c0	1	p1	(T)14	14	219	232	GGGATTCTTTCCATCAGCAA	60.014	20	GGGGTGCAGAGGTCAATAAA	59.933	20	256	81	336	TTGGGATTCTTTCCATCAGC	60.014	20	GGGGTGCAGAGGTCAATAAA	59.933	20	258	79	336	GGGATTCTTTCCATCAGCAA	60.014	20	ATCAAGATTGGGGTGCAGAG	60.073	20	265	81	345
comp19651_c0	1	p1	(A)10	10	62	71	TCGTGGATCACCAACAACAC	60.426	20	GGGTTCATTTGGCACTCACT	59.973	20	163	31	193	CGTGGATCACCAACAACACT	59.441	20	GGGTTCATTTGGCACTCACT	59.973	20	162	32	193	CTCGTGGATCACCAACAACA	60.57	20	GGGTTCATTTGGCACTCACT	59.973	20	164	30	193
comp1099228_c0	1	p2	(CT)9	18	1	18
comp132054_c0	1	p3	(CCT)6	18	220	237	GCCGGGACTAAACAACAAGA	60.11	20	GAGACCTGGAGGTGGAAGC	59.783	19	231	72	302	GCCGGGACTAAACAACAAGA	60.11	20	GGAGACCTGGAGGTGGAAG	59.622	19	232	72	303	GAGCTAGCCAGGGAAGGAAC	60.349	20	GAGACCTGGAGGTGGAAGC	59.783	19	254	49	302
comp132054_c0	2	p4	(CCAT)5	20	1760	1779	AGGAAGGACAAGTGCCTCAA	59.844	20	ATGGACGGATGGATGGAATA	59.975	20	136	1678	1813	AGGAAGGACAAGTGCCTCAA	59.844	20	CGTTCGTGGTGCTTGACTTA	59.904	20	178	1678	1855	CAGGAGCACATCTGGGAGTT	60.261	20	ATGGACGGATGGATGGAATA	59.975	20	184	1630	1813
comp132054_c0	3	p2	(AT)6	12	1929	1940	GAAGCTTGTGCTTGCTACCC	60.022	20	TTCAGGGAACTCACTTTGAGG	59.314	21	184	1904	2087	TAAGTCAAGCACCACGAACG	59.904	20	TTCAGGGAACTCACTTTGAGG	59.314	21	252	1836	2087	CGCTTGCGTTTTCCTCTACT	59.654	20	TTCAGGGAACTCACTTTGAGG	59.314	21	230	1858	2087
comp140778_c0	1	p1	(G)10	10	2743	2752	CTAAGGGCTACGACCTCACG	59.891	20	CCCTGACCTCCCCTTGTTAT	60.183	20	234	2689	2922	CTAAGGGCTACGACCTCACG	59.891	20	TCAAACCTCAAAAGCCACCT	59.711	20	215	2689	2903	CTAAGGGCTACGACCTCACG	59.891	20	CTCCCCTCGCTGTTAAGCTA	59.609	20	144	2689	2832
comp112394_c0	1	p3	(CGC)5	15	744	758	CATCATGAGGAGCTTGGTGA	59.787	20	GATGTTACGGTCAGTGCTGC	59.323	20	250	619	868	GAGCTTGGTGAAGAGGGCTA	59.574	20	TCCCTGGTCTTCTTAGTCGC	59.43	20	279	628	906	GAGCTTGGTGAAGAGGGCTA	59.574	20	GATGTTACGGTCAGTGCTGC	59.323	20	241	628	868
comp136467_c1	1	p1	(T)10	10	1383	1392	AATGATCTTCAGCTCCGTGG	60.218	20	CAAATAGGTCGATTTTGATTGGA	60.187	23	119	1301	1419	GCTCCGTGGAACAAGAAATC	59.676	20	CAAATAGGTCGATTTTGATTGGA	60.187	23	108	1312	1419	GCAAGCTCCCAGAGTTAGGA	59.574	20	CAAATAGGTCGATTTTGATTGGA	60.187	23	253	1167	1419
comp140760_c0	1	p1	(G)10	10	3518	3527	GTCCTTTGAAGGGGAGGAAG	60.045	20	AAGCAGGAGCATGAGACTCG	60.7	20	136	3494	3629	AGTCCTTTGAAGGGGAGGAA	60.045	20	AAGCAGGAGCATGAGACTCG	60.7	20	137	3493	3629	GTCCTTTGAAGGGGAGGAAG	60.045	20	GTTGAAGCAGGAGCATGAGA	59.116	20	140	3494	3633
comp133477_c0	1	p1	(A)10	10	379	388	GAGAAGTTATGTGGGGCCAA	59.933	20	CCCCTTGCCACATTAAAGAA	59.931	20	273	142	414	TTTCGCCTTCTTTGTGTGTG	59.881	20	ACGGCTGATCTCTGCTCAAT	59.981	20	158	280	437	ATTTGCCTTTGCTTCCTTCA	59.823	20	ACGGCTGATCTCTGCTCAAT	59.981	20	104	334	437
comp1751420_c0	1	p1	(T)14	14	3	16
comp138879_c0	1	p1	(G)23	23	1	23
comp124393_c2	1	p1	(A)10	10	1270	1279	TTTTGTGGATCATTCGGGTT	60.17	20	AGGGGTGAATAGAGCCACCT	59.957	20	264	1058	1321	GGGTTGCTATTCTTCAGCCA	60.214	20	TGTTTCGGTTGTTGGACAAA	59.981	20	280	1073	1352	TTTTGTGGATCATTCGGGTT	60.17	20	CAAAGGGGTGAATAGAGCCA	60.066	20	267	1058	1324
comp120228_c0	1	p1	(T)11	11	349	359	GGTCCGTGGTGAAAAATACG	60.227	20	TGTACAAAGGCAAACAAAGAAA	57.571	22	221	199	419	CGTGGTGAAAAATACGAGCC	60.502	20	TGTACAAAGGCAAACAAAGAAA	57.571	22	217	203	419	CCGTGGTGAAAAATACGAGC	60.502	20	TGTACAAAGGCAAACAAAGAAA	57.571	22	218	202	419
comp126511_c0	1	p3	(TAT)6	18	1427	1444	CGGTGACTTTGCAGACAAAA	59.881	20	CACCTTTGCTTTCGTCCACT	60.291	20	208	1300	1507	GTTCGGTGACTTTGCAGACA	59.88	20	CACCTTTGCTTTCGTCCACT	60.291	20	211	1297	1507	TGTTCGGTGACTTTGCAGAC	59.88	20	CACCTTTGCTTTCGTCCACT	60.291	20	212	1296	1507
comp137693_c0	1	p3	(CCT)5	15	3316	3330	GCTTGGATTTGGGAGTCGT	60.065	19	TCGATCTGCTTTTGTTCGTG	59.988	20	278	3143	3420	GCTTGGATTTGGGAGTCGT	60.065	19	CTTTTGTTCGTGGGAGGAGA	60.224	20	270	3143	3412	GATTTGGGAGTCGTCGGAGT	61.429	20	TCGATCTGCTTTTGTTCGTG	59.988	20	273	3148	3420
comp139018_c0	1	p2	(AG)9	18	235	252
comp132701_c1	1	p2	(GA)9	18	1	18
comp1703573_c0	1	p3	(TTC)7	21	2	22
comp113353_c0	1	p6	(CCGCAG)6	36	411	446	GGCAGATCCCAAATCTTCAA	60.014	20	CGACTAGCGCGTTAGGTTGT	60.461	20	237	252	488	GAGGAAGCTGCAACAGATCC	59.957	20	CGACTAGCGCGTTAGGTTGT	60.461	20	200	289	488	AGCTGCAACAGATCCCAAAC	60.263	20	CGACTAGCGCGTTAGGTTGT	60.461	20	195	294	488
comp3643_c0	1	p1	(G)17	17	1	17
comp135146_c1	1	p2	(GT)7	14	3365	3378	ATGCCGGACAAATGGAGTAA	60.331	20	TATAATGCACCGATACGCGA	60.081	20	221	3254	3474	ATGCTGCCATAAGGACCAAA	60.469	20	CGGCGATACCCTATTTCTCA	60.053	20	254	3179	3432	ATGCCGGACAAATGGAGTAA	60.331	20	CGCGATACTGGTAAGGCAGT	60.292	20	206	3254	3459
comp140054_c0	1	c	(GA)7gtagagggtaggggcagtagggatttaggaatttggtgggattcgagtggggactggggaggcgtgcagagattttgggag(GA)6	107	6687	6793	CCAGTCTCCACCTGCAAAAT	60.111	20	CCCGTGAGCTACCTTGTGT	58.737	19	234	6582	6815	TCAGACTCCCAGTCTCCACC	60.243	20	CCCGTGAGCTACCTTGTGT	58.737	19	242	6574	6815	AGCTACGTTGGATCAGGCAG	60.419	20	CCCGTGAGCTACCTTGTGT	58.737	19	280	6536	6815
comp154465_c0	1	p3	(TCG)6	18	1849	1866	CGGAAGAAGCGGTGAGAC	59.499	18	GATGTGCCTCTCGACCTCC	60.79	19	255	1641	1895	CGGAAGAAGCGGTGAGAC	59.499	18	CGATGTGCCTCTCGACCT	59.936	18	256	1641	1896	GTGAGAGAGCGGAGAGCG	59.962	18	CTTCTGCTGTCGGCGAGAT	61.667	19	271	1720	1990
comp1519351_c0	1	p1	(A)13	13	26	38	AAACAGTAAGCAAGCAAGCATC	58.725	22	TCGATTGAATGACAGCAAGC	59.955	20	208	0	207	AAACAGTAAGCAAGCAAGCATC	58.725	22	ACAACACAGCACCAACCAAA	60.049	20	106	0	105	AAACAGTAAGCAAGCAAGCATCT	59.636	23	TCGATTGAATGACAGCAAGC	59.955	20	208	0	207
comp13003_c0	1	p1	(T)11	11	127	137	CAAGCGATATGCATCGAGAG	59.548	20	GTAATGCCATCAGGCACCTT	59.962	20	275	71	345	CAAGCGATATGCATCGAGAG	59.548	20	TATCACCAGCACCAGCTACG	59.888	20	183	71	253	CAAGCGATATGCATCGAGAG	59.548	20	ATGCCATCAGGCACCTTCTA	60.624	20	272	71	342
comp138444_c1	1	p2	(AG)10	20	1	20
comp138444_c1	2	p1	(T)14	14	2374	2387	TGCGTACCAAAAGGGAAAAC	59.975	20	ACCAAAATTGCTATTAGCGTG	57.077	21	149	2278	2426	TGCGTACCAAAAGGGAAAAC	59.975	20	CCAAAATTGCTATTAGCGTGT	57.077	21	148	2278	2425	CCAAAAGGGAAAACGTGAAA	59.947	20	ACCAAAATTGCTATTAGCGTG	57.077	21	143	2284	2426
comp118229_c2	1	p3	(CGC)5	15	9	23
comp2022318_c0	1	p1	(A)10	10	297	306
comp129701_c0	1	p3	(TTC)5	15	676	690	TAGCGTTCAGACGACACTGG	60.049	20	CGCCATTGCTTGTTCCTAGT	60.27	20	171	583	753	AAACATATGGAGTGCGGAGC	60.103	20	CGCCATTGCTTGTTCCTAGT	60.27	20	202	552	753	GCATTGGACAGGTTAGCGTT	60.14	20	CGCCATTGCTTGTTCCTAGT	60.27	20	184	570	753
comp20542_c0	1	p1	(T)12	12	33	44	TTTTTGGTTTTCAATACAATTTGA	57.755	24	ATACCCACGGAGAAGTGTGC	59.997	20	251	5	255	TTTTTGGTTTTCAATACAATTTGA	57.755	24	TACGGATACCCACGGAGAAG	59.948	20	256	5	260	TTTTTGGTTTTCAATACAATTTGA	57.755	24	GTGCCCAATCCAAAAGAAAA	59.916	20	198	5	202
comp116221_c0	1	p3	(GGC)5	15	360	374	AGGTGCCTTCTGAGCTACCA	60.012	20	ATCCGTCACATTTCGCTACC	59.962	20	110	316	425	AGGTGCCTTCTGAGCTACCA	60.012	20	CCACCTGTCAGTTCCCCTAA	59.959	20	129	316	444	CGTAGAGGTGCCTTCTGAGC	60.156	20	ATCCGTCACATTTCGCTACC	59.962	20	115	311	425
comp104226_c0	1	p1	(T)11	11	12	22
comp83442_c0	1	p3	(GCT)6	18	171	188	TGGTACGGATGGTATCAGCA	59.948	20	CATCTCCTGCTCCTCTCGTC	60.096	20	192	95	286	AGAGGGTGTTGAGGATGTGC	60.12	20	CATCTCCTGCTCCTCTCGTC	60.096	20	280	7	286	CATAGCAGTGCTGGTGGTGT	59.776	20	TCATCTCCTGCTCCTCTCGT	60.096	20	166	122	287
comp115834_c0	1	p3	(AGG)5	15	1635	1649	AGGTCACCACCACCAAGAAG	60.002	20	ATACCAAAGCCAAGCCACAG	60.132	20	163	1526	1688	ACCAAGAAGGCCACAAACAC	60.012	20	ATACCAAAGCCAAGCCACAG	60.132	20	152	1537	1688	AGGAGGAGGAGAAGAGGACG	59.945	20	ATACCAAAGCCAAGCCACAG	60.132	20	219	1470	1688
comp40132_c0	1	p1	(A)11	11	377	387	AGAAAGTTGCAGGCTCGAAG	59.757	20	CTCCAGGAAAGCAAAAGCTG	60.125	20	264	231	494	AGTTGCAGGCTCGAAGTAGG	59.639	20	CTCCAGGAAAGCAAAAGCTG	60.125	20	260	235	494	GAAAGTTGCAGGCTCGAAGT	59.621	20	CTCCAGGAAAGCAAAAGCTG	60.125	20	263	232	494
comp73757_c0	1	c	(GCG)7ccaacgcgccgcggagggtggggaactcccacctgcgctcccgcccgttgctcatggcaagtacgtcctaccaacacacacgccacaccacct(CAGG)5	134	660	793	GTTGAAGCCTCATCACCTGG	60.656	20	AGAGAGAGGTGAGGAGCGAG	58.873	20	257	564	820	GTTGAAGCCTCATCACCTGG	60.656	20	AGAGAGGTGAGGAGCGAGC	59.833	19	255	564	818	GTTGAAGCCTCATCACCTGG	60.656	20	AAGAGAGAGGTGAGGAGCGAG	60.281	21	258	564	821
comp94680_c0	1	p1	(A)11	11	738	748	GAGGGGAATAGGGGTGTTTC	59.629	20	GCCTTAGTTTGGCTTTGCTG	60.018	20	260	578	837	GAGGGGAATAGGGGTGTTTC	59.629	20	CCTTAGTTTGGCTTTGCTGC	60.018	20	259	578	836	GAGGGGAATAGGGGTGTTTC	59.629	20	ACAGGGCCTTAGTTTGGCTT	60.13	20	265	578	842
comp85916_c0	1	p2	(TA)9	18	280	297
comp8301_c0	1	p3	(GTA)7	21	1	21
comp137452_c0	1	p1	(T)10	10	1621	1630	GAATCCGCTGTAAGAGCTGC	60.125	20	TTGGGGCTTATCAGGTCAAG	60.066	20	273	1431	1703	GAATCCGCTGTAAGAGCTGC	60.125	20	GTTGGGGCTTATCAGGTCAA	59.933	20	274	1431	1704	AGGTGAAAACTGCCTTGTGC	60.299	20	TTGGGGCTTATCAGGTCAAG	60.066	20	248	1456	1703
comp3043139_c0	1	p1	(A)12	12	50	61	TGTGCGTAGAGCACCTGTTT	59.515	20	TGTTTGCTGGAAACTGCAAG	60.027	20	275	16	290	GTGCGTAGAGCACCTGTTTG	59.515	20	TGTTTGCTGGAAACTGCAAG	60.027	20	274	17	290	TTGTGCGTAGAGCACCTGTT	59.515	20	TGTTTGCTGGAAACTGCAAG	60.027	20	276	15	290
comp139353_c0	1	p3	(GCC)5	15	4096	4110	AGTTGCTGGAGGAGAAGCTG	59.745	20	CAGATGCACCAGGTTGAGAC	59.261	20	231	3920	4150	ACCAGGAGATGAAGCAGCAG	60.555	20	TGATCTTCACTCTCGCACCA	60.557	20	237	3971	4207	GCTGCAGCAGATAGAGGAGC	60.415	20	CAGATGCACCAGGTTGAGAC	59.261	20	215	3936	4150
comp138517_c0	1	p1	(C)10	10	3194	3203	TCCTTCTAGCATCCACGGTC	60.218	20	GTAGGAGCACCCCCAACC	60.326	18	225	3015	3239	CTAGCATCCACGGTCGAGAT	60.24	20	GTAGGAGCACCCCCAACC	60.326	18	220	3020	3239	TTCCTTCTAGCATCCACGGT	59.694	20	GTAGGAGCACCCCCAACC	60.326	18	226	3014	3239
comp139611_c0	1	p1	(T)11	11	4843	4853	TCGTTGTCACGTAGCTCTGG	60.049	20	CACAAGCCCAATCAGTTTCA	59.691	20	208	4743	4950	CGTTGTCACGTAGCTCTGGA	60.049	20	CACAAGCCCAATCAGTTTCA	59.691	20	207	4744	4950	TTGATGATGGCTTGTCTTCG	59.799	20	CACAAGCCCAATCAGTTTCA	59.691	20	240	4711	4950
comp115487_c1	1	p2	(CA)8	16	28	43	GCATTTCTTAAGTGCGGGTC	59.713	20	GACTTTTCCTCCGCTAACCC	60.074	20	174	1	174	GCATTTCTTAAGTGCGGGTC	59.713	20	TGCCCATTACTGTCTCACCA	60.112	20	130	1	130	GCATTTCTTAAGTGCGGGTC	59.713	20	TGGTGCCCATTACTGTCTCA	60.112	20	133	1	133
comp129447_c0	1	p2	(AG)8	16	382	397	ATTTGGGAAGGAAGGAAGGA	59.875	20	CATTCGCAAGAATATGCAGC	59.429	20	229	320	548	GATTTGGGAAGGAAGGAAGG	59.875	20	CATTCGCAAGAATATGCAGC	59.429	20	230	319	548	GAAGGAAGGAAGGAATTGGG	59.875	20	CATTCGCAAGAATATGCAGC	59.429	20	223	326	548
comp129748_c0	1	p2	(CA)10	20	1	20
comp109423_c0	1	p1	(T)10	10	628	637	GCTTTCAACCGTAGCTTTGC	60.025	20	TGTCTGAGGTGATGACCATTG	59.535	21	243	433	675	AATGGGCTGCATTCTGTACC	59.962	20	TGTCTGAGGTGATGACCATTG	59.535	21	130	546	675	TGGCAGTAACCAAAATGCAA	60.111	20	TGTCTGAGGTGATGACCATTG	59.535	21	100	576	675
comp135246_c0	1	p2	(CT)7	14	1529	1542	CACCACCACCTCCATTTCTC	60.363	20	CTTGGAGACGGCTTCTAACG	60.008	20	212	1497	1708	CACCTCCATTTCTCCACCAC	60.363	20	CTTGGAGACGGCTTCTAACG	60.008	20	206	1503	1708	CACCACCTCCATTTCTCCAC	60.363	20	CTTGGAGACGGCTTCTAACG	60.008	20	209	1500	1708
comp136259_c0	1	p3	(CGG)6	18	2571	2588	AGGACCTGCATGATGCTCTC	60.381	20	CTCACCTCCCCTCTCCTTTC	60.186	20	238	2375	2612	GAGGACCTGCATGATGCTCT	60.381	20	CTCACCTCCCCTCTCCTTTC	60.186	20	239	2374	2612	AGGACCTGCATGATGCTCTC	60.381	20	CTCTTCCTCACCTCCCCTCT	59.801	20	244	2375	2618
comp81100_c0	1	p5	(AAAGT)5	25	261	285	GCCGAACGTGAGGATAAGAT	59.154	20	TCTACCGGTCGGTCTACTGC	60.277	20	261	198	458	CGAACGTGAGGATAAGATGGA	60.081	21	TCTACCGGTCGGTCTACTGC	60.277	20	259	200	458	TGGAGGGAGAGAGAGATGGA	59.871	20	AGCGATTCATTCGAAAATCA	58.309	20	268	133	400
comp120396_c0	1	p1	(T)14	14	510	523	GCCATCAATATGCAGGGAAA	60.807	20	TTGGCAAACTGAAGCCTTTT	59.861	20	213	409	621	GCCATCAATATGCAGGGAAA	60.807	20	TGCAGGATTGTGTTCCTCAG	59.831	20	277	409	685	GCCATCAATATGCAGGGAAA	60.807	20	TTGCAGGATTGTGTTCCTCA	60.24	20	278	409	686
comp84165_c0	1	p1	(C)10	10	127	136	GGGACTATCATTCCACCCCT	60.015	20	GACAAGCACGTTGATAGCGA	60.019	20	265	6	270	ACCGTTCCTTTCCCCTTTTA	59.808	20	GACAAGCACGTTGATAGCGA	60.019	20	191	80	270	TTCCTTTCCCCTTTTAACCG	60.277	20	GACAAGCACGTTGATAGCGA	60.019	20	187	84	270
comp110114_c0	1	p3	(CCG)5	15	107	121	AACCGAGAGGCACACGAG	59.98	18	CGCATAAAGTCCTCTCAGGC	59.978	20	271	51	321	AACCGAGAGGCACACGAG	59.98	18	AAAAGCCCGCATAAAGTCCT	60.095	20	278	51	328	AACCGAGAGGCACACGAG	59.98	18	CCGCATAAAGTCCTCTCAGG	59.83	20	272	51	322
comp133391_c3	1	p2	(CT)7	14	867	880	CATCAAAAAGCCAAAGGCAT	60.074	20	ATCAGGCTCCATCCACTCTG	60.223	20	151	761	911	GGGGGTTGGGTAAGTGATTT	59.919	20	ATCAGGCTCCATCCACTCTG	60.223	20	172	740	911	GTTCGCAAGGTTTACAGGGA	60.11	20	ATCAGGCTCCATCCACTCTG	60.223	20	209	703	911
comp123650_c0	1	p1	(T)10	10	204	213	TTAATCCCTCTGCAGGATGC	60.177	20	ATGATGGGTGAAAGCAGACC	59.934	20	222	114	335	TGCCCGGTTCAATTAAAATC	59.773	20	ATGATGGGTGAAAGCAGACC	59.934	20	205	131	335	TTAATCCCTCTGCAGGATGC	60.177	20	CCCAGCTACCGTAGAAACCA	60.125	20	164	114	277
comp111789_c1	1	p1	(A)10	10	293	302	AGCTACTTGCCGTTGCAGTT	60.081	20	CCTCACGGAACACTAGAGCC	59.867	20	251	195	445	AGCTACTTGCCGTTGCAGTT	60.081	20	CATATGGACGCCAAAAACCT	59.823	20	268	195	462	TGTTTTGTTTCGAATGCAGG	59.706	20	CCTCACGGAACACTAGAGCC	59.867	20	203	243	445
comp135154_c0	1	p3	(TCT)7	21	1	21
comp135154_c0	2	p1	(A)15	15	227	241	TCACTTACACTGCGGTCTGC	60.056	20	CGTGTCGCTATCGAAGATGA	59.972	20	258	169	426	TCACTTACACTGCGGTCTGC	60.056	20	TCGTGTCGCTATCGAAGATG	59.972	20	259	169	427	TCACTTACACTGCGGTCTGC	60.056	20	AGAACCGTTGCTTCATTGCT	59.882	20	223	169	391
comp62789_c0	1	p1	(A)10	10	490	499	GGTGTGTTCGTGTATTCCCC	60.096	20	TTCGTCGAGTTACCCTGACC	60.111	20	276	419	694	GGTGTGTTCGTGTATTCCCC	60.096	20	AGCAATCAATATGCCCCATT	59.258	20	217	419	635	GGTGTGTTCGTGTATTCCCC	60.096	20	CCAATTCGTCGAGTTACCCT	59.052	20	280	419	698
comp67013_c1	1	p1	(G)16	16	413	428
comp123895_c2	1	p2	(GA)6	12	1	12
comp136837_c0	1	p3	(GCC)5	15	1	15
comp140070_c0	1	p3	(CGC)5	15	194	208	GACAGAAGCGGAAGTTGGAC	59.851	20	GAGAAGCAGCGGTAGAGGG	60.104	19	220	144	363	ATAAATCCCTATCGGCCTGG	60.13	20	GTCGTCCTCATCGTTGTCGT	61.146	20	268	1	268	ATAAATCCCTATCGGCCTGG	60.13	20	GTCCTCATCGTTGTCGTCGT	61.146	20	265	1	265
comp134245_c0	1	p3	(GCG)5	15	2198	2212	GTGGACCTTCTCTGGCTGTC	59.841	20	GACGACGAATACGACGACCT	60.142	20	228	2120	2347	GTGGACCTTCTCTGGCTGTC	59.841	20	ACGACGAATACGACGACCTC	60.142	20	227	2120	2346	GTGGACCTTCTCTGGCTGTC	59.841	20	ACGTCGACCAGTACTACGGC	60.201	20	251	2120	2370
comp78561_c2	1	p2	(TG)7	14	276	289
comp143845_c0	1	p3	(TCC)6	18	11	28
comp143845_c0	2	p3	(GCA)5	15	312	326	TTGAGGTTGAAGGAGGATGG	60.042	20	GTAGGTCAAGGCACTGCTCC	59.874	20	233	204	436	AGAAGCTCCCATTCCCATCT	60.037	20	GCGAAGTGCTTCGTCTTCTT	59.763	20	268	83	350	TTGAGGTTGAAGGAGGATGG	60.042	20	GCGAAGTGCTTCGTCTTCTT	59.763	20	147	204	350
comp126055_c0	1	p1	(A)10	10	222	231	TGCTATGCACTTATGCAGGG	59.856	20	GTGAAAACAGAAAAGGGGCA	60.088	20	244	26	269	TGCTATGCACTTATGCAGGG	59.856	20	TGAAAACAGAAAAGGGGCAC	60.088	20	243	26	268	GGGTGAAGGTGCAGAGAAAG	59.844	20	GTGAAAACAGAAAAGGGGCA	60.088	20	202	68	269
comp143190_c0	1	p1	(A)10	10	144	153	CCATCTTCGTTAAGATGCCAA	60.081	21	TTTCTTATGGAATTTCTGTGGAA	57.811	23	169	29	197	CCATCTTCGTTAAGATGCCA	58.721	20	TTTCTTATGGAATTTCTGTGGAA	57.811	23	169	29	197	CCATCTTCGTTAAGATGCCAA	60.081	21	TTTCTTATGGAATTTCTGTGGAAC	58.61	24	169	29	197
comp75284_c0	1	p1	(A)10	10	520	529
comp114023_c0	1	c	(TA)6cagtaggagtctttcctactgttcctcgt(A)10	51	1531	1581	CTTTCTTCTTTTCCCCTCGG	60.172	20	CTTCTGTGGCCTGCTTCTTT	59.615	20	207	1440	1646	CTTTCTTCTTTTCCCCTCGG	60.172	20	ACTTTTGCTTCTGTGGCCTG	60.431	20	214	1440	1653	CTTTCTTCTTTTCCCCTCGG	60.172	20	GCCTGCTTCTTTGGAGATCA	60.483	20	199	1440	1638
comp1058782_c0	1	p2	(CT)10	20	281	300
comp103396_c0	1	p1	(T)10	10	279	288	AAAAGCAACAGCCTGGAAAA	59.861	20	TACCTGGCAGCCACTTTCTC	60.397	20	254	189	442	AAAAGCAACAGCCTGGAAAA	59.861	20	CACTCTACCTGGCAGCCACT	60.466	20	259	189	447	AAAAGCAACAGCCTGGAAAA	59.861	20	CTACCTGGCAGCCACTTTCT	59.496	20	255	189	443
comp2372745_c0	1	c	(GGT)5gatgatgatgataaagtgtgtgtggtgtcttgatcgattgaatgtataaatgaatgaaata(TG)6	88	1	88
comp115039_c0	1	p2	(AT)10	20	781	800
comp116324_c0	1	p3	(CGG)5	15	614	628	TCCACCTTATTTCACCCGTT	59.288	20	ATCATGATTGCCTCTTTGGG	59.894	20	215	512	726	ACCGCAGGTCCACCTTATTT	60.743	20	ATCATGATTGCCTCTTTGGG	59.894	20	223	504	726	TCCACCTTATTTCACCCGTT	59.288	20	CCCACAGAATGACATGATGG	59.762	20	165	512	676
comp30443_c0	1	c	(TTG)5ctgccagaatttgttttcgatgacgatgatgttgtcgttgatgatgatgatgtggctga(TGT)5	89	113	201
comp128355_c0	1	p3	(CCG)5	15	1100	1114	GCGTACACCTGCTGGTAGC	59.486	19	GCTCTACGAGATATCCGGCTT	59.855	21	186	994	1179	GCGTACACCTGCTGGTAGC	59.486	19	CCTCGCGCTCTACGAGATA	59.287	19	192	994	1185	CATGGCGTACACCTGCTG	59.842	18	GCTCTACGAGATATCCGGCTT	59.855	21	190	990	1179
comp119877_c0	1	p1	(A)11	11	424	434	TGAATTCTGATTCCTTCGGTG	60.059	21	TACCTATGCCTTCCCCTGTG	59.948	20	236	304	539	GCATAAATCCGAAACTGCGA	61.105	20	TACCTATGCCTTCCCCTGTG	59.948	20	192	348	539	TGAATTCTGATTCCTTCGGTG	60.059	21	CTTCCCCTGTGCTTTTTCAG	59.846	20	227	304	530
comp57154_c0	1	p3	(GAA)5	15	1084	1098	AAGAACCGGACACTGTTTGC	60.156	20	TTCCGGTAAGAGTTCGTTCG	60.241	20	259	877	1135	AGAACCGGACACTGTTTGCT	59.769	20	TTCCGGTAAGAGTTCGTTCG	60.241	20	258	878	1135	ACTGTTTGCTCGGCAACTCT	60.058	20	TTGGTCCGTGCGATTTTAGT	60.502	20	275	888	1162
comp57154_c0	2	p2	(GA)6	12	1338	1349
comp125705_c0	1	p1	(G)10	10	727	736	GAATGCATAATGCCGTCCAT	60.7	20	CAACCAAACAAGGCATAGCA	59.729	20	224	675	898	TGCACTGCAATTCACAGGA	59.969	19	CAACCAAACAAGGCATAGCA	59.729	20	241	658	898	CCGTCCATTGAGCATTTTG	60.057	19	CAACCAAACAAGGCATAGCA	59.729	20	212	687	898
comp122939_c0	1	p2	(CT)9	18	1684	1701
comp276348_c0	1	p2	(TA)11	22	180	201
comp54693_c0	1	p3	(GCC)5	15	135	149	CATGTATCAGAGCCATCCCC	60.303	20	CAGAGGTGGCAACTTCTTCC	59.844	20	244	68	311	CATGTATCAGAGCCATCCCC	60.303	20	GGCAACTTCTTCCTCTCCCT	59.817	20	237	68	304	ACATCTTCGACGGAACCCTA	59.55	20	CAGAGGTGGCAACTTCTTCC	59.844	20	220	92	311
comp2767_c0	1	p1	(A)10	10	548	557	TCAGATCAACAAAATGCACCA	60.104	21	TTATTGGGATCTGGGATTGG	59.576	20	244	381	624	TCAGATCAACAAAATGCACCA	60.104	21	GGGAACAAGGTGATTTCAGG	59.381	20	266	381	646	TCAGATCAACAAAATGCACCA	60.104	21	GGGGAACAAGGTGATTTCAG	59.381	20	267	381	647
comp116515_c0	1	p1	(G)19	19	1	19
comp116515_c0	2	p1	(T)11	11	224	234	AAAAAGAGGCAAGGGGAAAG	59.698	20	AGATCGTTCATACCGTTCCG	59.955	20	236	109	344	CGAACACACACACAAAGCAA	59.346	20	AGATCGTTCATACCGTTCCG	59.955	20	209	136	344	CACACAAAGCAAAACAAGCAA	59.942	21	AGATCGTTCATACCGTTCCG	59.955	20	201	144	344
comp85048_c0	1	p4	(TAGG)6	24	209	232	AATTCCCGCAAATGTGTAGC	59.967	20	TCAACAACGGCAAAGACATC	59.697	20	215	50	264	CGTCTGGAATCATTGGTGTG	59.96	20	TCAACAACGGCAAAGACATC	59.697	20	166	99	264	TTGGTGTGCGTGGTATGTTT	59.888	20	TCAACAACGGCAAAGACATC	59.697	20	154	111	264
comp133606_c0	1	p3	(CGC)5	15	590	604	GGGTTCTACACCTACGACGC	59.621	20	GGCTTTGGATCGCAGTAGTC	59.843	20	227	563	789	GCGGGTTCTACACCTACGAC	59.621	20	GGCTTTGGATCGCAGTAGTC	59.843	20	229	561	789	CGGGTTCTACACCTACGACG	60.562	20	GGCTTTGGATCGCAGTAGTC	59.843	20	228	562	789
comp126506_c0	1	p1	(A)11	11	1745	1755	TCAGCATAATCGGGAAAAGG	60.031	20	ATTTTGAATTCTGCGTTCGG	60.074	20	219	1562	1780	AAAGCAAAAAGCGCTGAAAA	60.13	20	ATTTTGAATTCTGCGTTCGG	60.074	20	168	1613	1780	TCCTCTTCAGCATAATCGGG	60.17	20	ATTTTGAATTCTGCGTTCGG	60.074	20	225	1556	1780
comp441001_c0	1	p2	(TC)10	20	1	20
comp129969_c1	1	p3	(CGC)5	15	670	684
comp7759_c0	1	p1	(A)10	10	133	142	TCTCGGAGAAAATTGGATGC	60.155	20	CCTTACCCAACTCGCCATAA	59.953	20	147	80	226	TAAAGGCCAGTAAGAGGGCA	59.839	20	CCTTACCCAACTCGCCATAA	59.953	20	213	14	226	TCTCGGAGAAAATTGGATGC	60.155	20	ACCACCTGTTGTGTGGTCAA	59.89	20	124	80	203
comp128456_c1	1	p1	(C)18	18	1	18
comp128456_c1	2	p1	(G)15	15	192	206
comp138904_c0	1	p3	(GCG)5	15	147	161	GTACACCCGAACCCGTAGAA	59.853	20	GATCCCGTCCTCCTCGTAG	59.621	19	164	74	237	TACACCCGAACCCGTAGAAC	59.853	20	GATCCCGTCCTCCTCGTAG	59.621	19	163	75	237	TCAGTCTCTCGGCTCCTCTC	59.817	20	GATCCCGTCCTCCTCGTAG	59.621	19	227	11	237
comp136932_c0	1	p1	(T)21	21	1	21
comp136932_c0	2	p3	(ATC)5	15	217	231	CGAACGACAGGAGTCCATTT	60.111	20	ACTCATCCATGCAGACTCCC	60.08	20	239	127	365	GTCGAACGACAGGAGTCCAT	60.12	20	ACTCATCCATGCAGACTCCC	60.08	20	241	125	365	CGAACGACAGGAGTCCATTT	60.111	20	TGTGGCGCATCTGTCTTAAC	59.871	20	156	127	282
comp119215_c2	1	p2	(TC)6	12	235	246	GGGCTGAAACCCATTCCTAT	60.152	20	AGTCCGGATTGAAGACGATG	60.073	20	231	144	374	TCCTATTCTATTTCCGGCCC	60.24	20	ATGGGAGAGTCCGTGTTGAC	59.969	20	272	158	429	GGGCTGAAACCCATTCCTAT	60.152	20	ATGAACAGTGTCCTAGCGGG	60.134	20	214	144	357
comp90974_c0	1	p4	(ATTG)5	20	92	111	CGTACGTCAAACCATATTCGG	60.25	21	CGCAACAACCAACATAATCG	59.992	20	138	62	199	CGTACGTCAAACCATATTCGG	60.25	21	GCAACGCAACAACCAACATA	60.566	20	142	62	203	CGTACGTCAAACCATATTCGG	60.25	21	TTTTGTCCTTACGCAACGC	59.864	19	154	62	215
comp130216_c0	1	c	(GT)6cagtgcgtgtgcgcgctgtggg(GA)8	50	84	133	AAGAAAGCCTGTGGAGAGCA	60.134	20	CGGCCTCCTCCATCTATTTA	59.135	20	190	9	198	CAAGAAAGCCTGTGGAGAGC	60.134	20	CGGCCTCCTCCATCTATTTA	59.135	20	191	8	198	GAGAGCATGGTCGCAATCTT	60.37	20	CGGCCTCCTCCATCTATTTA	59.135	20	177	22	198
comp120104_c1	1	p1	(A)19	19	11	29
comp102243_c0	1	p1	(G)12	12	138	149	ATGGTCGCTTGGAGTGAAAC	60.119	20	TACTCTCATTGCCGTTGCAG	60.011	20	245	5	249	TGAACCAAGTACGAGGAGCC	60.255	20	TACTCTCATTGCCGTTGCAG	60.011	20	195	55	249	CAAGTACGAGGAGCCTGCTT	59.639	20	TACTCTCATTGCCGTTGCAG	60.011	20	190	60	249
comp124298_c1	1	c	(T)10(A)10t(AC)8	37	1913	1949	TGGATGTGCACTTTGTCCTC	59.682	20	CTGTTCTTGCGTCGTCTCTG	59.77	20	270	1760	2029	TGGATGTGCACTTTGTCCTC	59.682	20	AATCTGCTGAATCTGGCGAC	60.37	20	235	1760	1994	TGGATGTGCACTTTGTCCTC	59.682	20	TTCTTGCGTCGTCTCTGAAG	59.314	20	267	1760	2026
comp124298_c1	2	p4	(AAAG)5	20	2073	2092	TCTTCAGAGACGACGCAAGA	59.855	20	GATCTCTTCCATCTGCTGCC	59.917	20	189	2006	2194	ACACACACTTCCCTGGCTTC	60.159	20	GATCTCTTCCATCTGCTGCC	59.917	20	254	1941	2194	AAATTGTCGCCAGATTCAGC	60.221	20	GATCTCTTCCATCTGCTGCC	59.917	20	225	1970	2194
comp135714_c1	1	p3	(CGA)5	15	1788	1802	GTTTCACTTGGCAGCCTCTC	59.997	20	CGTACACTCCAACCCGATCT	59.989	20	261	1710	1970	TGTGATGAGGCTGCTTGTTC	59.992	20	CGTACACTCCAACCCGATCT	59.989	20	224	1747	1970	GGAGCTTCTTGTGATGAGGC	59.957	20	CGTACACTCCAACCCGATCT	59.989	20	233	1738	1970
comp97119_c0	1	p1	(T)11	11	376	386
comp133080_c1	1	p2	(GA)10	20	2	21
comp8492_c0	1	p1	(A)10	10	12	21
comp86903_c0	1	p1	(T)11	11	9	19
comp190275_c0	1	p3	(CGC)7	21	1	21
comp133280_c0	1	p2	(GA)11	22	1	22
comp3801226_c0	1	p1	(A)10	10	137	146	GTTTAGATGCAGCGTGATCG	59.449	20	TGGGGATGTAAGTACCTAATATTGTTG	60.575	27	184	30	213	GGAATGGTTTAGATGCAGCG	60.606	20	TGGGGATGTAAGTACCTAATATTGTTG	60.575	27	190	24	213	GTTTAGATGCAGCGTGATCG	59.449	20	GGGGATGTAAGTACCTAATATTGTTG	58.37	26	183	30	212
comp856597_c0	1	p2	(AC)6	12	49	60	CCATCTCCATCCTCGATCTC	59.568	20	ATTAGAGCTCTCAGCGCAGC	60.029	20	122	21	142	CCATCTCCATCCTCGATCTC	59.568	20	GCTGGTCAATTAAGGGCAAA	60.074	20	101	21	121	ATCCCATCTCCATCCTCGAT	60.65	20	ATTAGAGCTCTCAGCGCAGC	60.029	20	125	18	142
comp856597_c0	2	p3	(CCG)5	15	226	240
comp86798_c0	1	p1	(A)16	16	1	16
comp2321790_c0	1	p1	(C)11	11	14	24
comp7015_c0	1	p2	(AG)7	14	31	44	ACCGGTTGTCAGAGGCAAT	60.526	19	CTCAAGCTGTTCATGGCAAA	59.988	20	264	7	270	ACCGGTTGTCAGAGGCAAT	60.526	19	TTCATGGCAAAACAACCAAA	59.946	20	255	7	261	ACCGGTTGTCAGAGGCAAT	60.526	19	GCAAAACAACCAAACACCCT	59.875	20	249	7	255
comp137970_c0	1	p1	(A)10	10	5985	5994
comp114001_c0	1	p1	(C)10	10	27	36
comp116848_c0	1	p2	(AG)6	12	70	81	TTGGAGTTACAACGGAGGAGA	59.72	21	CAGTCCCGGTCCATACTGTT	59.844	20	102	15	116	TTGGAGTTACAACGGAGGAGA	59.72	21	CATTAGCGCCTTGATGAGGT	60.235	20	246	15	260	TTGGAGTTACAACGGAGGAGA	59.72	21	GATGCCCTAATGGCAATCAT	59.751	20	263	15	277
comp15118_c0	1	p1	(A)10	10	317	326	AGTGGGCATTTTTAGGCTCA	59.708	20	ATTGTGGTCAAACGGGAAAA	60.206	20	199	226	424	AGTGGGCATTTTTAGGCTCA	59.708	20	AATTGTGGTCAAACGGGAAA	60.206	20	200	226	425	AGTGGGCATTTTTAGGCTCA	59.708	20	AAATTGTGGTCAAACGGGAA	60.206	20	201	226	426
comp139759_c1	1	p3	(CGC)5	15	544	558	CGAGAAGCAGTACTACCCCG	59.891	20	ACGTAGGATCCTGGCATCAG	60.096	20	234	520	753	CGAGAAGCAGTACTACCCCG	59.891	20	ATGATGGATGCTTGGTCTCC	59.893	20	261	520	780	CGAGAAGCAGTACTACCCCG	59.891	20	CCTCCTTGTTCTTCACAGCC	59.844	20	128	520	647
comp127288_c0	1	p3	(CTT)5	15	5	19
comp96689_c0	1	p1	(A)10	10	317	326	GAAGCAAACGAGCTACCCAG	60.015	20	AATCATTGCTTCGGCTATGT	57.332	20	193	157	349	CTGGAAGCAAACGAGCTACC	60.015	20	AATCATTGCTTCGGCTATGT	57.332	20	196	154	349	ACGAGCTACCCAGCAAACTG	60.453	20	AATCATTGCTTCGGCTATGT	57.332	20	186	164	349
comp88586_c0	1	p3	(AAT)6	18	328	345	GGAATAGGGGCGAGTTCTTC	60.039	20	ACGATCTGCCGATTCACTCT	59.834	20	276	97	372	GAATAGGGGCGAGTTCTTCC	60.039	20	ACGATCTGCCGATTCACTCT	59.834	20	275	98	372	GAAAGCACGTTTATTGGGGA	59.938	20	ACGATCTGCCGATTCACTCT	59.834	20	115	258	372
comp134953_c0	1	p3	(CGG)5	15	2791	2805	TCCGACAGGTTATGGACCTC	59.927	20	GTGGACGACGACATAGACGA	59.707	20	221	2611	2831	TCCGACAGGTTATGGACCTC	59.927	20	TGGACGACGACATAGACGAC	59.707	20	220	2611	2830	AATGCTCGCATCTTTTCGTT	59.851	20	GTGGACGACGACATAGACGA	59.707	20	263	2569	2831
comp137188_c2	1	p2	(GA)9	18	2422	2439
comp120501_c0	1	p2	(TG)6	12	1198	1209	GGGTATTTCGGTAGGTATGGG	59.45	21	CTTAATTCATCAAGCGCACG	59.467	20	272	963	1234	GGGGTATTTCGGTAGGTATGG	59.45	21	CTTAATTCATCAAGCGCACG	59.467	20	273	962	1234	GTTTGGGGTATTTCGGTAGG	58.303	20	CTTAATTCATCAAGCGCACG	59.467	20	277	958	1234
comp123895_c4	1	p2	(CT)7	14	11	24
comp124857_c0	1	p4	(TAGC)5	20	1469	1488	AACACTCTTGGGGATCGAAG	59.137	20	GTAGCTCGCCCTTAACCCTC	60.228	20	251	1266	1516	AACACTCTTGGGGATCGAAG	59.137	20	CATGTAGCTCGCCCTTAACC	59.73	20	254	1266	1519	AACACTCTTGGGGATCGAAGT	59.987	21	GTAGCTCGCCCTTAACCCTC	60.228	20	251	1266	1516
comp114156_c0	1	p2	(GT)10	20	577	596
comp2132804_c0	1	p1	(A)10	10	288	297	TGCTGAACAACCCTAAACCC	59.971	20	GTATGACCCGCCTACGTGTT	59.882	20	247	131	377	AACAGCCGCATGATTAAACC	59.967	20	GTATGACCCGCCTACGTGTT	59.882	20	225	153	377	CATTTGACCCAAACATGCTG	59.964	20	GTATGACCCGCCTACGTGTT	59.882	20	262	116	377
comp117509_c0	1	p1	(A)10	10	1733	1742	GCTGAATTGCACCGTCAATAA	61.014	21	CTATGGCAGAAGCTGGAACC	59.836	20	141	1659	1799	GCTGAATTGCACCGTCAATAA	61.014	21	GGCAGAAGCTGGAACCAATA	60.214	20	137	1659	1795	TATCGCTGAATTGCACCGTC	62.115	20	CTATGGCAGAAGCTGGAACC	59.836	20	145	1655	1799
comp88066_c1	1	p1	(A)18	18	633	650
comp135260_c0	1	p1	(T)10	10	160	169	TTGAGCCACTACCGATACGA	59.297	20	TCTTAACTAAGGCAGCGGGA	59.975	20	199	4	202	TGAGCCACTACCGATACGAA	59.297	20	TCTTAACTAAGGCAGCGGGA	59.975	20	198	5	202	TCTTTCTTCCCTACCGGCTC	60.703	20	TCTTAACTAAGGCAGCGGGA	59.975	20	121	82	202
comp135260_c0	2	p1	(T)10	10	3329	3338	GACACGCGAGAGTGAGTCAG	59.764	20	ACAACTAGTTCATCGATTTCTCG	57.588	23	100	3271	3370	AGGACACGCGAGAGTGAGTC	60.618	20	CAACTAGTTCATCGATTTCTCGAAT	60.039	25	101	3269	3369	GACATTGCAATAGGACACGC	59.156	20	CAACTAGTTCATCGATTTCTCGAAT	60.039	25	112	3258	3369
comp138157_c1	1	p1	(G)18	18	4	21
comp172615_c0	1	p2	(AC)8	16	142	157	TCGCACCTTTCATAATTCCA	59.112	20	ACCTCCAACACAGATGAGCC	60.12	20	148	46	193	CGCACCTTTCATAATTCCAA	58.625	20	ACCTCCAACACAGATGAGCC	60.12	20	147	47	193	CGCACCTTTCATAATTCCAAG	59.595	21	ACCTCCAACACAGATGAGCC	60.12	20	147	47	193
comp106087_c1	1	p3	(GCT)6	18	369	386	TCAGAGAGTAGTCGGCTGGG	60.545	20	GAAGACCAAGCCGGAGAAG	59.935	19	251	218	468	AGAGAGTAGTCGGCTGGGCT	60.553	20	GAAGACCAAGCCGGAGAAG	59.935	19	249	220	468	AGAGTAGTCGGCTGGGCTG	60.561	19	GATTTATCGCACCAACTCCG	60.469	20	280	222	501
comp106087_c1	2	p3	(GGT)5	15	1196	1210	TCGTGTGTGTGTTGGGAGTT	60.047	20	AAAACCACCCAAAGCGAAG	60.096	19	226	1024	1249	TCGATGATTTCAAACGGACA	60.049	20	AAAACCACCCAAAGCGAAG	60.096	19	276	974	1249	ATGAGGTGATGTCAGGGGAG	59.92	20	AAAACCACCCAAAGCGAAG	60.096	19	120	1130	1249
comp136425_c0	1	p2	(TG)8	16	1899	1914	TGGCTGTCTATCTGCACTGG	60.008	20	CAACTCAACGTCTTGGGTGA	59.72	20	226	1726	1951	TACTGCCTACTCGTGCCCTT	59.898	20	CAACTCAACGTCTTGGGTGA	59.72	20	266	1686	1951	TTACTGCCTACTCGTGCCCT	59.898	20	CAACTCAACGTCTTGGGTGA	59.72	20	267	1685	1951
comp3052161_c0	1	p1	(A)10	10	314	323
comp2433849_c0	1	p1	(T)10	10	6	15
comp72989_c0	1	p2	(CT)7	14	174	187	TAGCTACCGCTATCCGCCTA	59.985	20	TGAGCCAGATGCTTCACTTG	60.136	20	140	83	222	TCCCGCATATCCTCGTCTAC	60.059	20	TGAGCCAGATGCTTCACTTG	60.136	20	120	103	222	TAGCTACCGCTATCCGCCTA	59.985	20	CTTTCCCTTTCCCTCTGAGC	60.319	20	155	83	237
comp900034_c0	1	c	(T)12attttaatttcactttgtgtttta(T)11gttagtgtttttgtttttgtcgttgaag(T)10gggtaaatgtttgtggcgtttgtcatcgtatgaatatgaatgtatttgtgtgtgggtgtgtgtgtgaattaaaaagagcaaatacaaatttgtg(T)18	197	207	403
comp10311_c0	1	p1	(A)10	10	71	80	ATCGAGCGCTCACTGAAGAT	60.127	20	TTTCAGCCAAACACTTGCAC	59.888	20	122	13	134	ATCGAGCGCTCACTGAAGAT	60.127	20	AGCCACATTTTCAGCCAAAC	60.118	20	130	13	142	ATCGAGCGCTCACTGAAGAT	60.127	20	AAGACCACAAGAAATGCGCT	59.882	20	195	13	207
comp114266_c0	1	p1	(A)10	10	444	453	GCGTCGGTTAGGCATCTAAA	60.23	20	TCGGCTGCAACAGATATTTTC	60.224	21	156	403	558	GCGTCGGTTAGGCATCTAAA	60.23	20	CAGAGTTCGACTTCGGCTG	59.71	19	168	403	570	GCGTCGGTTAGGCATCTAAA	60.23	20	ACCAGAGTTCGACTTCGGC	60.402	19	170	403	572
comp136066_c1	1	p3	(GGA)6	18	1167	1184	AATGAACGGCTTGTGGAAAC	59.978	20	GACTGGGCCCTCTTCTTCTC	60.336	20	227	986	1212	TTGGGGAGGAGATGATGGTA	60.272	20	AAGAGAAGAGGAGGCGGAAG	60.088	20	148	1134	1281	GAGCAAGAGGTTTCTGCGAG	60.277	20	AAGAGAAGAGGAGGCGGAAG	60.088	20	228	1054	1281
comp610157_c0	1	p2	(GA)8	16	1	16
comp119792_c0	1	p4	(TCCA)5	20	1	20
comp40673_c0	1	p1	(G)13	13	3	15
comp13530_c0	1	p1	(A)10	10	1	10
comp73886_c0	1	p3	(AGC)6	18	636	653	CTCTCCCGGAACCTCCTC	59.717	18	TCTTCCCTCCTCTCCCTCTC	59.883	20	265	537	801	CTCTCCCGGAACCTCCTC	59.717	18	CCCTCTCCATCCCAAACATA	59.744	20	252	537	788	CTCTCCCGGAACCTCCTC	59.717	18	CCATCCCAAACATAGAACGC	60.331	20	246	537	782
comp70174_c0	1	p1	(T)10	10	543	552	ATGCAGCAAGAGGACCAAAC	60.263	20	TAAATTCAGGGTGTGGGTGG	60.605	20	261	326	586	ACCATCAGATTCAATGCACG	59.527	20	AGGGTGTGGGTGGTCCTAAT	60.489	20	232	348	579	CATCAGATTCAATGCACGGT	59.527	20	AGGGTGTGGGTGGTCCTAAT	60.489	20	230	350	579
comp389508_c0	1	p3	(TAA)5	15	602	616	GGGCCTGCACAGTTACTCTT	59.357	20	TGCCTCGTTTTGTCTCCTTT	59.853	20	220	577	796	GGGCCTGCACAGTTACTCTT	59.357	20	TTGCCTCGTTTTGTCTCCTT	59.853	20	221	577	797	GGGCCTGCACAGTTACTCTT	59.357	20	ACTTCCTTTCCTTTGCGTTG	59.355	20	238	577	814
comp389508_c0	2	p1	(A)12	12	761	772	GGGCCTGCACAGTTACTCTT	59.357	20	TGCCTCGTTTTGTCTCCTTT	59.853	20	220	577	796	GGGCCTGCACAGTTACTCTT	59.357	20	TTGCCTCGTTTTGTCTCCTT	59.853	20	221	577	797	GGGCCTGCACAGTTACTCTT	59.357	20	ACTTCCTTTCCTTTGCGTTG	59.355	20	238	577	814
comp389508_c0	3	c	(A)12cgattcgttgtgcacttaattgaaaagtaatccataaaagat(A)10	64	885	948	AAGGAGACAAAACGAGGCAA	59.853	20	TGACAATGAATTCGCATGAAA	60.066	21	217	778	994	AAAGGAGACAAAACGAGGCA	59.853	20	TGACAATGAATTCGCATGAAA	60.066	21	218	777	994	AAGGAGACAAAACGAGGCAA	59.853	20	TGACAATGAATTCGCATGAA	58.622	20	217	778	994
comp389508_c0	4	p1	(T)11	11	1152	1162	TTGAGACGACGAAAAGCAAG	59.195	20	TGCTATCGATCGTTGACAAA	57.86	20	218	1087	1304	ACGAAAAGCAAGCGACGATA	60.905	20	TGCTATCGATCGTTGACAAA	57.86	20	210	1095	1304	TTGAGACGACGAAAAGCAAG	59.195	20	TTGCTATCGATCGTTGACAAAT	59.614	22	219	1087	1305
comp389508_c0	5	p1	(T)12	12	1412	1423
comp920090_c0	1	c	(A)10tcaaatctttaacaacaaacaaacaa(AC)6	48	84	131	CAAAAAGTCTTGTGTCCTCCG	59.76	21	TGATGGGCGATCAGTGATTA	60.033	20	223	56	278	CAAAAAGTCTTGTGTCCTCCG	59.76	21	GGGCGATCAGTGATTAGGAA	60.036	20	219	56	274	CAAAAAGTCTTGTGTCCTCCG	59.76	21	ATGGGCGATCAGTGATTAGG	59.917	20	221	56	276
comp920090_c0	2	c	(A)10gaagagagaaaaaaaattcatggagcgaaaagcaaaaacaagagtaaataaacaacaac(A)10	79	764	842
comp127634_c4	1	c	(C)12g(C)11g(C)12(G)21	58	1	58
comp1665347_c0	1	p2	(GT)6	12	228	239	TCACCTAAAGCTACGCCACC	60.27	20	CATTAACCAGCCACTGTGGAG	60.556	21	249	58	306	GGTTGCCCTCCTCCTCTACT	59.699	20	CATTAACCAGCCACTGTGGAG	60.556	21	130	177	306	CTCTAGCTCGCCATCAGTCA	59.293	20	CATTAACCAGCCACTGTGGAG	60.556	21	266	41	306
comp85127_c0	1	p1	(A)10	10	516	525	TCGAGATAAGGGTCACCAGG	60.065	20	TAACGCCCCGTTTAGAACAC	59.996	20	148	474	621	TGTATCATTGCAGGGAGCAG	59.823	20	TAACGCCCCGTTTAGAACAC	59.996	20	279	343	621	TCGAGATAAGGGTCACCAGG	60.065	20	CTAACGCCCCGTTTAGAACA	60.124	20	149	474	622
comp122564_c0	1	p1	(T)12	12	1578	1589	ATGGTGGTCTCATTAAGCCG	59.955	20	TTGTTGTTGCTGTTGTTGTTG	58.286	21	272	1510	1781	TGAAGGTGATGGTGGTCTCA	60.088	20	TTGTTGTTGCTGTTGTTGTTG	58.286	21	280	1502	1781	ATGGTGGTCTCATTAAGCCG	59.955	20	TGTTGTTGCTGTTGTTGTTGTT	59.193	22	271	1510	1780
comp595314_c0	1	p1	(A)20	20	1	20
comp133949_c3	1	p3	(GCC)5	15	104	118	AGATCTACTTCGTGCTCCCG	59.454	20	AAGTCGGGAGAGAACCTCGT	60.252	20	280	5	284	GGGCAGATCTACTTCGTGCT	59.459	20	GGAGAGAACCTCGTCGTCC	59.783	19	278	1	278	GGGCAGATCTACTTCGTGCT	59.459	20	GGGAGAGAACCTCGTCGTC	59.783	19	279	1	279
comp134424_c1	1	p2	(CT)9	18	232	249
comp87321_c0	1	p3	(GGC)5	15	37	51
comp124034_c0	1	p1	(T)15	15	612	626	CTTCGTATGGTCGGCAATTT	59.96	20	CACAGCATCGCCTAAGATCA	59.972	20	205	509	713	AGGAGCCGTGTAAGAGGACA	59.867	20	CACAGCATCGCCTAAGATCA	59.972	20	138	576	713	AGCCGTGTAAGAGGACATGG	60.134	20	CACAGCATCGCCTAAGATCA	59.972	20	135	579	713
comp60705_c0	1	p1	(T)14	14	435	448	TGCATGCAAAGCTGGAATAG	59.976	20	GGGCTTGTTTCTCCTTTCCT	59.691	20	121	384	504	GCTTCAGTTATACCGCTGGC	59.873	20	GGGCTTGTTTCTCCTTTCCT	59.691	20	271	234	504	AAGCTGGAATAGACGACCGA	59.836	20	GGGCTTGTTTCTCCTTTCCT	59.691	20	113	392	504
comp76121_c0	1	p2	(AG)9	18	453	470
comp122071_c0	1	p1	(T)10	10	305	314	AGCCATATGAGGCGATCTTG	60.199	20	AGCTTGGATCTGCGATGTCT	59.981	20	192	169	360	AGCCATATGAGGCGATCTTG	60.199	20	GCATTCTTTTGGAAGCTTGG	59.823	20	205	169	373	AGCCATATGAGGCGATCTTG	60.199	20	TTTTGGAAGCTTGGATCTGC	60.331	20	199	169	367
comp122071_c0	2	p2	(AG)8	16	906	921
comp135896_c0	1	p1	(T)12	12	938	949	GCAAAGACAAAACGGATTGG	60.481	20	ACTGCCATGCTGCTAAAGGT	59.904	20	103	887	989	AACATGTTTGACATGGGACG	59.267	20	ACTGCCATGCTGCTAAAGGT	59.904	20	219	771	989	GCAAAGACAAAACGGATTGG	60.481	20	CAACTGCCATGCTGCTAAAG	59.632	20	105	887	991
comp135896_c0	2	p1	(A)10	10	1294	1303	TAGCATGTTGCCGAATCGTA	60.237	20	TGGAAATCCCAACATCCATT	59.991	20	206	1258	1463	TGTTCTTAGCATGTTGCCGA	60.401	20	TGGAAATCCCAACATCCATT	59.991	20	212	1252	1463	AGCATGTTGCCGAATCGTAT	60.499	20	TGGAAATCCCAACATCCATT	59.991	20	205	1259	1463
comp102777_c0	1	p1	(T)10	10	13	22
comp104168_c0	1	c	(A)11tgaaatgaaaagtttaaaaatcattgtttatctttttttcaatt(TC)6ttttgtttttttgtgtgtttctgtgtgcggtttttgtttgacatgacgcgcgtgaatttaaaaaatgtcttcttcacatacaaaaagaaaaaac(A)10	171	37	207
comp73464_c0	1	p2	(TC)8	16	199	214	TCCATCCAAACACTGGAGAA	59.059	20	GGGAGACAAACAGGTGGGTA	59.82	20	210	51	260	GTGGGATTCGCTGATTTGAA	60.983	20	GGGAGACAAACAGGTGGGTA	59.82	20	258	3	260	TCCATCCAAACACTGGAGAAC	59.958	21	GGGAGACAAACAGGTGGGTA	59.82	20	210	51	260
comp100191_c0	1	p1	(A)11	11	400	410	AGTGGCGAATCAAAGGAAGA	59.813	20	GTGGGTGTGTGTGTATGCGT	60.366	20	220	254	473	GAAAGTGGCGAATCAAAGGA	60.192	20	GTGGGTGTGTGTGTATGCGT	60.366	20	223	251	473	AAAGTGGCGAATCAAAGGAA	59.685	20	GTGGGTGTGTGTGTATGCGT	60.366	20	222	252	473
comp105014_c0	1	p1	(T)10	10	26	35	GCTGTTCTTCCCAAACAGGT	59.187	20	TGAAATCAGCAGGGGTCTCT	59.803	20	132	0	131	GCTGTTCTTCCCAAACAGGT	59.187	20	CAATGAAATCAGCAGGGGTC	60.461	20	135	0	134	GCTGTTCTTCCCAAACAGGT	59.187	20	ACAATGAAATCAGCAGGGGT	59.41	20	136	0	135
comp59667_c1	1	p1	(C)21	21	2	22
comp124917_c0	1	p2	(AC)9	18	58	75	TGAACGGACAAACCAAACAA	59.981	20	CTCCGAGAGAGTTGAAACGG	59.982	20	138	15	152	TTGAACGGACAAACCAAACA	59.981	20	CTCCGAGAGAGTTGAAACGG	59.982	20	139	14	152	TGAACGGACAAACCAAACAA	59.981	20	TTCTACTGCGAGGGAGAGGA	60.088	20	211	15	225
comp136351_c3	1	p3	(AGT)5	15	272	286	CCGTGAGCTGCCTAGCTATC	60.14	20	CCTTCTCGCCCTTCCTTC	59.879	18	193	115	307	TTCGGTTTTGGGATAGGTTG	59.795	20	CCTTCTCGCCCTTCCTTC	59.879	18	136	172	307	CTTGGACGAGCCCATATCTC	59.653	20	CCTTCTCGCCCTTCCTTC	59.879	18	260	48	307
comp2410699_c0	1	p3	(GCA)5	15	177	191	CGTTGCTATGCCTCCTGTG	60.42	19	ATTGGGGGTTTAGAATTGGG	59.882	20	118	105	222	GTTGCTATGCCTCCTGTGC	59.415	19	ATTGGGGGTTTAGAATTGGG	59.882	20	117	106	222	CTTCGGCAAGCGATTGTAGT	60.407	20	TGAGCAGAAATAATCCCCAAA	59.533	21	150	128	277
comp114896_c0	1	p3	(CGG)6	18	1	18
comp161151_c0	1	p1	(A)20	20	1	20
comp1000085_c0	1	p2	(CA)6	12	561	572	CTGCTACCCGTGGTATCGTT	60.015	20	CCTCTGATCCGAAGAGTCCA	60.34	20	139	495	633	CGCAACTAAATGCTGATCCA	59.833	20	CCTCTGATCCGAAGAGTCCA	60.34	20	109	525	633	GTGAATCAGCTGCTACCCGT	60.285	20	CCTCTGATCCGAAGAGTCCA	60.34	20	148	486	633
comp14610_c0	1	p1	(A)13	13	60	72	GTCGAGAACTGCAGGGAAAC	59.851	20	TTCTCAGGACCTGCCAAATC	60.195	20	160	17	176	GTCGAGAACTGCAGGGAAAC	59.851	20	TCTCAGGACCTGCCAAATCT	59.803	20	159	17	175	GTCGAGAACTGCAGGGAAAC	59.851	20	ATGAGGTAAGCGATGGCAAG	60.235	20	278	17	294
comp370847_c0	1	p1	(T)10	10	550	559	ATCGCAGTATTGCACGTCAC	59.753	20	TTTGAGCATAGCAGAAGCACA	59.767	21	250	490	739	ATCGCAGTATTGCACGTCAC	59.753	20	GCAGAAGCACATTTAGGCTG	58.677	20	240	490	729	ATCGCAGTATTGCACGTCAC	59.753	20	AGCAGAAGCACATTTAGGCTG	59.668	21	241	490	730
comp138349_c0	1	p1	(T)11	11	193	203	CGGCTGCAAGATAAGCAACT	60.543	20	TTGAGGTACCCGGTTTCTTG	59.964	20	247	40	286	AGAAGCGGCTGCAAGATAAG	59.752	20	GGCCTTGCTCTTGGACTGTA	60.397	20	227	35	261	AGAGAAGCGGCTGCAAGATA	60.257	20	GGCCTTGCTCTTGGACTGTA	60.397	20	229	33	261
comp2082446_c0	1	p1	(T)10	10	194	203
comp131827_c0	1	p2	(CT)6	12	250	261	CTCTTCGCCAAGTCTCCATC	59.95	20	GAGAGGCGTAGAACCTGGTG	59.867	20	128	203	330	TCTCTTCGCCAAGTCTCCAT	59.95	20	GAGAGGCGTAGAACCTGGTG	59.867	20	129	202	330	TCATTTTACTCGCCACCCTC	60.074	20	GAGAGGCGTAGAACCTGGTG	59.867	20	151	180	330
comp121633_c0	1	p3	(CGG)5	15	661	675	GATAGCTGCTGGTCGGAGAG	60.119	20	TCGCCTATGATGGACTCACA	60.225	20	265	584	848	GATAGCTGCTGGTCGGAGAG	60.119	20	TGATGGACTCACAGTTTCCG	59.676	20	258	584	841	AGGGAAAATTGGAAACCGAG	60.291	20	TCGCCTATGATGGACTCACA	60.225	20	247	602	848
comp135669_c0	1	p2	(AG)6	12	1607	1618	GAGCCTCCTTTGGTGAACAG	59.844	20	AGGAGCCGAGGACGAAGTAT	60.233	20	185	1475	1659	AGCCTCCTTTGGTGAACAGA	59.844	20	AGGAGCCGAGGACGAAGTAT	60.233	20	184	1476	1659	GCCTCCTTTGGTGAACAGAA	60.232	20	AGGAGCCGAGGACGAAGTAT	60.233	20	183	1477	1659
comp135592_c0	1	p1	(A)12	12	2913	2924	ACCAGATAGGGCACAACAGG	59.989	20	GCATAGCACGCAGCAGATAA	60.148	20	218	2839	3056	CCAGATAGGGCACAACAGGT	59.989	20	GCATAGCACGCAGCAGATAA	60.148	20	217	2840	3056	GTGTAAGTTTTGGCCGCAAT	60.003	20	CGAGTGGCAATCGATGAGTA	59.823	20	268	2722	2989
comp125307_c0	1	p2	(AT)6	12	205	216	TTATTTGCTCCGCCATTTTC	60.04	20	TATCAAAAGTTTTTGGCCCG	59.937	20	227	47	273	TTATTTGCTCCGCCATTTTC	60.04	20	TAAAACCTCCGAAAAACCCC	60.157	20	250	47	296	TTATTTGCTCCGCCATTTTC	60.04	20	CGGCATCTCCGAAGTAAAAC	59.708	20	264	47	310
comp114026_c0	1	p2	(AC)10	20	1	20
comp2946272_c0	1	p3	(GGC)6	18	217	234
comp137106_c1	1	p3	(GCG)5	15	159	173	ACATGCCTAAGAGGGAGCG	60.368	19	CCATGTATTCCACGATCTGCT	59.97	21	264	112	375	ACATGCCTAAGAGGGAGCG	60.368	19	CCATGTATTCCACGATCTGC	58.953	20	264	112	375	TATTTCGACCCCACGACTCT	59.55	20	GACGCCTGAGACTCGCTC	59.808	18	243	68	310
comp78327_c1	1	p2	(TC)10	20	1	20
comp62823_c0	1	p1	(T)10	10	182	191	TTGCAAGGCTGTGCTTTATG	60.014	20	TACACCCTATTCGCAATGCC	60.857	20	150	106	255	TGGTGTTAGGCACCAACAGA	60.152	20	TACACCCTATTCGCAATGCC	60.857	20	189	67	255	TGCTTTATGGTGTTGCAAGG	59.729	20	TACACCCTATTCGCAATGCC	60.857	20	139	117	255
comp978435_c0	1	p2	(CA)8	16	221	236	CCAGGTAATTCTGCTGCTCC	59.836	20	TATCCCGCAAAATGTAAGCC	59.928	20	280	19	298	TGCTTTCCCCTGACAAGTTT	59.711	20	GTTTTGTCCTATCCCGCAAA	59.938	20	217	91	307	TGCTTTCCCCTGACAAGTTT	59.711	20	TATCCCGCAAAATGTAAGCC	59.928	20	208	91	298
comp132356_c0	1	c	(GCT)5gggaggaggtggac(GAG)5	44	1248	1291	GGTGTTGTAGACGGGTTTGG	60.269	20	ATGTCGACGTCTGATCTCCC	60.08	20	263	1221	1483	GTGTTGTAGACGGGTTTGGG	60.269	20	ATGTCGACGTCTGATCTCCC	60.08	20	262	1222	1483	GTGCCTCTCGAACTTGGTGT	60.307	20	ATGTCGACGTCTGATCTCCC	60.08	20	278	1206	1483
comp134626_c0	1	p3	(CGC)5	15	2843	2857	AGAGCAGGAAGAGCTTGTGG	59.745	20	AACAAACCCTAGCCCGAACT	59.998	20	160	2791	2950	AGAGCAGGAAGAGCTTGTGG	59.745	20	GCTCACGTGTAAAGCGGACT	60.462	20	200	2791	2990	AGAGCAGGAAGAGCTTGTGG	59.745	20	ACAAACCCTAGCCCGAACTC	60.496	20	159	2791	2949
comp138487_c1	1	p1	(A)10	10	159	168	CATGAAAGCAGATGAAGCCA	59.948	20	TGCATCGCCTAAACTTGATG	59.833	20	266	14	279	GGCATGCCTCAACTTTCCTA	60.214	20	GGCTGCCTGGGTTATAGTCA	60.096	20	214	112	325	GGCATGCCTCAACTTTCCTA	60.214	20	TGGCTGCCTGGGTTATAGTC	60.096	20	215	112	326
comp129027_c0	1	p3	(GGC)5	15	2568	2582	ACGAGAGGTTAACGAGGGGT	59.994	20	GAATCTTGGCACGGACTGAT	60.081	20	194	2495	2688	CGAATAGATGGGGAACGAGA	60.029	20	GAATCTTGGCACGGACTGAT	60.081	20	208	2481	2688	GAAGGCGTACCAGTAGCAGC	60.044	20	GAATCTTGGCACGGACTGAT	60.081	20	149	2540	2688
comp128146_c1	1	p1	(A)10	10	275	284	GGTGCTATCACTGCCCTTGT	60.142	20	AGCTTCTCATGCATTCGCTT	60.125	20	160	200	359	GGTGCTATCACTGCCCTTGT	60.142	20	ATTCGCTTCGCTTGATCATT	59.813	20	148	200	347	GGTGCTATCACTGCCCTTGT	60.142	20	TTCGCTTGATCATTGTGAGG	59.799	20	142	200	341
comp71002_c0	1	p1	(A)10	10	106	115	TCAAAAAGATGCAGAAGAGGTG	59.494	22	CCAAAATGGCTGCATACTGA	59.688	20	181	5	185	CAAAAAGATGCAGAAGAGGTGA	59.494	22	CCAAAATGGCTGCATACTGA	59.688	20	180	6	185	GATGCAGAAGAGGTGATTCTCA	59.434	22	CCAAAATGGCTGCATACTGA	59.688	20	174	12	185
comp139822_c0	1	p2	(AC)11	22	1	22
comp111430_c0	1	p1	(T)10	10	289	298	GGTGCAAACTCCATACCCAT	59.676	20	GGCAAGGTTTCGTTGGAATA	59.938	20	272	254	525	GGTGCAAACTCCATACCCAT	59.676	20	ATTTCACAGGCAAGGTTTCG	60.11	20	280	254	533	CTGGTGCAAACTCCATACCC	60.375	20	GGCAAGGTTTCGTTGGAATA	59.938	20	274	252	525
comp134120_c0	1	p3	(CGA)6	18	418	435	CTCGGGATCGATTTCTACGG	61.84	20	AAGTCGTGGTCCTCATCGTC	60.12	20	245	286	530	CTCGGGATCGATTTCTACGG	61.84	20	GAAGTCGTGGTCCTCATCGT	60.12	20	246	286	531	GGATCGATTTCTACGGCGAC	61.868	20	GAAGTCGTGGTCCTCATCGT	60.12	20	242	290	531
comp101083_c0	1	p2	(TC)6	12	103	114	ACGCACAAACACCACAACTC	59.648	20	CTGGGTGATGTGAAATGCAG	60.112	20	104	60	163	ACGCACAAACACCACAACTC	59.648	20	CAGCTGGGTGATGTGAAATG	60.112	20	107	60	166	GCACAAACACCACAACTCGT	59.648	20	CTGGGTGATGTGAAATGCAG	60.112	20	102	62	163
comp4035032_c0	1	p1	(T)10	10	118	127	TTGATATGAAAATTTTGGCCG	59.791	21	TAACATGCAACGAAACCAGG	59.585	20	121	85	205	TGATATGAAAATTTTGGCCG	58.486	20	TAACATGCAACGAAACCAGG	59.585	20	120	86	205	TTGATATGAAAATTTTGGCCG	59.791	21	TGATAACATGCAACGAAACCA	59.984	21	124	85	208
comp7369_c0	1	p3	(CGA)5	15	167	181	TCAGCCAGCAGTCAGCTCTA	60.032	20	CTGGCACAACACTCGTCACT	59.94	20	179	48	226	CCGAAAGGCACCATATCCTA	59.916	20	CTGGCACAACACTCGTCACT	59.94	20	153	74	226	TCAGCCAGCAGTCAGCTCTA	60.032	20	ATGCTCTGCTTCGTCGTCTT	60.164	20	215	48	262
comp140390_c0	1	p2	(CT)8	16	50	65	GAAACCAACCAACCAACACC	60.111	20	GGGAAGGAATTGGGTCTGAT	60.133	20	147	11	157	GAAACCAACCAACCAACACC	60.111	20	GCAGAGGAGATGGAATTGGA	60.158	20	206	11	216	GAAACCAACCAACCAACACC	60.111	20	AGGGGAAGGAATTGGATCTG	60.264	20	106	11	116
comp82018_c0	1	p1	(A)12	12	113	124	TCACCTGCAGTTTCAGCATT	59.445	20	ATCTCCATCAGGATTGGCAC	59.893	20	165	17	181	TTCACCTGCAGTTTCAGCAT	59.445	20	ATCTCCATCAGGATTGGCAC	59.893	20	166	16	181	CATTCACCTGCAGTTTCAGC	59.445	20	ATCTCCATCAGGATTGGCAC	59.893	20	168	14	181
comp109275_c0	1	p3	(CGG)5	15	202	216
comp1978872_c0	1	p2	(GC)6	12	187	198	CATCGTCAGAGCCACAAGAA	59.984	20	CCCAACAGTTAAACGGGCTA	59.99	20	274	21	294	CGTCAGAGCCACAAGAAACA	60.025	20	CCCAACAGTTAAACGGGCTA	59.99	20	271	24	294	CAGAGCCACAAGAAACACCA	59.873	20	CCCAACAGTTAAACGGGCTA	59.99	20	268	27	294
comp127528_c0	1	p2	(GC)7	14	2033	2046	AAAACCATCAAGCGAACCAC	59.978	20	ATCTCCGAAGGTGAGAGGCT	60.358	20	175	1913	2087	AAGCGAACCACGCATAAATC	60.103	20	ATCTCCGAAGGTGAGAGGCT	60.358	20	166	1922	2087	GCAAACGAAAACCAGTCGAT	60.118	20	ATCTCCGAAGGTGAGAGGCT	60.358	20	215	1873	2087
comp120848_c0	1	p1	(T)10	10	567	576	GTTTTCTCGTCACCTCTGGC	59.851	20	TCATCGTCAAAGTTGCCATC	59.654	20	145	513	657	TGGCATGAGCCTGTTAGATG	59.823	20	ACTCATCGTCAAAGTTGCCA	59.293	20	131	529	659	GGCATGAGCCTGTTAGATGC	60.775	20	TCATCGTCAAAGTTGCCATC	59.654	20	128	530	657
comp98935_c0	1	p1	(T)10	10	50	59	GTGCACAATGGCACAGTTTC	60.168	20	ACTGGTAAGGTGCTCGTGCT	59.937	20	259	14	272	GAGTGCACAATGGCACAGTT	59.758	20	ACTGGTAAGGTGCTCGTGCT	59.937	20	261	12	272	GTGCACAATGGCACAGTTTC	60.168	20	ACGCAAGTGTGTTGTAACGG	59.682	20	161	14	174
comp122872_c0	1	p1	(A)12	12	5	16
comp119206_c0	1	p1	(T)11	11	190	200	TGCGAAATTTTTGTTTGCTG	59.858	20	TGATTTTGAACCAATGCCAA	59.907	20	166	83	248	TGCGAAATTTTTGTTTGCTG	59.858	20	AAAATCGCACTCTACACCCG	60.132	20	267	83	349	TGCGAAATTTTTGTTTGCTG	59.858	20	CTAAGCAGGGAAAATCGCAC	59.845	20	277	83	359
comp119206_c0	2	p3	(CAG)5	15	508	522	AGAACACTTGTGTGGGAGGG	60.002	20	TAAATCTCAAATCACCGCCC	59.901	20	260	455	714	AGAACACTTGTGTGGGAGGG	60.002	20	ATCGATCCATCAATCCTTGC	59.861	20	179	455	633	AGAACACTTGTGTGGGAGGG	60.002	20	GATGATCCGTCAATTGTCCC	60.143	20	216	455	670
comp114508_c0	1	p1	(A)12	12	1757	1768	CCACGATGCATCTACCAATG	59.948	20	TTTGCAAATGAACGAAGGAA	59.277	20	167	1706	1872	ACACCGTTACATCCCACGAT	60.119	20	TTTGCAAATGAACGAAGGAA	59.277	20	180	1693	1872	AAATGCCGACACCGTTACAT	60.257	20	TTTGCAAATGAACGAAGGAA	59.277	20	188	1685	1872
comp122142_c0	1	p1	(T)11	11	1491	1501	CCTGTAGCACTTGGAGCACA	60.049	20	TCCCCGAAATAAACCTACCC	60.013	20	254	1295	1548	CCTGTAGCACTTGGAGCACA	60.049	20	CATCCTCTTCTCCTCAACGC	59.95	20	232	1295	1526	CCGAAGAAGCCACATTTGTT	60.11	20	TCCCCGAAATAAACCTACCC	60.013	20	214	1335	1548
comp137398_c3	1	c	(CT)11(CA)12	46	1	46
comp137398_c3	2	p2	(TA)11	22	686	707
comp139045_c0	1	p2	(TA)8	16	325	340	CCTCGTTGCATCTCACACAC	60.319	20	GTTAAGGAGGGCCTAGGGGT	60.675	20	279	116	394	CGTTGCATCTCACACACACA	60.373	20	GTTAAGGAGGGCCTAGGGGT	60.675	20	276	119	394	CCTTTTTCCCACTGTTTGCT	59.215	20	GTCAGCATGTTAAGGAGGGC	59.7	20	229	174	402
comp106301_c0	1	p1	(T)18	18	1	18
comp104699_c0	1	p1	(A)10	10	86	95	CACTGCAATTCTGAGAGCACA	60.191	21	CGGCTTGAGCTGATGATACA	59.972	20	179	10	188	CACTGCAATTCTGAGAGCACA	60.191	21	TCTTTTCGAAGCAACCCTTG	60.357	20	260	10	269	CACTGCAATTCTGAGAGCACA	60.191	21	ACGCATCTTTTCGAAGCAAC	60.395	20	265	10	274
comp105937_c0	1	p1	(A)10	10	79	88	CCGGACAATCTCATTTTGGA	60.832	20	ACACCCATCACCAATGGAAT	59.91	20	116	49	164	TCCGGACAATCTCATTTTGG	60.832	20	ACACCCATCACCAATGGAAT	59.91	20	117	48	164	CCGGACAATCTCATTTTGGA	60.832	20	TCAAGCTACACCCATCACCA	60.112	20	123	49	171
comp115437_c0	1	p1	(T)11	11	328	338	GCCACTGTATGGATCAAGCA	59.679	20	TGCATGTCTGGGAGTGCTAA	60.413	20	272	128	399	CAAGGCCACTGTATGGATCA	59.522	20	TGCATGTCTGGGAGTGCTAA	60.413	20	276	124	399	GGCCACTGTATGGATCAAGC	60.492	20	TGCATGTCTGGGAGTGCTAA	60.413	20	273	127	399
comp124300_c0	1	p1	(T)12	12	210	221	GCAGCCCAAACGTCAAGTAT	60.14	20	GCCTTTTGTTAATGGCGAAC	59.592	20	155	170	324	GCAGCCCAAACGTCAAGTAT	60.14	20	GTTAATGGCGAACCCAGAAG	59.569	20	148	170	317	GCAGCCCAAACGTCAAGTAT	60.14	20	TAATGGCGAACCCAGAAGAT	59.528	20	146	170	315
comp133520_c4	1	p2	(TC)6	12	4567	4578	ATGACATCTTCTCCGTTGCC	60.081	20	CGCAGGAGCATTAATCCAAT	60.06	20	267	4363	4629	ATGACATCTTCTCCGTTGCC	60.081	20	GCTCTTCATCTCGCTGTTCC	60.104	20	245	4363	4607	ATGACATCTTCTCCGTTGCC	60.081	20	AAAAACACAATCGCAGGAGC	60.257	20	278	4363	4640
comp97826_c0	1	p1	(A)11	11	767	777	CTGAACGGAAAGAAACTCGC	59.993	20	ACTGGCGTCATTTTCAGGAT	59.556	20	120	711	830	CTGAACGGAAAGAAACTCGC	59.993	20	GCGTCATTTTCAGGATGGAC	60.47	20	116	711	826	AGAATCCCGAGCACATCATC	60.042	20	ACTGGCGTCATTTTCAGGAT	59.556	20	210	621	830
comp139291_c0	1	p3	(TGG)5	15	312	326	AAATGAGACAAATGATTGCCG	59.952	21	ACCTGTCGGTACTCAGCAGC	60.476	20	273	117	389	CGGCATTCGATACTGACAAT	58.6	20	AGACGAAATGATGGTGGTCC	59.786	20	275	136	410	ATTGCCGGCATTCGATACT	60.45	19	AGACGAAATGATGGTGGTCC	59.786	20	280	131	410
comp139291_c0	2	p1	(A)10	10	429	438	GGACCACCATCATTTCGTCT	59.786	20	TCAGTGAGTACGGATGTGGC	59.707	20	160	391	550	GCTGCTGAGTACCGACAGGT	60.476	20	TCAGTGAGTACGGATGTGGC	59.707	20	181	370	550	GGACCACCATCATTTCGTCT	59.786	20	ATCCAGGCCTCATCTTCTCC	60.563	20	273	391	663
comp16794_c0	1	p1	(T)11	11	36	46	GGTTTGAGCACCAAATCAACA	60.919	21	CGCGAAAAATTCCAAACAAT	59.943	20	277	2	278	TGGTTTGAGCACCAAATCAAC	60.919	21	CGCGAAAAATTCCAAACAAT	59.943	20	278	1	278	GGTTTGAGCACCAAATCAACA	60.919	21	AATTCAATTTGCGTTGGGAG	59.938	20	204	2	205
comp138802_c0	1	p3	(AAT)8	24	2376	2399	CGGGATACGCCATTTTCTAA	59.922	20	GAATTGAGATGGCCCACAAT	59.756	20	154	2326	2479	CGGGATACGCCATTTTCTAA	59.922	20	GCAGTGCAACTTGGTATGGA	59.722	20	178	2326	2503	TACTAGGATGCACGGACACG	59.74	20	GAATTGAGATGGCCCACAAT	59.756	20	207	2273	2479
comp138802_c0	2	p2	(AC)10	20	2615	2634	GCAATTATTGTGGGCCATCT	59.791	20	CCTACTGCGACGGCTACTTC	60.037	20	270	2454	2723	AGCAATTATTGTGGGCCATC	59.791	20	CCTACTGCGACGGCTACTTC	60.037	20	271	2453	2723	ATTGTGGGCCATCTCAATTC	59.756	20	CCTACTGCGACGGCTACTTC	60.037	20	264	2460	2723
comp79289_c1	1	p2	(GT)6	12	183	194	ATGGGTTGCGTCTTTGATTC	59.939	20	AATGCCGGAATGGCTATATG	59.779	20	174	67	240	ATATGGTGGTGTGAGTGGCA	59.837	20	ATGGCTATATGGCCCAATCA	60.139	20	201	31	231	ATGGGTTGCGTCTTTGATTC	59.939	20	AGTCTCTCAGTCGAGCCCAG	59.732	20	231	67	297
comp22995_c0	1	p3	(CAC)6	18	167	184	CCGTGTTTGATTCCGTTTCT	59.971	20	TTCCGCCTGGATGTAGTAGG	60.088	20	202	18	219	CCGTGTTTGATTCCGTTTCT	59.971	20	GCACGTCGTCTTCTGTGGTA	59.905	20	242	18	259	CCGTGTTTGATTCCGTTTCT	59.971	20	CGCCTGGATGTAGTAGGCTC	59.859	20	199	18	216
comp2416129_c0	1	p1	(T)10	10	95	104	AGTGAGCGGTTTTGGAGTTC	59.333	20	TACGAGACCTTGTCCTCCCA	60.646	20	113	19	131	AGTGAGCGGTTTTGGAGTTC	59.333	20	AGACCTTGTCCTCCCAGTTG	59.149	20	109	19	127	AGTGAGCGGTTTTGGAGTTC	59.333	20	TTACGAGACCTTGTCCTCCC	59.137	20	114	19	132
comp126291_c0	1	p2	(AG)8	16	1	16
comp126291_c0	2	p3	(TGC)6	18	602	619	CTGACAAGGAGTTGGGGGTA	59.959	20	TTGCTCCATCCTAAAGCCTC	59.41	20	121	549	669	GGGGTACCGGAGTACAGTGA	59.844	20	TTGCTCCATCCTAAAGCCTC	59.41	20	107	563	669	CTGACAAGGAGTTGGGGGTA	59.959	20	CTCTTGTTCGTGCGCTTCTT	60.71	20	104	549	652
comp135628_c1	1	p3	(CGG)7	21	253	273
comp138076_c0	1	p1	(G)11	11	527	537	TGCAAGGACACAGGTAGTTGA	59.35	21	CATCCGACGTGACAAGAGAA	59.831	20	261	353	613	TGCAAGGACACAGGTAGTTGA	59.35	21	CACATCCGACGTGACAAGAG	60.309	20	263	353	615	TGCAAGGACACAGGTAGTTGA	59.35	21	ACACATAAGCACATCCGACG	59.596	20	272	353	624
comp138076_c0	2	p2	(AT)6	12	1177	1188	ATACCACATGCCCTCTCCAG	59.95	20	ACACATGTGGTGCTTTTGGA	60.008	20	162	1130	1291	AATCCCGAAGAAATCCGTCT	59.903	20	ACACATGTGGTGCTTTTGGA	60.008	20	189	1103	1291	AATCCCGAAGAAATCCGTCT	59.903	20	GGGTTTTCTTTTCCTGCACA	60.088	20	117	1103	1219
comp129784_c0	1	p1	(A)11	11	1580	1590	GCAAGTTTGCTAACCGAAGC	60.025	20	GGTCGGATGATGTCTGGAAT	59.744	20	271	1440	1710	GCAAGTTTGCTAACCGAAGC	60.025	20	TTTGTGTTTTGGTCGTTTGC	59.609	20	214	1440	1653	AGTCTCCCTCTGCATTTCCA	59.803	20	TTTGTGTTTTGGTCGTTTGC	59.609	20	189	1465	1653
comp129784_c0	2	p1	(A)13	13	1756	1768	ATTCCAGACATCATCCGACC	59.744	20	CAGAATGGCCAGAACACCTT	60.111	20	173	1691	1863	ATTCCAGACATCATCCGACC	59.744	20	AATGGCCAGAACACCTTCAG	60.111	20	170	1691	1860	GCAAACGACCAAAACACAAA	59.609	20	AATGGCCAGAACACCTTCAG	60.111	20	227	1634	1860
comp777190_c0	1	p1	(T)10	10	46	55
comp132344_c2	1	p1	(G)19	19	1	19
comp132344_c2	2	p3	(GCC)5	15	662	676	CACCAACGCCTCTCTTTCTC	59.989	20	CAGCCCAACACAATTTCCTT	59.971	20	245	511	755	ACTCACACCAACGCCTCTCT	59.907	20	CAGCCCAACACAATTTCCTT	59.971	20	250	506	755	CCAACGCCTCTCTTTCTCTG	60.126	20	CAGCCCAACACAATTTCCTT	59.971	20	243	513	755
comp130257_c0	1	p1	(T)10	10	172	181	GTGAGGTTAGTGTGTGGCGA	59.751	20	GTTGGTGCCCTGGTTTTCTA	59.971	20	235	139	373	ATGTGACCCCGACGATTTTA	60.192	20	AGAAGCAACATTTCGGCAGT	59.882	20	249	65	313	ATGTGACCCCGACGATTTTA	60.192	20	TTTCGGCAGTTGTTCAGATG	59.84	20	239	65	303
comp638523_c0	1	p1	(A)10	10	135	144	ACACAAAACAGTCAGCCACG	59.794	20	TTTGTTTGTTGAGTGTGTGTTG	57.219	22	180	28	207	ACACAAAACAGTCAGCCACG	59.794	20	ATTTGTTTGTTGAGTGTGTGTTG	57.643	23	181	28	208	ACACAAAACAGTCAGCCACG	59.794	20	TGTTTATTTGTTTGTTGAGTGTGTG	59.063	25	186	28	213
comp32176_c0	1	p1	(A)12	12	192	203
comp123842_c0	1	p1	(G)13	13	1	13
comp123842_c0	2	p1	(T)10	10	825	834	GACTCCTAATGGGTCCGTCA	59.927	20	TGAGTACAGGAGTCACCCCC	59.962	20	254	667	920	CTCCTAATGGGTCCGTCAAA	59.926	20	TGAGTACAGGAGTCACCCCC	59.962	20	252	669	920	CATGAACAACTGAATTGCCG	60.111	20	GTGCATGGTGGTACTTGACG	60.032	20	259	703	961
comp77124_c1	1	p3	(CCG)5	15	98	112	CAATGACGTCTCCGGTGG	61.126	18	TCTCTCAGTGCACCATCCTG	59.98	20	135	68	202	ATGACGTCTCCGGTGGGT	61.406	18	TCTCTCAGTGCACCATCCTG	59.98	20	133	70	202	GACGTCTCCGGTGGGTTC	61.536	18	TCTCTCAGTGCACCATCCTG	59.98	20	131	72	202
comp316240_c0	1	p3	(CCA)5	15	301	315	TTACTTGCCTCCTCCACCAC	60.111	20	TGCTGGCTTAACAGTTGCAC	60.058	20	133	272	404	CAAAACCGCTTACTTGCCTC	59.883	20	TGCTGGCTTAACAGTTGCAC	60.058	20	142	263	404	CGCAGCTGATGTTTCACATT	59.871	20	TGCTGGCTTAACAGTTGCAC	60.058	20	259	146	404
comp1992870_c0	1	p3	(GCT)5	15	5	19
comp137570_c0	1	c	(GA)6ttccaatcaaagaagatatttgttgcatttggcgactagttggatgcggatattt(AG)9	85	2624	2708
comp127323_c0	1	p1	(T)10	10	300	309	CCCACGCTAGCCACTAGAGA	60.55	20	TGCCGAAAATTCAATATGGT	57.963	20	196	146	341	CCCACGCTAGCCACTAGAGA	60.55	20	AATGCCGAAAATTCAATATGGT	59.593	22	198	146	343	CCCACGCTAGCCACTAGAGA	60.55	20	TTCAATGAAATAATGCCGAAAA	59.454	22	209	146	354
comp128812_c1	1	p2	(CT)6	12	1935	1946	CCCCATTGGATTAGCTCTCA	60.029	20	CGCCGGAGTTTACTGATTTC	59.708	20	279	1854	2132	GGGATTTGGTTCTCTCTCCC	59.874	20	CGCCGGAGTTTACTGATTTC	59.708	20	222	1911	2132	CCCCATTGGATTAGCTCTCA	60.029	20	ATCCTTGTTAGCTCGCGTTG	60.407	20	250	1854	2103
comp131099_c0	1	p1	(A)20	20	1	20
comp82344_c0	1	p2	(TC)6	12	41	52	CCGGCTCCAAGAAAAGGTA	60.191	19	GGGCAGAATAACTCGAGCAG	59.978	20	170	8	177	CCGGCTCCAAGAAAAGGTA	60.191	19	AGGGCAGAATAACTCGAGCA	59.978	20	171	8	178	CCGGCTCCAAGAAAAGGTAA	61.443	20	GGGCAGAATAACTCGAGCAG	59.978	20	170	8	177
comp82344_c0	2	p1	(T)11	11	509	519	TCTTCTCCCTGTGCCAATTC	60.195	20	GACTCTGGCCGGGATCTG	61.795	18	207	337	543	CCTATCTTCTCCCTGTGCCA	60.21	20	GACTCTGGCCGGGATCTG	61.795	18	211	333	543	TCAGACTCCACATTGGCAAC	59.682	20	GACTCTGGCCGGGATCTG	61.795	18	246	298	543
comp86948_c0	1	p1	(A)22	22	1	22
comp86948_c0	2	p3	(CGC)6	18	627	644
comp135527_c1	1	p1	(A)10	10	1057	1066	TATTTCCGGGCACTAGAACG	60.089	20	ATCGTTGTTTTGACGATCCC	59.797	20	179	956	1134	TGGAATATTATTTCCGGGCA	60.11	20	ATCGTTGTTTTGACGATCCC	59.797	20	187	948	1134	TATTTCCGGGCACTAGAACG	60.089	20	CGTGAAGTGTCCTTCCTTCC	59.697	20	217	956	1172
comp135527_c1	2	p1	(A)13	13	2236	2248	ATAAAGCGAATAAAGGGGGC	59.445	20	GGTGCCTAACGGACATTGTT	59.859	20	244	2089	2332	CGAATAAAGGGGGCGATCTA	61.245	20	GGTGCCTAACGGACATTGTT	59.859	20	238	2095	2332	ATAAAGCGAATAAAGGGGGC	59.445	20	TTAGGTGCCTAACGGACATTG	60.004	21	247	2089	2335
comp2318732_c0	1	p1	(A)10	10	1	10
comp80858_c1	1	p3	(GGA)7	21	196	216
comp2422610_c0	1	p1	(A)10	10	2	11
comp2956035_c0	1	p1	(A)10	10	15	24
comp241720_c0	1	p2	(CT)6	12	3	14
comp76292_c0	1	p2	(TC)7	14	24	37
comp76292_c0	2	p1	(T)11	11	323	333
comp3327244_c0	1	p1	(A)10	10	3	12
comp97094_c0	1	p2	(CT)6	12	197	208	TTCGTTTCACAGAGCCACAC	59.88	20	TGGTTGGTGCCTAGAAGAGAA	59.861	21	197	51	247	GATCTCCCTCCTCCGATTTC	59.977	20	CGTAGAAGATCTGGTTGGTGC	59.749	21	109	150	258	GATCTCCCTCCTCCGATTTC	59.977	20	AGAAGATCTGGTTGGTGCCT	58.744	20	106	150	255
comp50073_c0	1	p2	(GA)6	12	38	49	GGTGGAGATTGAAGCGGAG	60.753	19	AACAGTCGTTGGGCTGAATC	60.119	20	148	4	151	GGTGGAGATTGAAGCGGAG	60.753	19	TTCATCTGGCCCATCTCTTC	60.158	20	111	4	114	CAACGGTGGAGATTGAAGC	59.23	19	TTCATCTGGCCCATCTCTTC	60.158	20	115	0	114
comp136790_c0	1	p2	(TC)9	18	1	18
comp79364_c0	1	p1	(A)10	10	151	160	TGTGAGAGGACAATCATTGGA	59.074	21	AGGCTCAGTTTGTGGTTGCT	59.914	20	138	50	187	TGTGAGAGGACAATCATTGGA	59.074	21	TCAGGCTCAGTTTGTGGTTG	59.873	20	140	50	189	TGTGAGAGGACAATCATTGGA	59.074	21	GCCATTTTGTGTCTCAGGCT	60.263	20	153	50	202
comp133811_c1	1	p3	(CGG)5	15	157	171	GGTTTCAGAAAGGGAAAGGC	60.053	20	GTCGGACTTGATGACGGACT	60.12	20	245	96	340	GGAAAGGGAAAGGGTTTCAG	59.912	20	GTCGGACTTGATGACGGACT	60.12	20	257	84	340	GGGTTTCAGAAAGGGAAAGG	59.912	20	GTCGGACTTGATGACGGACT	60.12	20	246	95	340
comp118766_c0	1	p1	(T)12	12	482	493
comp131572_c0	1	p3	(TCC)5	15	1633	1647	CTCGCAGGACCTTGAGGA	60.063	18	CGAGGACCGGTAACTTGGTA	59.986	20	209	1612	1820	CTCGCAGGACCTTGAGGA	60.063	18	AAGTGGGTGGATCGTCTCAG	60.112	20	190	1612	1801	GGCAGAGGGTGGAAAGATTG	61.921	20	TACTTTACTGTGCCCGCTCC	60.27	20	247	1483	1729
comp809279_c0	1	p1	(T)10	10	492	501	TACTGGACCCCTTGTTTCCA	60.345	20	TTTTCCAAGAACTGCATTCATCT	60.122	23	231	303	533	TACTGGACCCCTTGTTTCCA	60.345	20	TTTCCAAGAACTGCATTCATCT	58.836	22	230	303	532	TACTGGACCCCTTGTTTCCA	60.345	20	TTCCAAGAACTGCATTCATCT	57.406	21	229	303	531
comp1455971_c0	1	p3	(GAA)5	15	145	159	TAGAATTGCAGTGCTGGTGC	60.019	20	GCCCATCTTCCCTCTTTCTT	59.651	20	169	31	199	GAGTTGGGGGAATGTGTGAG	60.363	20	GCCCATCTTCCCTCTTTCTT	59.651	20	192	8	199	CAGTGCTGGTGCTCTCCTTT	60.589	20	GCCCATCTTCCCTCTTTCTT	59.651	20	161	39	199
comp75408_c1	1	p2	(CA)7	14	755	768
comp139831_c0	1	p1	(G)20	20	1	20
comp139831_c0	2	p3	(GGC)5	15	3111	3125	CGACTCCAAACTCAAGCTCC	59.989	20	CCGTGTTAGCCATCCTTCAT	59.955	20	230	3018	3247	CCGACTCCAAACTCAAGCTC	59.989	20	CCGTGTTAGCCATCCTTCAT	59.955	20	231	3017	3247	CTCCGACTCCAAACTCAAGC	59.989	20	CCGTGTTAGCCATCCTTCAT	59.955	20	233	3015	3247
comp1124189_c0	1	p1	(T)10	10	265	274	GATTGCATGTTGTGCTCGAT	59.685	20	TCCATGGAACTCCTGAGACA	59.18	20	249	201	449	GATTGCATGTTGTGCTCGAT	59.685	20	CTCGGTCCATGGAACTCCT	60.056	19	254	201	454	GATTGCATGTTGTGCTCGAT	59.685	20	GTCCATGGAACTCCTGAGACA	60.104	21	250	201	450
comp41673_c0	1	p1	(A)10	10	130	139	CACTCATCAGCCCAACCTG	60.253	19	TGTGGACCTTACGATTGACG	59.566	20	251	7	257	CCAACCTGCTCAAATTGAAA	58.745	20	TGTGGACCTTACGATTGACG	59.566	20	240	18	257	CAGCACTCATCAGCCCAAC	60.419	19	TGTGGACCTTACGATTGACG	59.566	20	254	4	257
comp312532_c0	1	p2	(TA)9	18	6	23
comp4755_c1	1	p3	(GCA)6	18	1	18
comp4755_c1	2	p3	(AAC)5	15	346	360	ATACGCCTTCAAAAACGGTG	59.996	20	GCAAGTAGACAGCGCGTACA	60.225	20	222	214	435	ATACGCCTTCAAAAACGGTG	59.996	20	CGCGTACAGGATCGAAATCT	60.235	20	210	214	423	ATACGCCTTCAAAAACGGTG	59.996	20	TGCGTTGGTATGGCAAGTAG	59.752	20	234	214	447
comp4755_c1	3	p3	(ACA)5	15	699	713	GCCACCACCATTCCAATTAC	60.059	20	CAATTCTTGATGTTGTGCGG	60.111	20	214	593	806	GCCACCACCATTCCAATTAC	60.059	20	TTCTTGATGTTGTGCGGGTA	60.111	20	211	593	803	GCCACCACCATTCCAATTAC	60.059	20	AGAGCGACGAATAGTGGCAT	59.866	20	255	593	847
comp141012_c0	1	p1	(T)20	20	1084	1103
comp1690844_c0	1	p1	(T)18	18	230	247
comp139993_c0	1	c	(CCTT)6gtgcgcttttgattgggatattgg(GGA)7	69	179	247	TTCCTTTGGAATTTGCCTTG	60.046	20	GAGAAGTAGTGCCGGTGCAT	60.285	20	239	48	286	CGATCGATTTGGGAGGTTTA	59.894	20	GAGAAGTAGTGCCGGTGCAT	60.285	20	203	84	286	TGGATTCCTTTGGAATTTGC	59.878	20	GAGAAGTAGTGCCGGTGCAT	60.285	20	243	44	286
comp133730_c1	1	p3	(GGA)6	18	1	18
comp1211156_c0	1	p2	(AG)6	12	340	351	GGCATTTGGATTCACTTCGT	59.939	20	TGGTAAATCATCAAATCCCCC	60.739	21	126	262	387	AGGCATTTGGATTCACTTCG	60.074	20	TGGTAAATCATCAAATCCCCC	60.739	21	127	261	387	GCAGGCATTTGGATTCACTT	60.081	20	TGGTAAATCATCAAATCCCCC	60.739	21	129	259	387
comp91626_c0	1	p1	(A)10	10	83	92	ACGGTCCGTAGAAAACAATG	57.606	20	GAACATCTCGCACAGCACAT	59.87	20	223	49	271	ACGGTCCGTAGAAAACAATG	57.606	20	TTCTTTAGCCGTCCATCTCG	60.344	20	262	49	310	ACGGTCCGTAGAAAACAATG	57.606	20	AACCTCCTCCCGAACATCTC	60.456	20	234	49	282
comp135176_c0	1	p2	(CA)6	12	254	265	GACACATCCCGCCTTGTACT	59.997	20	TAGACGTTGCTTGGCATTTG	59.872	20	270	24	293	GACACATCCCGCCTTGTACT	59.997	20	GTTGCTTGGCATTTGTTGTG	60.157	20	265	24	288	TATATGGACACATCCCGCCT	60.177	20	TAGACGTTGCTTGGCATTTG	59.872	20	276	18	293
comp114635_c1	1	p4	(TCTA)5	20	1	20
comp274758_c0	1	p3	(GGA)5	15	90	104
comp137602_c0	1	p2	(GA)7	14	1724	1737	CAAAGACCGCCTTCTTCTTG	59.986	20	CACTAGCACTGCACCACGAT	59.929	20	169	1599	1767	TGTGCTTCTGTGGAGTTTCG	60.025	20	CACTAGCACTGCACCACGAT	59.929	20	133	1635	1767	CAAAGACCGCCTTCTTCTTG	59.986	20	AGAGAACCACATGGAGTGGC	60.12	20	198	1599	1796
comp138445_c0	1	p3	(CCG)6	18	2280	2297
comp135350_c0	1	p1	(C)20	20	1	20
comp139923_c0	1	p3	(GAG)5	15	291	305	GTATAGAGGGGCGGAGAAGG	60.053	20	ACAGCAAAGCCCAAGATCC	60.211	19	262	124	385	GTATAGAGGGGCGGAGAAGG	60.053	20	GACACCACCACAGCAAAGC	60.311	19	271	124	394	GAAGGGGGAGCAAGAAGAAG	60.319	20	ACAGCAAAGCCCAAGATCC	60.211	19	247	139	385
comp49060_c0	1	p2	(AG)8	16	206	221
comp122496_c0	1	c	(GA)6gctccaactttcttccttgccacccgcttcccttcgccacaacaaccagcggccattgatccaacgccttggatattggaatatcc(CCT)5	113	52	164	TTTCTACACGCTTCCACTGAA	58.566	21	AGGAGGAGGAGAACGAGGAG	59.945	20	244	21	264	TTTCTACACGCTTCCACTGAA	58.566	21	AGGAGAACGAGGAGAGGGAG	59.945	20	238	21	258	TTTCTACACGCTTCCACTGAA	58.566	21	AGGAGGAGAACGAGGAGAGG	59.945	20	241	21	261
comp137439_c0	1	p3	(GCA)5	15	339	353	AGCTCCTCTTCCTCCTCCAC	59.952	20	GGAACTCCTCCCACTCCTTC	60.05	20	232	267	498	AGCTCCTCTTCCTCCTCCAC	59.952	20	TCGTCGTCGTTGATGAAGTC	59.837	20	266	267	532	AGCTCCTCTTCCTCCTCCAC	59.952	20	CCTCCTCCTCCTTGAGGAAC	60.186	20	247	267	513
comp123764_c0	1	p3	(CGC)5	15	1060	1074	CTCCCAATGCCTACATCCCT	61.23	20	ACCCTAACGTCCTGTCTCCC	60.371	20	262	870	1131	AGAGGAGGTTCAGGCAAGG	59.39	19	GAAATTTCGCTGCTTTCGTC	59.967	20	254	1013	1266	TCCCAATGCCTACATCCCT	60.288	19	ACCCTAACGTCCTGTCTCCC	60.371	20	261	871	1131
comp913321_c0	1	p1	(A)11	11	14	24
comp128016_c1	1	p3	(TTC)5	15	860	874	TTTCGGGGTTCTTGTTTTTG	59.947	20	GACATCCAGCACCAGAAGGT	60.12	20	202	833	1034	TTTCGGGGTTCTTGTTTTTG	59.947	20	ACCAGAAGGTGGTGGTCATC	59.817	20	192	833	1024	TTTCGGGGTTCTTGTTTTTG	59.947	20	CACAATGTTTGCCAAGTGCT	59.764	20	277	833	1109
comp128016_c1	2	p1	(T)10	10	1588	1597	GGGGAATGCCTATTCGTACA	59.784	20	TTTGTGTTCATGAAAGTATCCCC	60.102	23	262	1406	1667	GGGGAATGCCTATTCGTACA	59.784	20	TTGTGTTCATGAAAGTATCCCC	58.812	22	261	1406	1666	TTTGTTTGAGAAATAGCAGGAGC	59.912	23	ACAGAGGTGGACCAGAAGGA	59.682	20	235	1523	1757
comp127567_c0	1	p1	(T)10	10	673	682	ACCCCAAGCTAGGCTGGATA	60.968	20	GCCAATCTCCACTTCCACAT	59.934	20	108	635	742	ACCCCAAGCTAGGCTGGATA	60.968	20	TTCTCCCTTCAAATGGCTTG	60.184	20	179	635	813	CCCCAAGCTAGGCTGGATA	60.177	19	GCCAATCTCCACTTCCACAT	59.934	20	107	636	742
comp504365_c0	1	p2	(AG)8	16	1	16
comp120796_c0	1	c	(A)10tcacaaaagttgcccccagcctccccaaacctgatatcacaagccagttcaatacttaaatcaacaagatagtagtaacat(A)11	102	745	846	AACCGAGCTCGTCGTTCTAA	60.015	20	AGTCCGTGAATGTGGCTTCT	59.727	20	247	720	966	AAACCGAGCTCGTCGTTCTA	60.015	20	AGTCCGTGAATGTGGCTTCT	59.727	20	248	719	966	TAAACCGAGCTCGTCGTTCT	60.015	20	AGTCCGTGAATGTGGCTTCT	59.727	20	249	718	966
comp135178_c3	1	p2	(AG)6	12	1589	1600	TTTCCTTGCATCTTTGTCCC	60.051	20	TTCCTTGCTGATGTCATGCT	59.399	20	268	1412	1679	GCATCTTTGTCCCTGACCAT	59.934	20	TTCCTTGCTGATGTCATGCT	59.399	20	261	1419	1679	TTTCCTTGCATCTTTGTCCC	60.051	20	TTGCTGATGTCATGCTGATG	59.36	20	264	1412	1675
comp78258_c0	1	p1	(C)19	19	1	19
comp138592_c0	1	p2	(AG)6	12	196	207	GCTCGAAGGAAATTGGGTTT	60.431	20	CAGGTTCGTGTCCAGGAAGT	60.151	20	278	167	444	ACATTCATTCACATCGGGGT	60.057	20	CGTGGTCAGTTAGGAGAGTGC	59.922	21	238	117	354	TCGAAGGAAATTGGGTTTTC	58.995	20	CAGGTTCGTGTCCAGGAAGT	60.151	20	276	169	444
comp136909_c1	1	c	(AG)10atcaaagctagtagtagtacaacagagcaataaagggtgcaaagctt(AG)6	79	1	79
comp135450_c0	1	p2	(TA)6	12	134	145	GCCATTGCAGCTTACCAACT	60.278	20	TTCGACGACCGTAAACTTCC	60.11	20	279	23	301	AGCCATTGCAGCTTACCAAC	60.278	20	TTCGACGACCGTAAACTTCC	60.11	20	280	22	301	GCCAAAAGTGCCCAACATAC	60.374	20	CAGAGTTTTCGCAGGTGTCA	60.025	20	278	111	388
comp135097_c0	1	p3	(ACC)5	15	315	329	CTAGTCCATCCGACAATCCG	60.474	20	TATAGAGGTGGAGCGGAGGA	59.79	20	247	126	372	AGCTCCATGCCGAACTCTAC	59.459	20	TATAGAGGTGGAGCGGAGGA	59.79	20	199	174	372	AAACCAGACCCAATCCAACC	60.979	20	TATAGAGGTGGAGCGGAGGA	59.79	20	159	214	372
comp135097_c0	2	p1	(T)10	10	2174	2183	TGATTTCTGCTTACCCCTGG	60.066	20	CAACAGCAGCACGTGAAAAC	60.494	20	209	2129	2337	TGATTTCTGCTTACCCCTGG	60.066	20	CAACAGCAGCACGTGAAAAC	60.494	20	251	2129	2379	TGATTTCTGCTTACCCCTGG	60.066	20	CCTTGCTTCACAGTTTCACG	59.485	20	166	2129	2294
comp130609_c1	1	c	(CCG)6ctctcttccggcgacctccaccggagcaccctcgtagctgtaccctagctcgtctcttcatcctcctactcctccctcctgccggggatccgtcctatc(GGAA)6	141	98	238	TTTCTCGAGTCTCCACCAGG	60.377	20	AATCACGGCAACACCTCAAT	60.384	20	277	20	296	TCTCGAGTCTCCACCAGGTC	60.397	20	AATCACGGCAACACCTCAAT	60.384	20	275	22	296	TTTCTCGAGTCTCCACCAGG	60.377	20	GGCAACACCTCAATCAACAA	59.547	20	271	20	290
comp118508_c0	1	p3	(GCC)5	15	1262	1276	TCATCGGTGTCTGTTTGCTC	59.837	20	ATCCCTGAAAATCTCGCCTT	60.039	20	181	1139	1319	GTCCGCCACATGATTAGGAT	59.78	20	ATCCCTGAAAATCTCGCCTT	60.039	20	151	1169	1319	AGGTTTGACTCTTTTGCCCC	60.476	20	ATCCCTGAAAATCTCGCCTT	60.039	20	108	1212	1319
comp138756_c0	1	p2	(CG)6	12	116	127	CATCTGCGTACACATCTCCG	60.287	20	CTGAGACGACGACTTCATGG	59.415	20	125	26	150	CGTACACATCTCCGAGCAAG	59.465	20	CTGAGACGACGACTTCATGG	59.415	20	119	32	150	TACACATCTCCGAGCAAGCA	60.562	20	CTGAGACGACGACTTCATGG	59.415	20	117	34	150
comp136907_c0	1	p1	(A)12	12	2665	2676	CGGTGGAGTAGAAGTCGCTC	60.012	20	TTTTTCGCTGCTGAGATGTG	60.134	20	251	2511	2761	ACATTCGGGTAGTAGCGGTG	60.015	20	TTTTTCGCTGCTGAGATGTG	60.134	20	266	2496	2761	CGGGTAGTAGCGGTGGAGTA	60.147	20	TTTTTCGCTGCTGAGATGTG	60.134	20	261	2501	2761
comp136907_c0	2	p1	(G)17	17	2923	2939
comp124940_c2	1	p3	(GCA)7	21	611	631
comp136845_c0	1	p3	(GCC)5	15	125	139	ATGATGGCCACCTCCCTC	60.869	18	AAGACGATACGGAGGCACC	60.088	19	125	88	212	ATGATGGCCACCTCCCTC	60.869	18	CGTGCAAGACGATACGGAG	60.42	19	130	88	217	ATGATGGCCACCTCCCTC	60.869	18	CTCGCGTGCAAGACGATAC	60.578	19	134	88	221
comp130379_c0	1	p3	(GCG)5	15	940	954	GAACTCCGACTCCACGTTGT	60.159	20	TCCCGATCCAATCTAAGCAC	60.036	20	134	884	1017	GAACTCCGACTCCACGTTGT	60.159	20	TATAAAACCTCGCCGTCCTG	60.089	20	230	884	1113	GAACTCCGACTCCACGTTGT	60.159	20	CGAATTCCCGATCCAATCTA	59.856	20	139	884	1022
comp110987_c0	1	p1	(A)13	13	158	170	CATCGTGTACGTTCTTTGCG	60.316	20	GTGGATGCGGTTCTTTGTTT	59.978	20	258	64	321	CATCGTGTACGTTCTTTGCG	60.316	20	GACCCAGCGAATTTTGTGAT	59.939	20	133	64	196	CATCGTGTACGTTCTTTGCG	60.316	20	TAATTTGGACGGAGTGGACC	59.79	20	149	64	212
comp109224_c0	1	p3	(ATT)7	21	1	21
comp111751_c0	1	p1	(T)11	11	1374	1384	TTGCAAAAGGTTGCTTTCTTC	59.505	21	ATCCACAGGAATGTTCAGGG	59.779	20	221	1336	1556	TTGCAAAAGGTTGCTTTCTTC	59.505	21	ATAAGCCTCTTCGCATCGTC	59.439	20	260	1336	1595	TGCAAAAGGTTGCTTTCTTC	58.147	20	ATCCACAGGAATGTTCAGGG	59.779	20	220	1337	1556
comp59843_c0	1	p2	(AG)6	12	182	193	ACGTACCGCACACCTAGACC	60.058	20	GATCGATCATGGTAGATGGACA	59.78	22	219	60	278	ATCAGATCACGTACCGCACA	60.144	20	GATCGATCATGGTAGATGGACA	59.78	22	227	52	278	ACCATGGCAGACTACCAACC	59.851	20	GATCGATCATGGTAGATGGACA	59.78	22	202	77	278
comp104879_c0	1	p3	(GCG)5	15	155	169	CAGTGCAGCAGACGCACTAT	60.23	20	GGAGGAGCTCGACGTAGCA	61.667	19	152	45	196	ATATCCTCCCAGTGCAGCAG	60.24	20	GGAGGAGCTCGACGTAGCA	61.667	19	161	36	196	CAGTGCAGCAGACGCACTAT	60.23	20	GAGCTCGACGTAGCACCG	60.733	18	148	45	192
comp139662_c1	1	p1	(A)10	10	224	233	GACCGTATCCGCTCCAATTA	59.923	20	CGGATTCAATTTCTTTCCGA	60.009	20	205	96	300	TATCCGCTCCAATTACACCC	59.784	20	CGGATTCAATTTCTTTCCGA	60.009	20	200	101	300	CACAAGATTCGCCGTGATAA	59.688	20	CGGATTCAATTTCTTTCCGA	60.009	20	131	170	300
comp124549_c0	1	c	(AG)6atacacaagcacatggacatggatggtatgtatactctcagttctcagctcagacgacgtac(GA)7	88	1894	1981	TGCTGTAGCAGAAATGGACG	60.011	20	CGCACGCTAATTGACGTTTA	59.902	20	256	1799	2054	TGGTGCTGTAGCAGAAATGG	59.864	20	CGCACGCTAATTGACGTTTA	59.902	20	259	1796	2054	GTCCATGGAGATGGAGATGG	60.288	20	CGCACGCTAATTGACGTTTA	59.902	20	237	1818	2054
comp132747_c0	1	p1	(A)10	10	1087	1096	GATGAGCTCGGAGATACCCA	60.181	20	ATTCCAACCATGCCGTAAAA	60.188	20	277	889	1165	GATGAGCTCGGAGATACCCA	60.181	20	AATTCCAACCATGCCGTAAA	60.188	20	278	889	1166	GATGAGCTCGGAGATACCCA	60.181	20	AAATTCCAACCATGCCGTAA	60.188	20	279	889	1167
comp104388_c0	1	p2	(AC)6	12	4	15
comp112496_c0	1	p3	(CGA)5	15	196	210	GCTACTTGAATGACCCCGAG	59.694	20	ACCTGGAAGCCCTTGACTTT	60.11	20	148	116	263	GCTACTTGAATGACCCCGAG	59.694	20	AGCAGCTGAAATGGTGGTCT	59.874	20	237	116	352	GCTACTTGAATGACCCCGAG	59.694	20	GAAATGGTGGTCTTACGGGA	59.79	20	230	116	345
comp40959_c0	1	p2	(GA)6	12	28	39	GGATGCTTCGGCCTCTTATAG	60.197	21	AGCAGTACTTACATGCCGGG	60.154	20	260	3	262	GGATGCTTCGGCCTCTTATAG	60.197	21	ATGTCAGTTAGCGCTGAGCA	59.77	20	276	3	278	GGATGCTTCGGCCTCTTATAG	60.197	21	CTTGCCTGAGGGAGGTTGTA	60.246	20	189	3	191
comp40959_c0	2	p1	(T)10	10	324	333	TGCTCAGCGCTAACTGACAT	59.77	20	GCTCTCCCCAGTGTTTTCAG	59.844	20	249	259	507	TGCTCAGCGCTAACTGACAT	59.77	20	TTGCTCTCCCCAGTGTTTTC	60.232	20	251	259	509	TAAGGCCCGGCATGTAAGTA	60.468	20	GCTCTCCCCAGTGTTTTCAG	59.844	20	270	238	507
comp121555_c1	1	p1	(T)20	20	1899	1918
comp366703_c0	1	p2	(TA)7	14	10	23
comp138708_c0	1	p3	(GCG)7	21	3029	3049	ACTAAATCATGGCTGGTGCC	59.962	20	GACTAGTTTACCATGGCCGC	59.597	20	276	2970	3245	ACTAAATCATGGCTGGTGCC	59.962	20	ACTAGTTTACCATGGCCGCA	60.523	20	275	2970	3244	ACTAAATCATGGCTGGTGCC	59.962	20	GGACTAGTTTACCATGGCCG	59.452	20	277	2970	3246
comp365594_c0	1	p1	(T)10	10	125	134	CCCAATGCCCAACTCTACTC	59.55	20	GATCGTGTTAACGTCGGGTT	59.859	20	101	69	169	CCAATGCCCAACTCTACTCG	60.647	20	GATCGTGTTAACGTCGGGTT	59.859	20	100	70	169	CCCAATGCCCAACTCTACTC	59.55	20	ATCGTGTTAACGTCGGGTTT	59.359	20	100	69	168
comp1295424_c0	1	p3	(CGA)5	15	16	30
comp1671723_c0	1	p1	(A)10	10	1	10
comp54422_c0	1	p1	(G)19	19	1	19
comp123656_c1	1	p2	(CG)7	14	304	317	GCCTTACCTCACCTTGATCG	59.694	20	AGTAGGTGGTGCGCTTGC	60.016	18	182	177	358	CGCTCGCACATCTATCTGAC	59.577	20	AGTAGGTGGTGCGCTTGC	60.016	18	161	198	358	ATCTGACTCCAAGGACGCAC	60.269	20	CGTCACTCATCGCAGCAG	60.306	18	213	211	423
comp88648_c0	1	p2	(CT)7	14	712	725	GGGTGAGTTCTCAGCCACTT	59.305	20	AACAATGGGAAGCAGTGGAG	60.111	20	158	658	815	AAATAAAATTCGGACGCAGC	59.216	20	AAAACAATGGGAAGCAGTGG	59.971	20	223	595	817	GGGTGAGTTCTCAGCCACTT	59.305	20	TTACGGCAGGAGCAAGAAAT	59.845	20	191	658	848
comp115680_c0	1	p1	(G)14	14	582	595
comp2040446_c0	1	p1	(T)11	11	254	264
comp131451_c0	1	p1	(C)16	16	1	16
comp97623_c0	1	p1	(G)14	14	524	537
comp137733_c0	1	p3	(GTC)5	15	2064	2078	TTCCCTCGATCTACCACCAC	59.927	20	TCCTCCAGAGCTTCTCCTTG	59.673	20	231	1978	2208	TTCCCTCGATCTACCACCAC	59.927	20	CCTCCAGAGCTTCTCCTTGA	59.673	20	230	1978	2207	GTTCCCTCGATCTACCACCA	59.927	20	TCCTCCAGAGCTTCTCCTTG	59.673	20	232	1977	2208
comp140216_c0	1	p3	(GCC)5	15	191	205	GCGGAGGAGAGTGGTGTTAG	59.867	20	TAGCCTCTTTCTGTAGCGGC	59.752	20	250	25	274	AAATTCGAACTGAACCGCAG	60.249	20	TAGCCTCTTTCTGTAGCGGC	59.752	20	271	4	274	AGGGACCAAAACCCTAGCTG	60.488	20	TCACACAACAGCCTTGCTTC	60.032	20	243	103	345
comp133104_c0	1	p3	(CCA)6	18	321	338	GCTCCCCTGCACAGAAATAG	59.836	20	CTCCTCGATCCTCACCTCAC	59.792	20	262	199	460	AGCTCCCCTGCACAGAAATA	59.836	20	CTCCTCGATCCTCACCTCAC	59.792	20	263	198	460	CCTACCGTCTCCTCCTCTCC	60.208	20	CTCCTCGATCCTCACCTCAC	59.792	20	172	289	460
comp153115_c0	1	p2	(CT)6	12	211	222	CAAGGGGAGAGAGCAGTGAG	60.127	20	ATCGTCGTCCTCGGCTAAT	59.667	19	112	174	285	CAAGGGGAGAGAGCAGTGAG	60.127	20	ATCGTCGTCCTCGGCTAATC	61.509	20	112	174	285	AGGGGAGAGAGCAGTGAGGT	60.404	20	ATCGTCGTCCTCGGCTAAT	59.667	19	110	176	285
comp136497_c0	1	p1	(A)10	10	1741	1750	CAGGCTCAAAGTTCGAACAAG	60.038	21	GGGATGATTTGGAGGGTCTT	60.133	20	276	1568	1843	CAGGCTCAAAGTTCGAACAAG	60.038	21	AGGGATGATTTGGAGGGTCT	59.755	20	277	1568	1844	GGCTCAAAGTTCGAACAAGAA	59.485	21	GGGATGATTTGGAGGGTCTT	60.133	20	274	1570	1843
comp1229616_c0	1	p1	(T)10	10	294	303	TCCTGGAACCACAATGTGAA	59.935	20	ATGGCACTCTGCTCCAAAAT	59.7	20	221	111	331	TCCTGGAACCACAATGTGAA	59.935	20	TAGATGGCACTCTGCTCCAA	59.547	20	224	111	334	TCCTGGAACCACAATGTGAA	59.935	20	TGGCACTCTGCTCCAAAATA	59.42	20	220	111	330
comp138368_c0	1	p2	(GA)6	12	3199	3210	CACATTCGTTCGATCCCTTT	59.933	20	CGAGATGAGAGGATTTGGGA	60.15	20	253	3173	3425	GCTCTTCACACATTCGTTCG	59.445	20	CGAGATGAGAGGATTTGGGA	60.15	20	261	3165	3425	ACACATTCGTTCGATCCCTT	59.41	20	CGAGATGAGAGGATTTGGGA	60.15	20	254	3172	3425
comp98775_c0	1	p1	(G)14	14	4	17
comp98775_c0	2	p1	(A)10	10	1172	1181	GCATATGCCCTTCAAACGAT	59.929	20	CTACAGTAACGAGGGCCCAG	59.751	20	107	1146	1252	TTGGTTAAAATTCGCTTGGC	60.075	20	GAGGGCCCAGAATAGCAAAT	60.419	20	158	1085	1242	TTGGTTAAAATTCGCTTGGC	60.075	20	CAATGTGCAATCCGAAATGA	60.466	20	122	1085	1206
comp132546_c0	1	p1	(G)18	18	1	18
comp131018_c0	1	p2	(TC)6	12	1772	1783	CATATGCAGGGAGGAGGAAA	60.029	20	ACAGGTAGTCAAATTCGCGG	60.132	20	260	1577	1836	GTCATATGCAGGGAGGAGGA	60.034	20	ACAGGTAGTCAAATTCGCGG	60.132	20	262	1575	1836	GGAGTCATATGCAGGGAGGA	60.034	20	ACAGGTAGTCAAATTCGCGG	60.132	20	265	1572	1836
comp127858_c0	1	p3	(GAG)5	15	1288	1302	ATGGTGAGCTGGTCGGAG	59.775	18	GAGCCAGTGAGTCAGCACG	60.789	19	279	1128	1406	ATGGTGAGCTGGTCGGAG	59.775	18	CGAGCCAGTGAGTCAGCAC	60.789	19	280	1128	1407	ATGGTGAGCTGGTCGGAG	59.775	18	CGAGCCAGTGAGTCAGCA	59.831	18	280	1128	1407
comp191413_c0	1	p3	(CGC)5	15	201	215
comp84808_c0	1	p1	(T)10	10	151	160	AATGCTCTACCCTCGGTCCT	60.096	20	GGATCAAGTCCAACGCTCAT	60.081	20	167	85	251	GCCCTGTCGACGGTTAGATA	60.096	20	GGATCAAGTCCAACGCTCAT	60.081	20	193	59	251	AATGCTCTACCCTCGGTCCT	60.096	20	CCATTAAGCTGATTTTGCCC	59.547	20	125	85	209
comp133252_c3	1	p2	(GT)7	14	749	762	GGCAGGTAATGGGATAACGA	59.784	20	AAGAACAACATGCCGAGACC	60.119	20	250	548	797	GCGACATAGACCAGTCACCA	59.707	20	AAGAACAACATGCCGAGACC	60.119	20	204	594	797	GGCAGGTAATGGGATAACGA	59.784	20	AGAACAACATGCCGAGACCT	59.727	20	249	548	796
comp2365814_c0	1	p1	(A)14	14	205	218
comp49072_c0	1	p1	(T)10	10	373	382	AAGAACATGCATCTTTGGGG	59.933	20	AAAACCCTAAACCCCACACC	59.955	20	239	185	423	AAGAACATGCATCTTTGGGG	59.933	20	CCATCCACAAAACCCTTCAC	60.21	20	221	185	405	AAGAACATGCATCTTTGGGG	59.933	20	ACCATCCACAAAACCCTTCA	60.21	20	222	185	406
comp125801_c0	1	p1	(T)10	10	79	88	ACGCGTTTGTCCTCTGACTT	59.914	20	ACGTTCCACGAATTCACACA	60.008	20	159	48	206	AACGCGTTTGTCCTCTGACT	59.914	20	ACGTTCCACGAATTCACACA	60.008	20	160	47	206	ACGCGTTTGTCCTCTGACTT	59.914	20	TACTGTTCCCCAATTCCTGC	59.933	20	180	48	227
comp114240_c0	1	p3	(TGA)6	18	491	508	TCATCTGCTTGTTCTGTGGC	59.992	20	CCTCTTCAGTTTCCTCACCG	59.837	20	109	431	539	CGGCTACCAAGCTTCAAAAG	60.011	20	CCTCTTCAGTTTCCTCACCG	59.837	20	266	274	539	TCATCTGCTTGTTCTGTGGC	59.992	20	ATCATCCCATGGCTTCACAT	60.166	20	213	431	643
comp139558_c1	1	p2	(CT)7	14	93	106	TGCCCCCACTACACTAGTCC	59.989	20	GATGAACCAACCAACCAACC	60.073	20	247	46	292	CCTCTGCCCCCACTACACTA	60.126	20	GATGAACCAACCAACCAACC	60.073	20	251	42	292	TGCCCCCACTACACTAGTCC	59.989	20	CGCGAAGCAAGGAGAGTAAG	60.284	20	114	46	159
comp1032385_c0	1	p1	(A)10	10	317	326	CCCATACGGATAAGGCAAAA	59.789	20	CCCCTTCAATTCGGATCATT	61.014	20	252	105	356	CCCATACGGATAAGGCAAAA	59.789	20	CCCCTTCAATTCGGATCAT	59.694	19	252	105	356	ACCCCATACGGATAAGGCA	60.163	19	CCCCTTCAATTCGGATCATT	61.014	20	254	103	356
comp128108_c0	1	p3	(CCT)5	15	184	198	ATCTTCCTCCCTTCTCCCAA	60.008	20	CCTCCTTCAATACTGCGAGC	59.978	20	151	140	290	ATCTTCCTCCCTTCTCCCAA	60.008	20	TCAATACTGCGAGCTCATGG	59.972	20	145	140	284	ATCCCGATTCTTCTCCGACT	60.037	20	CCTCCTTCAATACTGCGAGC	59.978	20	264	27	290
comp120812_c1	1	p3	(GCT)5	15	465	479	GGTGGAGATGATGAGGAGGA	60.008	20	GACCTAAAACACGCCACGTT	60.037	20	256	321	576	GGTGGAGATGATGAGGAGGA	60.008	20	CTGCGTCTCCGTCTCTTTTT	59.615	20	232	321	552	CGGTGCTCATTGCTTTTTCT	60.386	20	GACCTAAAACACGCCACGTT	60.037	20	137	440	576
comp99319_c0	1	p2	(GA)10	20	1	20
comp1964328_c0	1	p1	(A)10	10	197	206	CGGAAGGAAAGAAGAAGGCT	59.955	20	TGGAGGCATGGTACTGAATG	59.522	20	230	157	386	GTGGTGATCGGAAGGAAAGA	60.05	20	TGGAGGCATGGTACTGAATG	59.522	20	238	149	386	CGGAAGGAAAGAAGAAGGCT	59.955	20	TTCGTTGGAGGCATGGTACT	60.517	20	235	157	391
comp140062_c0	1	p2	(AG)6	12	5211	5222	CGTTGGTTTGCTCTAGGCTC	60.015	20	TGCTCTCGTCACACCTCATC	59.988	20	192	5123	5314	CTCTAGGCTCTATCGTGCGG	60.132	20	TGCTCTCGTCACACCTCATC	59.988	20	182	5133	5314	CGTTGGTTTGCTCTAGGCTC	60.015	20	CTAGGAGCGAGCAAGTGGAC	60.156	20	260	5123	5382
comp56581_c0	1	p1	(T)10	10	269	278
comp115369_c0	1	p2	(GC)6	12	370	381	GTGCAATTGAGAGCAGGTGA	59.992	20	AGGTGATTTCCCTATGCGTG	59.955	20	252	316	567	GTGCAATTGAGAGCAGGTGA	59.992	20	ATCGGACTTGTCCGTAATCG	59.955	20	115	316	430	TGCAACGCAACTACGGTTAG	59.934	20	AGGTGATTTCCCTATGCGTG	59.955	20	224	344	567
comp136846_c2	1	p1	(A)10	10	1827	1836	CGGCATTTCACGAGTTATGA	59.688	20	GATGCGTTTTTGTGCTTTGA	59.856	20	267	1744	2010	CGGCATTTCACGAGTTATGA	59.688	20	TTGGAACTTTCCTTGCGAGT	59.853	20	217	1744	1960	CGGCATTTCACGAGTTATGA	59.688	20	TGGAACTTTCCTTGCGAGTT	59.853	20	216	1744	1959
comp136846_c2	2	p1	(A)10	10	2360	2369	CGAGGACGTAGTTGTCCCAT	59.989	20	GGAATGGTGATTTTGGGTTG	60.029	20	195	2248	2442	GCTCGAGGACGTAGTTGTCC	59.874	20	GGAATGGTGATTTTGGGTTG	60.029	20	198	2245	2442	CTCGAGGACGTAGTTGTCCC	59.721	20	GGAATGGTGATTTTGGGTTG	60.029	20	197	2246	2442
comp136846_c2	3	c	(A)10tagcagag(A)10	28	5911	5938	ATGGTAATCGCCCCTCCTAT	59.649	20	CCCAGGATGATGGTGTCATT	60.6	20	252	5785	6036	ATATGGTAATCGCCCCTCCT	59.649	20	CCCAGGATGATGGTGTCATT	60.6	20	254	5783	6036	ATATGGTAATCGCCCCTCCT	59.649	20	TGGTGTCATTCTCTAGGCGA	59.394	20	244	5783	6026
comp136846_c2	4	p1	(A)10	10	9771	9780	TAACTAACCCGAGTCCCCCT	59.821	20	CAATCCAGTGGCTGATGAAG	59.241	20	131	9678	9808	TAACTAACCCGAGTCCCCCT	59.821	20	ATCTTCAAGGCAAATCGACC	59.129	20	151	9678	9828	GTAACTAACCCGAGTCCCCC	59.691	20	CAATCCAGTGGCTGATGAAG	59.241	20	132	9677	9808
comp136846_c2	5	p1	(T)13	13	9970	9982	GGTCGATTTGCCTTGAAGAT	59.129	20	TGATTCATAGGATCGCAACAA	59.126	21	272	9809	10080	TCTCAAGTTGGCTCATCTGTCT	59.09	22	AAGAACCCTTGCCTTTTGGT	59.976	20	275	9881	10155	TCTCAAGTTGGCTCATCTGTCT	59.09	22	AGAACCCTTGCCTTTTGGTT	59.976	20	274	9881	10154
comp136846_c2	6	p1	(A)10	10	13314	13323
comp48222_c0	1	p1	(A)19	19	211	229
comp124642_c1	1	p2	(CT)8	16	259	274	AGGTCTCTCCGTCCCATTTT	59.935	20	TAGGGTGGAGAGCAGGATTG	60.21	20	172	155	326	CCACAGCCATCTTCTCCTTC	59.803	20	AGGAATCCCCCATTGATCTC	60.096	20	268	226	493	CCACAGCCATCTTCTCCTTC	59.803	20	GAGGAATCCCCCATTGATCT	60.096	20	269	226	494
comp105603_c0	1	p1	(T)10	10	203	212	GACAAAGGTTTTGGTCCCCT	60.204	20	CGACTGTTGCAGATGAGAGC	59.733	20	225	15	239	ACAAAGGTTTTGGTCCCCTT	59.707	20	CGACTGTTGCAGATGAGAGC	59.733	20	224	16	239	AGCATGGGGTTATTCCGTTT	60.562	20	CGACTGTTGCAGATGAGAGC	59.733	20	140	100	239
comp148653_c0	1	p2	(GA)9	18	1	18
comp98212_c0	1	p1	(T)20	20	1	20
comp118184_c0	1	p3	(CGG)6	18	222	239	GTCTCCTGCTCGCTCAAGAA	60.823	20	GTCGTCCACCACGTAGGAGT	60.033	20	234	159	392	TCTCCTGCTCGCTCAAGAA	59.951	19	GTCGTCCACCACGTAGGAGT	60.033	20	233	160	392	AAGTCCACCGTCTCCTGCT	59.85	19	GTCGTCCACCACGTAGGAGT	60.033	20	243	150	392
comp118184_c0	2	p2	(TA)11	22	1440	1461
comp84802_c0	1	p1	(C)19	19	1	19
comp16319_c0	1	p2	(GT)6	12	289	300	GCTCAATATCTGCTGGCCTT	59.439	20	CAACTCAAAAGCGGACGAAT	60.249	20	262	124	385	GGCTGCTCGACTTCAGTCAT	60.564	20	CAACTCAAAAGCGGACGAAT	60.249	20	185	201	385	GTCATCATCCTCGTTAGCGG	60.624	20	CAACTCAAAAGCGGACGAAT	60.249	20	231	155	385
comp16319_c0	2	p1	(T)10	10	547	556
comp135490_c3	1	p3	(GCG)6	18	1	18
comp57694_c0	1	p2	(GA)7	14	450	463
comp138897_c0	1	c	(AG)10acatc(AAG)5	40	2	41
comp138897_c0	2	p3	(CAG)5	15	2049	2063	ATCCACCTGCTCTCGTCG	59.936	18	CCTCCCTCCTGCTCCTAGAC	60.349	20	166	1931	2096	GCCTCCACGACCTGTTTGT	61.13	19	CCTCCCTCCTGCTCCTAGAC	60.349	20	246	1851	2096	CCATCCACCTGCTCTCGT	59.775	18	CCTCCCTCCTGCTCCTAGAC	60.349	20	168	1929	2096
comp138897_c0	3	p3	(CAG)6	18	2334	2351	TCTTTCTCAGACGGACGGAT	59.803	20	CAACTGAGGGGAGAGAAGGA	59.375	20	236	2265	2500	GACGGACGGATTAGCTCGTA	60.235	20	CAACTGAGGGGAGAGAAGGA	59.375	20	227	2274	2500	GACGGACGGATTAGCTCGTA	60.235	20	CCATTGATCAACCCAACTGA	59.343	20	240	2274	2513
comp1174138_c0	1	p2	(TG)6	12	127	138	GCTGCACACTCGTAGCAATG	60.628	20	GCCCCACGAAAACACTTAAA	59.975	20	135	64	198	TGCTGCACACTCGTAGCAAT	60.628	20	GCCCCACGAAAACACTTAAA	59.975	20	136	63	198	GCTGCACACTCGTAGCAATG	60.628	20	CAAATTTAGCCCCACGAAAA	59.937	20	143	64	206
comp83313_c0	1	p1	(T)11	11	363	373	GCAAGATGATGCAGGTTTCA	59.805	20	CAGTGTTGGTGTCTCCCCTT	60.002	20	148	305	452	GCAAGATGATGCAGGTTTCA	59.805	20	TCACTTCACAAGGTGCTTGC	60.032	20	251	305	555	GCAAGATGATGCAGGTTTCA	59.805	20	GGATGCAATAGGTGCTTGGT	59.962	20	226	305	530
comp134899_c5	1	p1	(A)10	10	739	748	CGAAAGCATTTTTAACGCAA	58.995	20	CGGCAAAATCAGTACACCCT	59.993	20	183	614	796	CGAAAGCATTTTTAACGCAA	58.995	20	AGCGGCAAAATCAGTACACC	60.14	20	185	614	798	CGAAAGCATTTTTAACGCAAC	59.782	21	CGGCAAAATCAGTACACCCT	59.993	20	183	614	796
comp118301_c0	1	p1	(A)21	21	1	21
comp118301_c0	2	p1	(T)11	11	3809	3819	TCCGTCCTTGTTTGGAAGAC	60.088	20	ACAAGCAACATCCCAAGACC	59.973	20	268	3745	4012	GTCCGTCCTTGTTTGGAAGA	60.088	20	ACAAGCAACATCCCAAGACC	59.973	20	269	3744	4012	TGGGGGTTAGGCCTCTACTT	59.955	20	CAACGTCGCCTCATGACTAA	59.864	20	233	3613	3845
comp88080_c0	1	p1	(T)10	10	924	933	GGGTTTTCGAGTTTGTTGGA	59.948	20	CGTGTGGACCGAACAAAAG	60.136	19	253	704	956	TCTGTTCACTCCGTTTTCCC	60.088	20	CGTGTGGACCGAACAAAAG	60.136	19	207	750	956	TCAAAGCTGGGTTTTCGAGT	59.853	20	CGTGTGGACCGAACAAAAG	60.136	19	261	696	956
comp72763_c0	1	p5	(TCTGA)5	25	100	124	ACGGCAGTGGCTAGATCTGT	59.898	20	TTGGTTCCTCCTTCCCTTCT	60.045	20	136	20	155	ACGGCAGTGGCTAGATCTGT	59.898	20	GTTGGTTCCTCCTTCCCTTC	59.912	20	137	20	156	ACGGCAGTGGCTAGATCTGT	59.898	20	TTTTCTCTGCTCCGTTGGTT	59.853	20	150	20	169
comp131615_c1	1	p3	(CAG)5	15	2889	2903	CATGTTCTCATCAGCAACCG	60.263	20	ACTCCCCGTACCCCTATCAC	60.074	20	252	2727	2978	CATGTTCTCATCAGCAACCG	60.263	20	CCGTACCCCTATCACCTCAA	59.807	20	247	2727	2973	TCCGCATTCATGTTCTCATC	59.61	20	ACTCCCCGTACCCCTATCAC	60.074	20	260	2719	2978
comp131615_c1	2	p4	(CGCT)5	20	3186	3205	GCCTCCCGGTAATTCTTCTC	60.039	20	TCCTCCTCTCCCCTTCTCTC	59.883	20	195	3120	3314	GCCTCCCGGTAATTCTTCTC	60.039	20	CTAACCTCGCTTCCTCCCTT	59.842	20	154	3120	3273	CTCCCGGTAATTCTTCTCCC	59.897	20	TCCTCCTCTCCCCTTCTCTC	59.883	20	193	3122	3314
comp134620_c3	1	p3	(GGC)6	18	2218	2235
comp117233_c0	1	p2	(GC)6	12	380	391	CGCGAGCTACCTTCTTGGTA	60.534	20	CGTACGTTAACCCAATCTCCA	59.869	21	100	347	446	CGCGAGCTACCTTCTTGGTA	60.534	20	TCACTCCTCCAACCTCACG	59.804	19	117	347	463	CGCGAGCTACCTTCTTGGTA	60.534	20	CACTCCTCCAACCTCACGTA	58.722	20	116	347	462
comp746828_c0	1	p1	(T)10	10	351	360	CACCATCTTTCTGGCATTGA	59.648	20	CGAAGCAGTCACAAGCAATTA	59.122	21	186	219	404	TCACCATCTTTCTGGCATTG	59.648	20	CGAAGCAGTCACAAGCAATTA	59.122	21	187	218	404	TTTTCACCATCTTTCTGGCA	59.247	20	CGAAGCAGTCACAAGCAATTA	59.122	21	190	215	404
comp138980_c0	1	p3	(GTC)5	15	1	15
comp136760_c0	1	p3	(TGC)5	15	1410	1424	TGATGGGTGTCTAGGGGAAG	59.92	20	CCTGTTCACTCTCACGCAGA	60.178	20	161	1325	1485	CAATGATGGGTGTCTAGGGG	60.187	20	CCTGTTCACTCTCACGCAGA	60.178	20	164	1322	1485	GCAATGATGGGTGTCTAGGG	60.34	20	CCTGTTCACTCTCACGCAGA	60.178	20	165	1321	1485
comp139423_c2	1	p2	(TC)10	20	1	20
comp137211_c0	1	p2	(GA)7	14	2271	2284	TAGAAGGGCCAACCGTACAC	59.993	20	GGTACGAATCCAAACACGCT	60	20	252	2095	2346	TAGAAGGGCCAACCGTACAC	59.993	20	AGGTACGAATCCAAACACGC	60	20	253	2095	2347	TAGAAGGGCCAACCGTACAC	59.993	20	CTCAACTGCTCTGCTTCGTG	59.922	20	234	2095	2328
comp88603_c0	1	p1	(T)10	10	192	201	GTGCGCGTTAGGATAAGCTC	60.01	20	GGATCTTTTAGGACCCTCGG	59.897	20	119	123	241	AGGAATGTTTAGTGCGCGTT	59.775	20	GGATCTTTTAGGACCCTCGG	59.897	20	130	112	241	GCAAGCCCAAGGACAAACTA	60.249	20	GGATCTTTTAGGACCCTCGG	59.897	20	168	74	241
comp33626_c0	1	p1	(A)10	10	80	89	AAAAAGGTGCACAAATTGAAA	57.358	21	GTTCCCCCACTCAGAAGTCA	60.088	20	172	10	181	AAAAAGGTGCACAAATTGAAA	57.358	21	TGTTCCCCCACTCAGAAGTC	60.088	20	173	10	182	AAAAAGGTGCACAAATTGAAAG	58.347	22	GTTCCCCCACTCAGAAGTCA	60.088	20	172	10	181
comp106150_c0	1	p1	(T)13	13	839	851	ACGAGGAAGGGAGAAAAGGA	60.183	20	AAATCCAGCCGTCAACTACG	60.132	20	241	780	1020	GACGAGGAAGGGAGAAAAGG	60.183	20	AAATCCAGCCGTCAACTACG	60.132	20	242	779	1020	ACGAGGAAGGGAGAAAAGGA	60.183	20	CCGACACCCCTCACCTATTA	59.807	20	210	780	989
comp139203_c0	1	p3	(GCG)6	18	89	106	CTGAACGGCGATGGTCTC	60.363	18	TTTTCGATCTCGGTGACTCC	60.195	20	238	45	282	CTGAACGGCGATGGTCTC	60.363	18	GATCTCGGTGACTCCGTTTC	59.661	20	233	45	277	CTGAACGGCGATGGTCTC	60.363	18	GCGTCCCTATAACCAGCAAC	59.597	20	185	45	229
comp906687_c0	1	p1	(A)13	13	12	24
comp120851_c0	1	p4	(ATCC)5	20	1	20
comp120851_c0	2	p3	(TTC)5	15	425	439	TACTCGCAGATGTCGTGAGG	60.008	20	GATGCATAGCCAGACTGCAA	59.979	20	188	317	504	GCTCTGCGCCAGATCTACTC	60.271	20	GATGCATAGCCAGACTGCAA	59.979	20	203	302	504	TACTCGCAGATGTCGTGAGG	60.008	20	GCCCTAGATGCATAGCCAGA	60.339	20	194	317	510
comp146703_c0	1	p3	(GGA)6	18	163	180	TAGACTAGGCTGGTCGCGTT	60.037	20	TCTTCCTCCTCCTCCTCCTC	59.883	20	231	95	325	TAGACTAGGCTGGTCGCGTT	60.037	20	AAGCTCTTCGGCCAGGTAAT	60.228	20	162	95	256	TGGTGTGAAAGGAAAGGAGG	60.081	20	AAGCTCTTCGGCCAGGTAAT	60.228	20	123	134	256
comp146703_c0	2	p3	(GGA)6	18	306	323
comp123456_c0	1	p2	(GC)6	12	79	90	GCGATTCAATCTGGACCATT	59.9	20	TAATTCCCTCGGGAAAATCC	60.089	20	164	17	180	GCGATTCAATCTGGACCATT	59.9	20	GTTGATCTTGCATCACACGG	60.12	20	112	17	128	AATCTGGACCATTGGATTCG	59.75	20	TAATTCCCTCGGGAAAATCC	60.089	20	157	24	180
comp32869_c0	1	p2	(AC)8	16	273	288
comp59890_c0	1	p1	(A)10	10	460	469	CCTCGCTGTCACTGGTTTTT	60.291	20	GTTAGTGAGCAGCATTGCCA	60.019	20	235	393	627	CCTCGCTGTCACTGGTTTTT	60.291	20	AGCATTGCCACCTCAGTACC	60.142	20	225	393	617	TCGCTGTCACTGGTTTTTGA	60.427	20	GTTAGTGAGCAGCATTGCCA	60.019	20	233	395	627
comp57848_c0	1	p1	(A)13	13	1282	1294	CTCCCTTGCCGAGTTAGATG	59.83	20	AATAACCTTCGAGGCGGTTT	59.966	20	182	1223	1404	TCGCTACCATCCATCTCTCC	60.181	20	AATAACCTTCGAGGCGGTTT	59.966	20	224	1181	1404	CGTTGTCGTCACTTGGTCAC	60.203	20	AATAACCTTCGAGGCGGTTT	59.966	20	250	1155	1404
comp96196_c0	1	p1	(T)10	10	474	483
comp118016_c0	1	p1	(T)11	11	37	47	GCGTATTTCGGATCACAGGT	59.962	20	GGAACCATCAATGAAGGAACA	59.782	21	119	6	124	AGCGTATTTCGGATCACAGG	60.096	20	GGAACCATCAATGAAGGAACA	59.782	21	120	5	124	GCGTATTTCGGATCACAGGT	59.962	20	TGAGCTCTCAAAAGATGAACCA	59.993	22	200	6	205
comp108831_c0	1	p3	(GGA)5	15	1	15
comp112501_c0	1	p1	(T)14	14	1531	1544
comp101241_c0	1	p2	(GA)10	20	1	20
comp1204062_c0	1	p1	(C)19	19	1	19
comp137201_c0	1	p1	(T)12	12	1	12
comp105592_c0	1	p1	(T)11	11	3438	3448
comp152726_c0	1	p3	(GAG)7	21	1	21
comp134543_c0	1	p1	(T)12	12	1198	1209	GCGCTCCAATGTTTCCTTTA	60.209	20	TCCAAGCATTACCACATCCA	59.924	20	105	1139	1243	GCGCTCCAATGTTTCCTTTA	60.209	20	TCCCAAGTGGGAAGAAGAAA	59.641	20	172	1139	1310	GCGCTCCAATGTTTCCTTTA	60.209	20	GCACAATCCAAGCATTACCA	59.548	20	111	1139	1249
comp125289_c1	1	p3	(CTT)7	21	1	21
comp125289_c1	2	p2	(AT)6	12	786	797
comp153428_c0	1	p3	(GCG)5	15	213	227	TCTCACCAGTCACTACCCCC	59.962	20	CTTGTCAAGCATGTCCTCCC	60.656	20	248	29	276	TCTCACCAGTCACTACCCCC	59.962	20	GGCTCTTGTCAAGCATGTCC	60.812	20	252	29	280	TCTCACCAGTCACTACCCCC	59.962	20	GCTCTTGTCAAGCATGTCCTC	60.012	21	251	29	279
comp109284_c1	1	p3	(GCG)7	21	1599	1619
comp140151_c0	1	p3	(AGG)5	15	239	253	TCCTTCGTATTCGTATCGGC	60.06	20	CATATATCCCTCTCCCTTCCG	59.764	21	257	21	277	AAACCCATCACAATTCGCTC	59.939	20	CATATATCCCTCTCCCTTCCG	59.764	21	143	135	277	TCCGTTTCCTTTCCTTCGTA	59.679	20	CATATATCCCTCTCCCTTCCG	59.764	21	268	10	277
comp24203_c0	1	p4	(AGGA)5	20	206	225	AAGGGCAGCGTGTCATTTAC	60.14	20	ATCAAGACAGCAGCAGCAGA	59.887	20	243	117	359	AAGGGCAGCGTGTCATTTAC	60.14	20	AAGACAGCAGCAGCAGAGGT	60.352	20	240	117	356	AAGGGCAGCGTGTCATTTAC	60.14	20	TCTCCTTTCTGAATCGACGC	60.483	20	137	117	253
comp128286_c0	1	p2	(GA)7	14	606	619	TACATATCCGCACCACCAGA	59.948	20	CAGGTACGACGCCATCTTCT	60.277	20	150	522	671	TACATATCCGCACCACCAGA	59.948	20	GTACGACGCCATCTTCTTCC	59.7	20	147	522	668	TACATATCCGCACCACCAGA	59.948	20	GGTACGACGCCATCTTCTTC	59.7	20	148	522	669
comp1169199_c0	1	p1	(T)10	10	26	35	CATGGCCAATTTAAGCTCGT	60.096	20	CGTGCCATTCATCATTCAAC	59.931	20	193	2	194	ATGGCCAATTTAAGCTCGTG	60.096	20	CGTGCCATTCATCATTCAAC	59.931	20	192	3	194	CATGGCCAATTTAAGCTCGT	60.096	20	CCAACTTGCAGGTGTGCTTA	59.904	20	129	2	130
comp104416_c0	1	p1	(T)11	11	93	103	AAAAGTCATCCACTGGCACC	59.973	20	GTTGAGTGTGCGCTTAACGA	60.058	20	160	2	161	AAAAGTCATCCACTGGCACC	59.973	20	GCGCTTAACGAACGAAAAAC	59.896	20	151	2	152	AAAATTAAACACATGCGCCC	59.838	20	GTTGAGTGTGCGCTTAACGA	60.058	20	118	44	161
comp121256_c0	1	p3	(CTC)5	15	1	15
comp175901_c0	1	p1	(T)10	10	224	233
comp121166_c1	1	p1	(T)10	10	214	223	GGTTGTCATTGCATCAGTGG	59.967	20	GCTCCGATCAGCGTATTCTC	59.946	20	263	160	422	GGTTGTCATTGCATCAGTGG	59.967	20	CAGCGTATTCTCGCTTCTCC	60.118	20	255	160	414	GGTTGTCATTGCATCAGTGG	59.967	20	CGCTTTGTTTTTGAGGTGGT	60.147	20	223	160	382
comp136353_c1	1	c	(TA)6aacatgacagacgcggacgcagcat(GC)6	49	2343	2391	TTGCACTGATCTTGTCCTCG	59.984	20	CAAAGGGATCGCATTGATCT	60.036	20	273	2261	2533	TTGCACTGATCTTGTCCTCG	59.984	20	TCGCATTGATCTCATCTTGC	59.914	20	265	2261	2525	ATTCCAAAGGGATTGCACTG	59.933	20	TCGCATTGATCTCATCTTGC	59.914	20	277	2249	2525
comp129176_c0	1	p3	(CAT)5	15	1337	1351	AACGGCCATTGAAAGATCAC	59.939	20	AATTGTTATTCCACGGTCGG	59.685	20	260	1260	1519	AACGGCCATTGAAAGATCAC	59.939	20	CTAATAAGATGGACGGCCCC	60.653	20	188	1260	1447	CAAGTATGGGGTGGAGGAGA	59.92	20	CTAATAAGATGGACGGCCCC	60.653	20	267	1181	1447
comp1215982_c0	1	p1	(T)10	10	383	392	CAGCAAAGATCACAGCCAAA	59.988	20	TGCTGCCTCTTACGTCCATA	59.444	20	180	298	477	CAGCAAAGATCACAGCCAAA	59.988	20	GGTGTCGATATTGCTGCCTC	60.634	20	191	298	488	CGGGAACAGCGATAGAGAAC	59.836	20	TGCTGCCTCTTACGTCCATA	59.444	20	246	232	477
comp138810_c0	1	p3	(CTT)5	15	276	290	TGCGATTGCTGTGCTAATTC	59.983	20	CTTGCGCATGGGCTACTACT	60.428	20	180	152	331	GCGATTGCTGTGCTAATTCA	59.983	20	CTTGCGCATGGGCTACTACT	60.428	20	179	153	331	GGGGTGAATATGAATGTGGC	60.021	20	CTTGCGCATGGGCTACTACT	60.428	20	114	218	331
comp138810_c0	2	p3	(CAG)5	15	3793	3807	ACTTGACAGCCACCTGAAGC	60.453	20	GTGCAGTAGCGAGCTCCTTT	59.786	20	251	3597	3847	ACTTGACAGCCACCTGAAGC	60.453	20	CAGTAGCGAGCTCCTTTTCG	60.284	20	248	3597	3844	ACTTGACAGCCACCTGAAGC	60.453	20	CGAGCTCCTTTTCGCTGTAG	60.284	20	242	3597	3838
comp139401_c0	1	p3	(GGT)5	15	96	110	GGTCCAGCTTCTTCCCGTAG	61.142	20	TTCGTTCTTCCCTAACGGTG	60.103	20	173	53	225	GGTCCAGCTTCTTCCCGTAG	61.142	20	TGAGTTTGTTCCACGTCAGC	59.88	20	143	53	195	GGTCCAGCTTCTTCCCGTA	60.203	19	TTCGTTCTTCCCTAACGGTG	60.103	20	173	53	225
comp124198_c0	1	p1	(T)11	11	907	917	AGGGAGGAAGGAAGAAGCAC	59.817	20	CCATCCGTTCCTCTCTCAAA	60.187	20	148	794	941	GGGAGGAAGGAAGAAGCACT	59.817	20	CCATCCGTTCCTCTCTCAAA	60.187	20	147	795	941	AGGGAGGAAGGAAGAAGCAC	59.817	20	ATCCATCCGTTCCTCTCTCA	59.612	20	150	794	943
comp140721_c1	1	p3	(CGG)5	15	722	736
comp138034_c0	1	p3	(GGA)5	15	2676	2690	ATCTAAAACCTGGTCGCCG	60.081	19	CTCCTTCCTGCTCCTGCTC	60.23	19	260	2489	2748	TGGTCTGCATCTAAAACCTGG	60.118	21	CTCCTTCCTGCTCCTGCTC	60.23	19	268	2481	2748	TGCATCTAAAACCTGGTCGC	61.168	20	CTCCTTCCTGCTCCTGCTC	60.23	19	263	2486	2748
comp136448_c0	1	p1	(G)11	11	3	13
comp80652_c0	1	p2	(TC)7	14	327	340	GATGCAGAGGAAGAAGACGG	59.95	20	GATGGGATGAGATGAGACGG	60.439	20	214	187	400	GATGCAGAGGAAGAAGACGG	59.95	20	GGATGGGATGAGATGAGACG	60.439	20	215	187	401	GGATGCAGAGGAAGAAGACG	59.95	20	GATGGGATGAGATGAGACGG	60.439	20	215	186	400
comp126856_c0	1	p2	(CA)6	12	11	22
comp116966_c0	1	p2	(TG)9	18	6	23
comp34337_c0	1	p1	(T)14	14	1	14
comp138043_c0	1	p1	(T)11	11	205	215	CAGAGGTTGCTGGAGGAGAC	59.986	20	TGGCTTCCCATGAAATTTGT	60.309	20	280	25	304	TGGACAATCGACTACGACCA	60.112	20	TGGCTTCCCATGAAATTTGT	60.309	20	241	64	304	CGACCACTACATCGACATGC	60.144	20	TGGCTTCCCATGAAATTTGT	60.309	20	227	78	304
comp42678_c0	1	p2	(CT)7	14	255	268	AGTCACACATGGGCATTGAA	59.967	20	CACGGTGGTGCTCAGTAGAG	59.487	20	177	122	298	GCACCTACGTGGTCAGGTTT	60.035	20	CACGGTGGTGCTCAGTAGAG	59.487	20	197	102	298	AAAACCGGATGTCTAACCCC	60.053	20	CACGGTGGTGCTCAGTAGAG	59.487	20	280	19	298
comp98663_c0	1	p2	(CT)9	18	870	887
comp132980_c0	1	p2	(AC)6	12	228	239	TCCGGATTCTCCATCTTCAC	60.011	20	TCGAAGTCTCGCTGTGTCTG	60.333	20	196	88	283	GTCCGGATTCTCCATCTTCA	60.011	20	TCGAAGTCTCGCTGTGTCTG	60.333	20	197	87	283	TCCGGATTCTCCATCTTCAC	60.011	20	TGGCATTTCCCTTCCTTCTA	59.64	20	220	88	307
comp132385_c0	1	p1	(T)10	10	1481	1490	TGCCAATGAGAGTCAACCAG	59.831	20	ATGTTGCTTTGGAACGGAAG	60.11	20	252	1415	1666	TTTGTTTTGTGAAGGGCACA	60.127	20	TCATACCAGGACACACCCAA	59.806	20	263	1260	1522	TTTGTTTTGTGAAGGGCACA	60.127	20	TTCATACCAGGACACACCCA	59.806	20	264	1260	1523
comp83214_c0	1	p2	(AG)9	18	1	18
comp37712_c0	1	p1	(T)11	11	195	205	CCGAAAACGAGAAATGAGAAA	59.325	21	CGTGAGAAACGCAAATCAGA	59.988	20	242	29	270	CCGAAAACGAGAAATGAGAAA	59.325	21	GTTGACGTGAGAAACGCAAA	59.888	20	247	29	275	CCGAAAACGAGAAATGAGAAA	59.325	21	CCGAGTGTTGACGTGAGAAA	59.873	20	253	29	281
comp124132_c0	1	p2	(AG)7	14	26	39	TTGGATTTGTGATGCGAATA	57.574	20	ATGCACCAATGCAAGCATAA	60.103	20	182	0	181	TTGGATTTGTGATGCGAATA	57.574	20	AGATCGATGGCTTATGCGAC	60.207	20	263	0	262	TTGGATTTGTGATGCGAATA	57.574	20	TGGCTTATGCGACCAGTGTA	60.28	20	256	0	255
comp115867_c1	1	p1	(G)18	18	1	18
comp119345_c0	1	p1	(A)12	12	70	81	CGGGCATTTATTTTTGTACTTC	57.787	22	GGAGGACGATTTCTGGTTCA	60.05	20	271	0	270	CGGGCATTTATTTTTGTACTTC	57.787	22	GGACGATTTCTGGTTCAGGA	60.05	20	268	0	267	CGGGCATTTATTTTTGTACTTCT	58.686	23	GGAGGACGATTTCTGGTTCA	60.05	20	271	0	270
comp18803_c0	1	p2	(GT)6	12	354	365	TTTGGCATCACATGAGGAAA	60.049	20	AAGCAAAAGTTCCTAAGAGCCA	59.561	22	221	197	417	TTTGGCATCACATGAGGAAA	60.049	20	CCTCCTGCACTATTGTAAGCAA	59.424	22	237	197	433	TTTGGCATCACATGAGGAAA	60.049	20	GCAAAAGTTCCTAAGAGCCAG	58.276	21	219	197	415
comp233201_c0	1	p2	(AT)10	20	546	565
comp127677_c0	1	p2	(GA)9	18	3361	3378
comp1720989_c0	1	p1	(T)11	11	3	13
comp127416_c0	1	p3	(GGC)5	15	1	15
comp984150_c0	1	p3	(GCC)5	15	52	66	ATGCCATGAGGAAGAAGTGG	60.073	20	CGGAATCCAGTGGGTAGAGA	60.065	20	215	6	220	ATGCCATGAGGAAGAAGTGG	60.073	20	TCGGAATCCAGTGGGTAGAG	60.065	20	216	6	221	ATGCCATGAGGAAGAAGTGG	60.073	20	CAGTGGGTAGAGAAGACGGC	59.867	20	208	6	213
comp64068_c0	1	p1	(T)11	11	613	623	TGCGTTTCTGTAGTTCGAGG	59.072	20	AGGAGCTAATCCAGGCCTAT	57.027	20	245	496	740	TTGCGTTTCTGTAGTTCGAGG	60.426	21	AGGAGCTAATCCAGGCCTAT	57.027	20	246	495	740	TGCGTTTCTGTAGTTCGAGG	59.072	20	TAGGAGCTAATCCAGGCCTAT	57.143	21	246	496	741
comp129631_c1	1	p2	(GA)10	20	2	21
comp129631_c1	2	p2	(TC)9	18	498	515
comp2079230_c0	1	p1	(T)10	10	116	125	GCATGAGTTTTTGCCCATCT	60.081	20	TAGGAGTACGGCAGGTTGCT	59.898	20	137	91	227	GCATGAGTTTTTGCCCATCT	60.081	20	CTAGGAGTACGGCAGGTTGC	59.898	20	138	91	228	TTGACTCAACTGGGAACGTG	59.72	20	TTTGTCATTTCGATCGTGGA	60.049	20	136	32	167
comp108987_c0	1	p1	(T)11	11	698	708	CCCACTGCTGCTGTTGTATC	59.318	20	GGACGACGATGGAAGAAGTC	59.661	20	280	674	953	CCGTGCGCTTTAGATGAAGT	60.407	20	CGGAGTAGATACGTGCGAGG	60.807	20	184	590	773	CCGTGCGCTTTAGATGAAGT	60.407	20	CGCACAGTCGAAGAGGTAGA	59.187	20	228	590	817
comp205707_c0	1	p3	(TCC)5	15	52	66	CCTCAACTCCCAATCCAAGA	60.042	20	GGAGCTTGGTGGTTGGTTT	59.958	19	104	14	117	TCCCAATCCAAGAAATGCTC	60.014	20	GACTCGGAGCTTGGTGGTT	60.253	19	102	21	122	TCCCAATCCAAGAAATGCTC	60.014	20	AAGGAGGACTCGGAGCTTG	59.54	19	108	21	128
comp1246127_c0	1	p1	(T)13	13	57	69	TCAAAGTAAATTTTGCACCCC	58.976	21	TATGATCATGTTCGGCATGG	60.307	20	237	32	268	TCAAAGTAAATTTTGCACCCCT	59.878	22	TATGATCATGTTCGGCATGG	60.307	20	237	32	268	TCAAAGTAAATTTTGCACCCC	58.976	21	TCCCTGGTTTTAGGTGGAGA	59.521	20	162	32	193
comp1956850_c0	1	p3	(CGC)5	15	119	133	CGACGTCTTGCTGGTCATC	60.419	19	TACCTTACCACCTTGGGCTG	59.986	20	161	13	173	GTCTTGCTGGTCATCACGC	60.429	19	TACCTTACCACCTTGGGCTG	59.986	20	157	17	173	TGCTGGTCATCACGCCTAGT	61.829	20	TACCTTACCACCTTGGGCTG	59.986	20	153	21	173
comp1066296_c0	1	p1	(A)12	12	80	91	AAGCAATTCTGCAAAGACCC	59.316	20	GCTGCCTGAGTAAGGACCAG	60.012	20	184	27	210	AAGCAATTCTGCAAAGACCC	59.316	20	CTGGCTGCCTGAGTAAGGAC	60.012	20	187	27	213	TGAGTTTTCACAGGGCTGGT	60.69	20	CTGGCTGCCTGAGTAAGGAC	60.012	20	167	47	213
comp118579_c0	1	p1	(T)12	12	111	122	CGCGAGGATAGAAGAGAACG	60.11	20	AAGGAGATTAGGAGGCAGGC	59.811	20	185	57	241	CGCGAGGATAGAAGAGAACG	60.11	20	AGGCGAAGGAGATTAGGAGG	59.805	20	190	57	246	CGCGAGGATAGAAGAGAACG	60.11	20	AGTGCTTGCCCTTATTGCAG	60.407	20	232	57	288
comp201457_c0	1	p1	(G)17	17	210	226
comp137927_c2	1	c	(T)12ggt(G)14	29	1158	1186
comp1594673_c0	1	c	(A)11ttaagtaagttgaacaaaaa(AC)8	47	1	47
comp134710_c0	1	p2	(CG)7	14	1978	1991	ACCCAGCACACCTTGTACG	59.606	19	CGCGTGTAACAAGAAGCTCA	60.195	20	243	1954	2196	CAGGATGTCGGAGCTGAAG	59.509	19	CGCGTGTAACAAGAAGCTCA	60.195	20	271	1926	2196	CTTCAGGATGTCGGAGCTG	59.509	19	CGCGTGTAACAAGAAGCTCA	60.195	20	274	1923	2196
comp78441_c0	1	c	(TTG)5atg(T)13	31	336	366	ACGGTACGGTACGTCAGAGG	60.051	20	GCCACTGATGCCAATCATAA	59.504	20	280	162	441	ACGGTACGTCAGAGGAGCAG	60.466	20	GCCACTGATGCCAATCATAA	59.504	20	275	167	441	TACGGTACGTCAGAGGAGCA	59.465	20	GCCACTGATGCCAATCATAA	59.504	20	276	166	441
comp214629_c0	1	p1	(T)11	11	78	88	GCCAAAAACTTGCACCCATA	60.866	20	TGGGCATAAGCACAGCAATA	60.237	20	180	14	193	TCCGTAGCTCCTTCTGATGA	58.543	20	ACCAAAAGGGTGGAAAATCC	60.032	20	277	42	318	TCCGTAGCTCCTTCTGATGA	58.543	20	TGGGCATAAGCACAGCAATA	60.237	20	152	42	193
comp109942_c0	1	p3	(CAC)6	18	210	227	AGCCCCCTTTCTTCTTTTTG	59.698	20	AACGACGAAATTATACGCGG	59.985	20	267	125	391	CAAGCCCCCTTTCTTCTTTT	59.698	20	AACGACGAAATTATACGCGG	59.985	20	269	123	391	CCCCCTTTCTTCTTTTTGGA	60.395	20	AACGACGAAATTATACGCGG	59.985	20	265	127	391
comp64521_c1	1	p1	(A)24	24	1	24
comp132805_c3	1	p3	(TCT)5	15	620	634	ATGGATCGCACCTTACTTGC	60.103	20	TGGGTCTAAGATGGGGTCAG	59.92	20	262	454	715	CCTTATGCGTCTGGTCCTGT	60.134	20	TGGGTCTAAGATGGGGTCAG	59.92	20	200	516	715	TCCTCCTTATGCGTCTGGTC	60.218	20	TGGGTCTAAGATGGGGTCAG	59.92	20	204	512	715
comp132805_c3	2	p1	(A)10	10	799	808	CTGACCCCATCTTAGACCCA	59.92	20	TTCTCCTCATTGGCCATTTC	60.014	20	214	696	909	CTGACCCCATCTTAGACCCA	59.92	20	AAACACAAGCGTGAAAAGGG	60.147	20	165	696	860	TGACCCCATCTTAGACCCAA	60.309	20	TTCTCCTCATTGGCCATTTC	60.014	20	213	697	909
comp130751_c0	1	p1	(A)14	14	913	926	AACGATTTCGGAACGTCAAC	59.978	20	ATTCCCTCGGTCCTTTCTGT	59.935	20	268	865	1132	CGATTTCGGAACGTCAACTT	60.11	20	ATTCCCTCGGTCCTTTCTGT	59.935	20	266	867	1132	AACGAGGAAGAAAACGCAAA	59.861	20	ATTCCCTCGGTCCTTTCTGT	59.935	20	244	889	1132
comp118761_c0	1	p2	(GT)9	18	23	40
comp75636_c0	1	p1	(T)15	15	140	154	TTTTTCGGCGACTCGATTAT	59.682	20	AAGAAAGCGAACGAAACGAA	59.996	20	166	60	225	ATTTTTCGGCGACTCGATTA	59.682	20	AGAAAGCGAACGAAACGAAA	59.996	20	166	59	224	ATTTTTCGGCGACTCGATTA	59.682	20	AAGAAAGCGAACGAAACGAA	59.996	20	167	59	225
comp64350_c1	1	p3	(GCC)6	18	2	19
comp133296_c0	1	c	(CT)6agctatgtacagtagggtgtgtggtcttgtgcttgtagtctactcctaatccacgtaggctgccatgccttctattgta(CT)9	109	987	1095	CTTGCCATTTCCCATCTTTT	59.019	20	TGTGAGAGGGAGAGCGAGAT	60.096	20	210	924	1133	GCTTGCCATTTCCCATCTT	60.029	19	TGTGAGAGGGAGAGCGAGAT	60.096	20	211	923	1133	TACTTGTGCTTGCCATTTCC	58.773	20	TGTGAGAGGGAGAGCGAGAT	60.096	20	218	916	1133
comp133296_c0	2	p1	(T)10	10	1664	1673	GTCAGGGCCTATTTGGTTCA	59.933	20	CACCAACTGTTCTCATGCGT	59.751	20	134	1568	1701	ACTAAGGATGGCAATCGTGC	60.103	20	CACCAACTGTTCTCATGCGT	59.751	20	166	1536	1701	CACGCTCATCCCCTACTTGT	60.134	20	CACCAACTGTTCTCATGCGT	59.751	20	196	1506	1701
comp55609_c0	1	p1	(G)20	20	1	20
comp121709_c0	1	p3	(CGC)5	15	2	16
comp101741_c2	1	p2	(AG)8	16	255	270
comp133480_c0	1	p5	(CCAAC)5	25	106	130	TATTTCTGGCCCCTCCTACC	60.278	20	CTTTCTCCTTGCTTTGGTCG	59.986	20	159	20	178	TGCACACTTGCTGCCATTAT	60.288	20	CTTTCTCCTTGCTTTGGTCG	59.986	20	179	0	178	TATTTCTGGCCCCTCCTACC	60.278	20	CCACCTTTCTCCTTGCTTTG	59.846	20	163	20	182
comp134978_c0	1	p4	(CCCT)5	20	38	57	AATTATTTTCCGCTCCGCTC	60.536	20	ATGTTGAAGGATCGACGGAC	59.934	20	249	12	260	AATTATTTTCCGCTCCGCTC	60.536	20	AGATGTTGAAGGATCGACGG	60.073	20	251	12	262	AATTATTTTCCGCTCCGCTC	60.536	20	ATGACGGATCAAAAGCAAGG	60.074	20	272	12	283
comp136156_c0	1	p2	(TG)6	12	329	340	GGCAATTGTTTTGCCATCTT	59.945	20	GATGATGATCGAGTACAATCACAG	58.605	24	236	147	382	AACCTCATCACATGGCCTTC	59.934	20	GATGATGATCGAGTACAATCACAG	58.605	24	188	195	382	GGCAATTGTTTTGCCATCTT	59.945	20	AGATGATGATCGAGTACAATCACAG	59.561	25	237	147	383
comp130242_c2	1	p1	(T)10	10	428	437	CATGCACATGTGGAAACCAT	60.249	20	GTATCCCCAGCCGGTTACTT	60.208	20	228	311	538	TGTCAAGACCAAGCAAAGCA	60.574	20	CGTTTAAGCTGGTATCCCCA	59.953	20	257	293	549	ACCCTGTCAAGACCAAGCAA	60.69	20	CGTTTAAGCTGGTATCCCCA	59.953	20	261	289	549
comp128761_c0	1	p3	(CTC)5	15	544	558	ACCCGCTCCTCCTCTTCTG	61.87	19	AGATGGTTGTCGACGAGGTC	60.12	20	280	505	784	CCGCTCCTCCTCTTCTGG	61.049	18	GAGATGGTTGTCGACGAGGT	60.12	20	279	507	785	CCGCTCCTCCTCTTCTGG	61.049	18	AGATGGTTGTCGACGAGGTC	60.12	20	278	507	784
comp140064_c0	1	p1	(T)10	10	1611	1620	AGTGCTGTCCACTTGGCTCT	60.057	20	AGTGAGGCTAAGGGCCTGTT	60.268	20	260	1474	1733	AGTGCTGTCCACTTGGCTCT	60.057	20	GTTGTGATGCTGGCTGTGAC	60.328	20	243	1474	1716	AGTGCTGTCCACTTGGCTCT	60.057	20	GTGTCCATGGCATAATGGTG	59.654	20	195	1474	1668
comp136613_c0	1	p1	(A)10	10	296	305	AAATTCAGCTGCCCTTCTCA	59.955	20	ACTGGCTTGCCTGTGATTTC	60.263	20	228	133	360	AGGTGCCGATATCATGAAGG	59.917	20	ACTGGCTTGCCTGTGATTTC	60.263	20	191	170	360	AAATTCAGCTGCCCTTCTCA	59.955	20	CTGGCTTGCCTGTGATTTCT	60.397	20	227	133	359
comp36235_c1	1	p1	(C)12	12	246	257
comp6356_c0	1	p1	(A)10	10	317	326	GACTCGTAGAGCAAAACAGCG	60.204	21	ATTCGGCATCACCTTTTCTG	60.074	20	212	212	423	GACTCGTAGAGCAAAACAGCG	60.204	21	CTAGTGAAACGGACATCGCA	59.864	20	270	212	481	GACTCGTAGAGCAAAACAGCG	60.204	21	CTTTGTGAAGTACCGGAGGC	59.734	20	179	212	390
comp136461_c0	1	p2	(AG)6	12	1416	1427	ACAGAATACCGTGCTTCGCT	59.904	20	GCCAAATAATGCCTGATGCT	60.067	20	150	1367	1516	ACAGAATACCGTGCTTCGCT	59.904	20	AGCCAAATAATGCCTGATGC	60.067	20	151	1367	1517	ACAGAATACCGTGCTTCGCT	59.904	20	GACCTCTTTCCCTCTCCCAG	60.186	20	105	1367	1471
comp186888_c0	1	p3	(CGC)7	21	1	21
comp131034_c0	1	p1	(T)11	11	116	126	TCAAAATGTGACTTGACCTCG	58.761	21	CCCAACGCATAAGTGTGCTA	59.752	20	169	4	172	TCAAAATGTGACTTGACCTCGT	59.639	22	CCCAACGCATAAGTGTGCTA	59.752	20	169	4	172	GTCAAAATGTGACTTGACCTCG	59.639	22	CCCAACGCATAAGTGTGCTA	59.752	20	170	3	172
comp131034_c0	2	p3	(GGC)5	15	311	325	TAGAGAGGAGGAGTGCCTGG	59.549	20	ACCCCACATCACAAGTCACA	59.846	20	265	257	521	TAGAGAGGAGGAGTGCCTGG	59.549	20	CCCCACATCACAAGTCACAA	60.416	20	264	257	520	TAGAGAGGAGGAGTGCCTGG	59.549	20	CAACCCCACATCACAAGTCA	60.416	20	267	257	523
comp120289_c0	1	p3	(CGC)6	18	6	23
comp101551_c0	1	p2	(CA)6	12	104	115	TCATTCAGGTATTTTCTTGCACA	59.639	23	ATTTGCAATATAGGCGGTGC	59.956	20	212	15	226	TCATTCAGGTATTTTCTTGCACA	59.639	23	CCGCAGAAACATTATGCCTT	60.096	20	156	15	170	TCATTCAGGTATTTTCTTGCACA	59.639	23	GCTGATCCGGTCACCTAAGA	60.218	20	178	15	192
comp46027_c0	1	p3	(ACC)5	15	19	33
comp131165_c0	1	p3	(GGC)5	15	1385	1399	GACTCGAACTGGTGCTCCTC	59.993	20	GCATAATAGCCCAAACACCAA	59.846	21	174	1293	1466	CTGACATCTCCTCTCCTCGG	59.937	20	GCATAATAGCCCAAACACCAA	59.846	21	149	1318	1466	GACTCGAACTGGTGCTCCTC	59.993	20	ACTTCGTTGCCACTCCCTC	60.253	19	146	1293	1438
comp74489_c0	1	p3	(CGA)5	15	187	201	TGAACATGTTGGTGATGCAG	59.085	20	CGTGGTCATCAAGGAGGAGT	60.112	20	158	149	306	TGAACATGTTGGTGATGCAG	59.085	20	CCTCCTCATCCTCTTCCTCC	60.149	20	185	149	333	TGAACATGTTGGTGATGCAG	59.085	20	CTCCTCATCCTCTTCCTCCC	60.149	20	184	149	332
comp132352_c1	1	p1	(A)10	10	2457	2466	AGGGATTTAGGGCATCATCC	60.117	20	GCCTGCACTTCTTCACTTCTG	60.186	21	224	2372	2595	GGATTTAGGGCATCATCCAA	59.722	20	GCCTGCACTTCTTCACTTCTG	60.186	21	222	2374	2595	TGGTAAAGGGATTTAGGGCA	59.406	20	GCCTGCACTTCTTCACTTCTG	60.186	21	230	2366	2595
comp139968_c0	1	p3	(GCC)5	15	121	135	CCAAATCCACTTCCTCTCCA	60.042	20	AGTAGATCAGCGCAGGGAAA	59.978	20	250	54	303	ATTTCTCTTCCTCCCCCAAA	59.875	20	AGTAGATCAGCGCAGGGAAA	59.978	20	265	39	303	TTTCTCTTCCTCCCCCAAAT	59.875	20	AGTAGATCAGCGCAGGGAAA	59.978	20	264	40	303
comp45169_c0	1	p1	(G)10	10	992	1001	AGCCACCTTGTCATCCAAAG	60.111	20	AGCCTGAAGTCCATAACCGA	59.694	20	276	752	1027	CTTGGAGCAGCCTTTAACCA	60.378	20	TCCAACGACTAGGGTTTTGC	60.11	20	273	967	1239	CTTGGAGCAGCCTTTAACCA	60.378	20	CGACTAGGGTTTTGCGTGTT	60.168	20	268	967	1234
comp128049_c4	1	p1	(T)10	10	292	301	ACTCCGTTCTAAGGGGGAAA	59.934	20	GTGGACTGGCGACAGGTAGT	60.182	20	280	91	370	TACGGAACACATATTGGGCA	59.809	20	TAGCGACAGGAAGGTGGACT	59.867	20	208	176	383	TACGGAACACATATTGGGCA	59.809	20	GTGGACTGGCGACAGGTAGT	60.182	20	195	176	370
comp128049_c4	2	p1	(A)11	11	533	543	AGTCCACCTTCCTGTCGCTA	59.867	20	CGGATCTGATGCTCTGTCAA	59.942	20	260	364	623	ACTACCTGTCGCCAGTCCAC	60.182	20	CGGATCTGATGCTCTGTCAA	59.942	20	273	351	623	CGCTATTTCAACTGGCGATT	60.23	20	CGGATCTGATGCTCTGTCAA	59.942	20	245	379	623
comp128301_c1	1	p3	(GCC)5	15	1	15
comp137986_c1	1	p1	(A)21	21	318	338
comp38_c0	1	p1	(A)15	15	25	39
comp107896_c0	1	p1	(T)12	12	168	179	TGCGTGCACTGAAAGAGAAA	60.72	20	TTAGACTCGCTGATGGGTCC	60.218	20	223	114	336	TTGCGTGCACTGAAAGAGAA	60.72	20	TTAGACTCGCTGATGGGTCC	60.218	20	224	113	336	TTTGCGTGCACTGAAAGAGA	60.72	20	TTAGACTCGCTGATGGGTCC	60.218	20	225	112	336
comp115893_c0	1	p1	(T)12	12	137	148	CTTCGGCTTCGAAAAATTGA	60.315	20	AGAGCAAAGTGGAAGTGGGA	59.844	20	148	59	206	CTTCGGCTTCGAAAAATTGA	60.315	20	GAGAGCAAAGTGGAAGTGGG	59.844	20	149	59	207	TCTTCGGCTTCGAAAAATTG	60.315	20	AGAGCAAAGTGGAAGTGGGA	59.844	20	149	58	206
comp1445089_c0	1	p1	(T)10	10	79	88	GGTCGTTAATTCCCTCCTCC	59.766	20	TCGAACGTGATCAAATCCTG	59.648	20	268	1	268	GGTCGTTAATTCCCTCCTCC	59.766	20	GAACGTGATCAAATCCTGGC	60.47	20	266	1	266	GGTCGTTAATTCCCTCCTCC	59.766	20	TGGCCGTTGATCAGAGTAGA	59.394	20	250	1	250
comp466154_c0	1	p1	(G)13	13	96	108	TGATGTGTTGAAAAAGAGCACA	59.366	22	TGAGGCCAAAAGTAATTGGG	59.931	20	189	44	232	TGATGTGTTGAAAAAGAGCACA	59.366	22	GCCAAAAGTAATTGGGATGC	59.415	20	185	44	228	TGATGTGTTGAAAAAGAGCACA	59.366	22	AAAAGAACCGAACCTCAGCC	60.61	20	120	44	163
comp41113_c0	1	p3	(TTC)5	15	143	157	GAGGCACGTCTTCAGTAGGG	59.867	20	CTCTGCTGCCAAGACAAAGG	61.104	20	152	29	180	GAGGCACGTCTTCAGTAGGG	59.867	20	TCTGCTGCCAAGACAAAGG	60.12	19	151	29	179	GCATTTTTCGAAGCTTCACC	59.829	20	CTCTGCTGCCAAGACAAAGG	61.104	20	122	59	180
comp15851_c0	1	p1	(T)10	10	81	90	CCCCAATCAGTTTGGACAGT	59.82	20	AGACGTGTGCTCTTGTGCTG	60.251	20	184	46	229	TTTCCCCAATCAGTTTGGAC	59.767	20	AGACGTGTGCTCTTGTGCTG	60.251	20	187	43	229	CCCCAATCAGTTTGGACAGT	59.82	20	TAAAATGAGCAATCATGGCG	59.662	20	157	46	202
comp111052_c0	1	p3	(GAG)5	15	272	286	GAACAACAAGAGGCACCACA	59.726	20	CGTCGTAGGCTGGAGAGAAC	60.012	20	152	183	334	GAACAACAAGAGGCACCACA	59.726	20	GTCGTAGGCTGGAGAGAACG	60.012	20	151	183	333	GAACAACAAGAGGCACCACA	59.726	20	ATCGTCGTAGGCTGGAGAGA	59.973	20	154	183	336
comp472862_c0	1	p2	(TG)8	16	242	257
comp62009_c0	1	p3	(CGG)6	18	32	49	ACCTCGACATGGCTCTCC	58.694	18	GAGCCCAGTTTGTCTCGAAG	59.989	20	125	0	124	ACCTCGACATGGCTCTCC	58.694	18	AGCAAGCCCTTCTTCTGTTG	59.615	20	155	0	154	ACCTCGACATGGCTCTCC	58.694	18	CAAGCAAGCCCTTCTTCTGT	59.615	20	157	0	156
comp128925_c0	1	p1	(T)10	10	2618	2627	GATTTGGGGAGGGGATTTTA	59.957	20	AGGGAACGAAACGGATGATA	59.387	20	168	2493	2660	AGGAGGGAGGAGAGAGTTCG	59.945	20	AGGGAACGAAACGGATGATA	59.387	20	250	2411	2660	TTTATGGTGCGAGATGGTGA	60.073	20	AGGGAACGAAACGGATGATA	59.387	20	152	2509	2660
comp128925_c0	2	p1	(T)10	10	2882	2891	TGGTTCCTTCAAATACTGCTGA	59.747	22	CTGGGTAACTCTGCCCACAT	59.989	20	229	2766	2994	TGGTTCCTTCAAATACTGCTGA	59.747	22	GCAAACTGGGTAACTCTGCC	59.74	20	234	2766	2999	TGGTTCCTTCAAATACTGCTGA	59.747	22	TGGGTAACTCTGCCCACATT	60.375	20	228	2766	2993
comp121516_c0	1	p2	(AG)6	12	432	443	GCATGCCACAATCTAAAGCA	59.839	20	GGTCCTAGGTCCACCACTGA	59.962	20	260	288	547	TGCATGCCACAATCTAAAGC	59.839	20	GGTCCTAGGTCCACCACTGA	59.962	20	261	287	547	ATGCATGCCACAATCTAAAGC	60.117	21	GGTCCTAGGTCCACCACTGA	59.962	20	262	286	547
comp124729_c0	1	p2	(AC)6	12	296	307	GCTGGTGCAGTTGTTCTACG	59.515	20	AGGGAATTGAATTGGCACAG	59.933	20	274	86	359	CTGGTGCAGTTGTTCTACGC	59.515	20	AGGGAATTGAATTGGCACAG	59.933	20	273	87	359	GCTGGTGCAGTTGTTCTACG	59.515	20	GATTCGCTTCAAAGAAACGG	59.823	20	255	86	340
comp112459_c0	1	c	(GCG)5gccgcaagcatccacggcgatgatgtagcggctgcagcgcgcgtccgtgacgac(GCG)5	84	129	212	AACCAAACTGGCCTTCGATA	59.569	20	GGCGAGCATCTATGTTGGAT	60.066	20	258	34	291	TAACCAAACTGGCCTTCGAT	59.569	20	GGCGAGCATCTATGTTGGAT	60.066	20	259	33	291	AGTAACCAAACTGGCCTTCG	59.238	20	GGCGAGCATCTATGTTGGAT	60.066	20	261	31	291
comp129148_c0	1	p3	(TCC)6	18	2324	2341	GGCAACCTTCTTGTCCTCCT	60.628	20	GACCTGAATGGCACCGAG	60.205	18	225	2301	2525	GGCAACCTTCTTGTCCTCC	59.646	19	GACCTGAATGGCACCGAG	60.205	18	225	2301	2525	GGCAACCTTCTTGTCCTCCT	60.628	20	CGACGACCTGAATGGCAC	61.295	18	229	2301	2529
comp113127_c0	1	p2	(GA)6	12	99	110	GGCTGTCAGTTCATCTCCGT	60.269	20	CTCACAAGCCTAGGGGACAA	60.246	20	182	68	249	GGCTGTCAGTTCATCTCCGT	60.269	20	AGGGGACAAATTTGCAGCTA	59.708	20	171	68	238	GGCTGTCAGTTCATCTCCGT	60.269	20	CCTAGGGGACAAATTTGCAG	59.564	20	174	68	241
comp1789600_c0	1	p2	(CA)6	12	244	255	AACAGGGAAACTGCATCCAC	59.973	20	CGCAAAAATCACAAGCCC	60.197	18	159	118	276	AACAGGGAAACTGCATCCAC	59.973	20	CCGCAAAAATCACAAGCC	60.197	18	160	118	277	GGTCAACAGGGAAACTGCAT	59.973	20	CGCAAAAATCACAAGCCC	60.197	18	163	114	276
comp114476_c1	1	c	(A)11taaaaaaagaagaatactcttttgattccatttgaaaa(T)16	65	222	286
comp74898_c0	1	p3	(GGA)5	15	200	214	AGAGAGGGAAGCAAAGAGGC	60.096	20	CTCAAAGCTAGCGAGCGAGT	60.059	20	139	169	307	GAAGCAAAGAGGCAAACGAG	60.132	20	CTCAAAGCTAGCGAGCGAGT	60.059	20	132	176	307	AGAGAGGGAAGCAAAGAGGC	60.096	20	TTCCGCCCCTAGTTCTTCTT	60.2	20	100	169	268
comp2181073_c0	1	p1	(A)10	10	124	133	TTCCAAAGCTACTGCTCGGT	60.015	20	GCACACAATTTAAGGTGATCCA	59.867	22	137	42	178	CTTCCAAAGCTACTGCTCGG	60.147	20	GCACACAATTTAAGGTGATCCA	59.867	22	138	41	178	CCTTCCAAAGCTACTGCTCG	60.147	20	GCACACAATTTAAGGTGATCCA	59.867	22	139	40	178
comp97548_c0	1	p1	(T)10	10	67	76	GGTCTCCATAATATAGCTGCCG	59.976	22	TGAGGAAAAACATTGCATCG	59.664	20	190	32	221	GGTCTCCATAATATAGCTGCCG	59.976	22	ATCGTGCCTTTGCCATAACT	59.597	20	174	32	205	GGTCTCCATAATATAGCTGCCG	59.976	22	AAACATTGCATCGTGCCTTT	60.511	20	183	32	214
comp1715497_c0	1	p1	(A)10	10	546	555	CCGTGGCTAGATGTTGGTTT	59.993	20	GAAAAATTCTCTGTTGCGGG	59.685	20	253	354	606	AATCCGTGGCTAGATGTTGG	59.955	20	GAAAAATTCTCTGTTGCGGG	59.685	20	256	351	606	CTAGATGTTGGTTTGCGCCT	60.27	20	GAAAAATTCTCTGTTGCGGG	59.685	20	247	360	606
comp130758_c2	1	p2	(GA)9	18	66	83	TCATCTCCCTTCTCTTCGGA	59.879	20	CTTTCGCCTCTCCTTCCTCT	60.088	20	260	6	265	TCATCTCCCTTCTCTTCGGA	59.879	20	CTTCCACCCGTGAGTGACTT	60.151	20	123	6	128	CGGATCGAACCTAGCATCTC	59.797	20	CTTTCGCCTCTCCTTCCTCT	60.088	20	244	22	265
comp130758_c2	2	p2	(GA)6	12	289	300	GGACGCTATCAAGTCCCAAA	60.074	20	GAGTCACCACCCTCCTCAAG	59.682	20	118	212	329	GGACGCTATCAAGTCCCAAA	60.074	20	TCACCACCCTCCTCAAGTCT	59.682	20	115	212	326	AAGTCACTCACGGGTGGAAG	60.151	20	GAGTCACCACCCTCCTCAAG	59.682	20	221	109	329
comp137594_c0	1	p3	(GCA)5	15	612	626	CATTCTCGTTCGCTTGTTCA	59.988	20	CAAGTACAGGGACCGGAGAG	59.715	20	222	466	687	GATCTTGGCGTTCACCTTGT	60.119	20	CAAGTACAGGGACCGGAGAG	59.715	20	151	537	687	CATTCTCGTTCGCTTGTTCA	59.988	20	GTGTGCCACAAGTACAGGGA	59.597	20	230	466	695
comp9793_c0	1	p1	(A)11	11	176	186	GATATTGCAGCCTGTGCTGA	59.979	20	GGCTCTCTCCAAGCACATTC	59.957	20	105	152	256	GATATTGCAGCCTGTGCTGA	59.979	20	ATCACATTTTCTTCCACGGC	59.939	20	126	152	277	CCCAATTCTAGGCGCAATAA	60.054	20	GGCTCTCTCCAAGCACATTC	59.957	20	132	125	256
comp132192_c0	1	c	(TC)6tatatatatctatctatctatctatgaatctatctatctatc(TA)11	76	2800	2875
comp70855_c0	1	p2	(GA)10	20	3515	3534
comp59764_c0	1	p1	(C)19	19	4	22
comp62649_c0	1	p3	(GAG)5	15	877	891	CATCTCTGGAATTGGTGGCT	60.073	20	CTTCATGGATCGTCATGCTG	60.225	20	268	807	1074	TCTCTGGAATTGGTGGCTCT	59.803	20	CTTCATGGATCGTCATGCTG	60.225	20	266	809	1074	GAGCTGCCACTTCATTCACA	59.992	20	GAGGATTCGTTGAGGACGTG	60.656	20	252	770	1021
comp76913_c0	1	p1	(T)12	12	173	184	CCCCAAAACATTGGAAACAA	60.567	20	TTATGTTACAGAGGCCGCAA	59.325	20	228	125	352	CCCCAAAACATTGGAAACAA	60.567	20	CTTATGTTACAGAGGCCGCA	58.942	20	229	125	353	CCCCCAAAACATTGGAAAC	60.014	19	TTATGTTACAGAGGCCGCAA	59.325	20	229	124	352
comp134254_c0	1	p1	(T)12	12	7247	7258
comp131030_c3	1	p1	(T)11	11	4013	4023	GTCAAAGTCGTGGGAGCATT	60.119	20	GTCATGCATGTCGTTTACGG	59.995	20	232	3818	4049	CCGGTGAGCTGGAGTAATGT	60.134	20	GTCATGCATGTCGTTTACGG	59.995	20	265	3785	4049	ACCGGTGAGCTGGAGTAATG	60.134	20	GTCATGCATGTCGTTTACGG	59.995	20	266	3784	4049
comp1661412_c0	1	p1	(A)13	13	1	13
comp118643_c0	1	p1	(T)13	13	1183	1195	AACTCGCTGACCCATTATGC	60.103	20	CGCGCTTCACGTTGTTAAAT	61.177	20	148	1136	1283	ACAACGATAACCCGTTCAGG	59.853	20	CGCGCTTCACGTTGTTAAAT	61.177	20	279	1005	1283	GTAAGATCACCAGGCTTCGG	59.694	20	CGCGCTTCACGTTGTTAAAT	61.177	20	239	1045	1283
comp116922_c0	1	p1	(T)10	10	1046	1055	GCACAAGAACGTGTCTTCCA	59.88	20	TGTGTGTGTGTTTGTGTCCG	60.088	20	230	946	1175	GCACAAGAACGTGTCTTCCA	59.88	20	TCGTGCATTGTTTGTGTGTG	60.204	20	244	946	1189	AATCGCCAACAAGTCGAAAT	59.574	20	TGTGTGTGTGTTTGTGTCCG	60.088	20	169	1007	1175
comp116922_c0	2	p2	(AC)6	12	1166	1177	GCACAAGAACGTGTCTTCCA	59.88	20	CATCAGAGCAAACTTCGTGC	59.596	20	258	946	1203	GCACAAGAACGTGTCTTCCA	59.88	20	TCAGAGCAAACTTCGTGCAT	59.596	20	256	946	1201	AATCGCCAACAAGTCGAAAT	59.574	20	CATCAGAGCAAACTTCGTGC	59.596	20	197	1007	1203
comp114522_c0	1	c	(GAA)5accattgttgcaacaagtcaagaacagtgacaactaaaatggcacaaaatcac(T)10	78	62	139	GGATCGTGATCAGCAGCCT	61.365	19	TGCTTTGCCTGTGAGTCATC	59.992	20	198	29	226	GGATCGTGATCAGCAGCCT	61.365	19	AAACTTCTGGTTTTGCCCCT	59.976	20	250	29	278	GGATCGTGATCAGCAGCCT	61.365	19	CCCATTGTGCAACGAAACTA	59.585	20	179	29	207
comp121654_c0	1	p1	(T)10	10	645	654	GTCATTGCCAACATGCAGAC	60.128	20	CATCTGCTCAATCATGGGAA	59.604	20	185	589	773	GGGATGGATTCTTGTCCCTT	60.133	20	ACCAGGAGAGCACATCTTGC	60.418	20	224	454	677	GTCATTGCCAACATGCAGAC	60.128	20	GGGGTGGTCCATGACAAATA	60.439	20	163	589	751
comp114360_c0	1	c	(GCG)5aggcgttg(TC)8	39	1166	1204	ATCGGGGTCTGGACTTTCTT	59.935	20	GGCAGTTTCGACTTTTGGAG	59.853	20	249	1013	1261	CTTTCTTGATCGATCCTGGG	59.623	20	GGCAGTTTCGACTTTTGGAG	59.853	20	236	1026	1261	ATCGGGGTCTGGACTTTCTT	59.935	20	GCTTTTGGCAGTTTCGACTT	59.499	20	255	1013	1267
comp131464_c0	1	p2	(CT)7	14	422	435	TAGATCTGCATCTGCATCGC	60.088	20	CGATTCCCTTTATCTGCACC	59.528	20	147	324	470	TAGATCTGCATCTGCATCGC	60.088	20	GATTCCCTTTATCTGCACCG	59.528	20	146	324	469	ATCTGCATCGCCGACTAGAG	60.526	20	CACACAACATTGCACACGAA	60.204	20	278	333	610
comp131464_c0	2	p1	(A)12	12	740	751	GTACTGCTGCACACGCTGTT	60.128	20	TGTACCTGCTCTTGCGATTG	60.011	20	134	716	849	GTACTGCTGCACACGCTGTT	60.128	20	TCTTGCGATTGCATACTTGC	59.983	20	125	716	840	GTACTGCTGCACACGCTGTT	60.128	20	CAGGGGAAAATAGAATGCGA	60.031	20	163	716	878
comp119506_c0	1	p1	(A)11	11	210	220	GTGCAACAATGAACAGCACC	60.168	20	TCGAGTCTCAGAGCCAGTGA	59.846	20	174	96	269	GTGCAACAATGAACAGCACC	60.168	20	AGAGCCAGTGAGTTGGGTGT	59.756	20	165	96	260	ATGAACAGCACCAGATGCAA	60.272	20	TCGAGTCTCAGAGCCAGTGA	59.846	20	166	104	269
comp2883962_c0	1	p1	(T)10	10	152	161	AATGGGGTATATGCGCTCAA	60.31	20	TCAAGGTGAATTTTCCAACTCC	60.332	22	164	28	191	AATGGGGTATATGCGCTCAA	60.31	20	CAAGGTGAATTTTCCAACTCC	58.54	21	163	28	190	AATGGGGTATATGCGCTCAA	60.31	20	CAAGGTGAATTTTCCAACTCCT	59.499	22	163	28	190
comp128737_c0	1	p1	(G)12	12	621	632
comp129170_c0	1	p2	(GA)7	14	93	106	CCGGATTCGTGTCCATACTC	60.34	20	GGGAGGAGAAGACCAAGACC	60.05	20	110	62	171	CCGGATTCGTGTCCATACTC	60.34	20	GGGCCCTTTCCTTGTTCTAC	59.94	20	149	62	210	CGGATTCGTGTCCATACTCC	60.34	20	GGGCCCTTTCCTTGTTCTAC	59.94	20	148	63	210
comp1483776_c0	1	p1	(T)11	11	271	281	AGCATTTCCAATCTGCTTGC	60.361	20	CATCATGTGTGGGTGAGCAT	60.412	20	205	134	338	GCCCTTCTTTGCTGAGGTTA	59.452	20	CATCATGTGTGGGTGAGCAT	60.412	20	145	194	338	AGCATTTCCAATCTGCTTGC	60.361	20	AACATCATGTGTGGGTGAGC	59.399	20	207	134	340
comp986363_c0	1	p1	(T)13	13	12	24
comp986363_c0	2	p1	(A)14	14	429	442
comp2400665_c0	1	p1	(T)10	10	130	139	GGAAAGGACGAAAGGTCGAT	60.443	20	TTTCCACTGCGACCACATTA	60.111	20	107	93	199	GGAAAGGACGAAAGGTCGAT	60.443	20	TACAATTTCCACTGCGACCA	60.111	20	112	93	204	TAGGAAAGGACGAAAGGTCG	59.308	20	TTTCCACTGCGACCACATTA	60.111	20	109	91	199
comp52094_c0	1	p3	(ACT)5	15	25	39
comp90244_c0	1	p2	(AG)10	20	1	20
comp106457_c0	1	p3	(GCA)6	18	303	320	TGTCGATGTCCGTTGTGTCT	60.162	20	TTGTTGGCTTGTTGCTTGTC	59.888	20	242	116	357	TGTCGATGTCCGTTGTGTCT	60.162	20	CTTGTTGCTTGTCCCATGAA	59.691	20	235	116	350	TGTCGATGTCCGTTGTGTCT	60.162	20	TTGTTGCTTGTCCCATGAAC	59.547	20	234	116	349
comp131706_c0	1	p1	(T)10	10	577	586	CTGTACCGAAGCACGCATAC	59.371	20	CGTCGGAAGATGGATGTTTT	59.933	20	144	519	662	ACTGTACCGAAGCACGCATA	59.371	20	CGTCGGAAGATGGATGTTTT	59.933	20	145	518	662	ACTGTACCGAAGCACGCATA	59.371	20	CATCTTCGGTGTTCATCCCT	59.927	20	242	518	759
comp131706_c0	2	p2	(AT)7	14	2545	2558	AGAGATTATGCGGCTGTGCT	60.007	20	ACGAACAAATTTAGGGCACG	59.996	20	250	2486	2735	AGAGATTATGCGGCTGTGCT	60.007	20	ATTCTTGTTGTTTCCACGGC	59.978	20	274	2486	2759	AGAGATTATGCGGCTGTGCT	60.007	20	GGTGTGCGTTTCTTGTCCTT	60.156	20	230	2486	2715
comp121041_c0	1	p3	(GCT)7	21	525	545
comp119031_c0	1	p2	(CG)6	12	66	77	CGAGTAGCTGGCTGAGTTCC	60.156	20	GGAGATGATGGTGGGGAATA	59.563	20	280	20	299	GAGTAGCTGGCTGAGTTCCG	60.156	20	GGAGATGATGGTGGGGAATA	59.563	20	279	21	299	GAGTAGCTGGCTGAGTTCCG	60.156	20	AGGAGATGATGGTGGGGAAT	60.541	20	280	21	300
comp119031_c0	2	p2	(GC)6	12	458	469	ACACCTACACCTCCACTCCG	60.026	20	TCCCAGCCTCTCAGATCCTA	59.903	20	153	354	506	TCTCCTCTCCTCCCTTCCTC	59.883	20	TCCCAGCCTCTCAGATCCTA	59.903	20	212	295	506	CATCTCCTCTCCTCCCTTCC	60.149	20	TCCCAGCCTCTCAGATCCTA	59.903	20	214	293	506
comp113941_c0	1	p1	(A)10	10	226	235	TCGATGAACCCACCCTATTC	59.75	20	AGCCTTTTGATCTGCTTCCA	59.955	20	172	93	264	TCGATGAACCCACCCTATTC	59.75	20	CGATTGGGCTACGGTTATGT	59.845	20	278	93	370	TCGATGAACCCACCCTATTC	59.75	20	ATTGGGCTACGGTTATGTCG	59.845	20	276	93	368
comp113941_c0	2	p3	(AGC)6	18	858	875
comp132056_c0	1	p2	(AG)6	12	2318	2329	AGGGTGAGGGTAAGGGAGTG	60.363	20	CACGATCCAGTCTGGTGCTA	59.855	20	220	2253	2472	GAGAGGGTGAGGGTAAGGGA	60.447	20	CACGATCCAGTCTGGTGCTA	59.855	20	223	2250	2472	GAGGGAGAGGGTGAGGGTAA	60.447	20	CACGATCCAGTCTGGTGCTA	59.855	20	227	2246	2472
comp99030_c0	1	p1	(T)11	11	545	555	CCAAAGACCGTTCGAATCAT	59.933	20	TGCACAAGAGCTGGGTATCA	60.413	20	202	393	594	TTACTCCCAAAGACCGTTCG	60.103	20	TGCACAAGAGCTGGGTATCA	60.413	20	208	387	594	CCAAAGACCGTTCGAATCAT	59.933	20	ACATGCACAAGAGCTGGGTA	59.318	20	205	393	597
comp1180351_c0	1	p1	(T)10	10	171	180	GGACATCTTCGCTTAGCTCG	60.118	20	ACCAGTAGCACAGGAGACGC	60.476	20	179	71	249	GGAACTCGAGAAAGAAGGGG	60.183	20	ACCAGTAGCACAGGAGACGC	60.476	20	108	142	249	GGGAACTCGAGAAAGAAGGG	60.183	20	ACCAGTAGCACAGGAGACGC	60.476	20	109	141	249
comp137006_c0	1	p1	(G)10	10	498	507	ACATGGAAGTGGTCAGGAGG	59.962	20	TGCCTTTTTAACCTCGTTCG	60.236	20	198	359	556	TGGAAGTGGTCAGGAGGAAC	60.088	20	TGCCTTTTTAACCTCGTTCG	60.236	20	195	362	556	TCCATTCCTGATTCCTCTGC	60.158	20	TGCCTTTTTAACCTCGTTCG	60.236	20	118	439	556
comp81422_c0	1	p2	(AG)7	14	373	386
comp114118_c0	1	p2	(AG)9	18	344	361	TATGAGTCCCGGTTCGTCTC	60.073	20	ATGCACCTCAGCTCCCTTTT	61.153	20	102	288	389	TATGAGTCCCGGTTCGTCTC	60.073	20	ACACCATGCACCTCAGCTC	59.844	19	107	288	394	TATGAGTCCCGGTTCGTCTC	60.073	20	ATGCACCTCAGCTCCCTTT	59.818	19	102	288	389
comp78032_c0	1	p1	(T)20	20	624	643
comp58050_c0	1	p3	(CGC)5	15	36	50	AGGACTTGATGTCGAGGCAG	60.408	20	ATTCACTCGTCTCACCAGCC	60.269	20	165	2	166	ACTTGATGTCGAGGCAGGAG	60.408	20	CGCACATTCACTCGTCTCAC	60.473	20	167	5	171	AGGACTTGATGTCGAGGCAG	60.408	20	CGCACATTCACTCGTCTCAC	60.473	20	170	2	171
comp137717_c0	1	p3	(GAG)7	21	1428	1448	CGGGGTTCAGGTAGACAATG	60.366	20	ACTAGGCGACGAACCTCCTT	60.268	20	255	1357	1611	AGTGGAGGTGAGTGGCGTAG	60.321	20	CCGACTCCCTGTTCTTCATC	59.655	20	224	1321	1544	CGGGGTTCAGGTAGACAATG	60.366	20	GAACCTCCTTCTCCAGCTCC	60.336	20	245	1357	1601
comp137717_c0	2	p1	(A)13	13	3237	3249	TCTTAGAGGAGCGTGGTGCT	60.156	20	TTCCTGCCTTTACGGACAAC	60.11	20	151	3202	3352	CTCTTAGAGGAGCGTGGTGC	60.156	20	TTCCTGCCTTTACGGACAAC	60.11	20	152	3201	3352	CACTCTATGGATGGGGCATT	59.773	20	TTCCTGCCTTTACGGACAAC	60.11	20	216	3137	3352
comp133478_c2	1	p3	(TAA)7	21	339	359	AGTGGTGCTTGTAGGGTTGG	60.028	20	CAAACTCCAAACATGCCCTT	59.971	20	222	279	500	GTGGTGCTTGTAGGGTTGGT	59.891	20	GTTGCGTTCTTCCCAACAAT	59.978	20	169	280	448	GCAGCTTTGTTTAAACCCCA	60.11	20	GTTGCGTTCTTCCCAACAAT	59.978	20	195	254	448
comp705469_c0	1	p1	(A)10	10	46	55	TGATGTTCAGGTTTTGCTGC	59.847	20	CAAATGGAAAGGTGGGATGA	60.692	20	108	13	120	TGATGTTCAGGTTTTGCTGC	59.847	20	TCAAATGGAAAGGTGGGATG	60.692	20	109	13	121	TGATGTTCAGGTTTTGCTGC	59.847	20	AAATGGAAAGGTGGGATGAA	59.22	20	107	13	119
comp128107_c0	1	p3	(CTG)6	18	235	252	CGAGTACTTGTGCAGGTCGT	58.959	20	CTACTGCAAGAACGGCTCCT	59.639	20	247	162	408	AGTACTTGTGCAGGTCGTCG	58.959	20	CTACTGCAAGAACGGCTCCT	59.639	20	245	164	408	AGTACTTGTGCAGGTCGTCG	58.959	20	TACTGCAAGAACGGCTCCTC	60.538	20	244	164	407
comp135760_c1	1	p2	(AG)10	20	749	768
comp120749_c0	1	p1	(A)11	11	72	82	TCCAAATGGACTAAATGCCA	58.965	20	GCTCGTGCATGTTGATGATT	59.685	20	211	18	228	TCCAAATGGACTAAATGCCA	58.965	20	CGGAGGTTGAGAAATTGAGG	59.665	20	247	18	264	TCCAAATGGACTAAATGCCA	58.965	20	GTTGAGAAATTGAGGTGCCC	59.532	20	242	18	259
comp1368523_c0	1	c	(T)10gtggagacttttagcattgctgacagtattgg(T)11	53	41	93
comp128607_c0	1	p3	(GAG)5	15	1558	1572	TAGGAGTTGTGCGTCGTCAG	60.049	20	AAAAGGTAAGGACGATGGGC	60.32	20	268	1354	1621	GTAGGAGTTGTGCGTCGTCA	59.905	20	AAAAGGTAAGGACGATGGGC	60.32	20	269	1353	1621	GAGAGGGCGTAGGAGTTGTG	59.867	20	AAAAGGTAAGGACGATGGGC	60.32	20	277	1345	1621
comp99046_c0	1	p1	(A)10	10	483	492	ACGAATACGGCAACGGTAAT	59.365	20	TCCTTCCAACCAAACACTCC	59.943	20	203	315	517	CCAAACACCTAGTGGCAGGT	60.028	20	ATGAACAACGCGATGACACT	59.169	20	251	446	696	GACGAATACGGCAACGGTAA	60.886	20	TCCTTCCAACCAAACACTCC	59.943	20	204	314	517
comp62499_c0	1	p1	(T)13	13	213	225	AAAAGAGGGGATTGCCTGTC	60.443	20	GGAGTTATGTCGCTGGCAGT	60.285	20	209	91	299	AAAAGAGGGGATTGCCTGTC	60.443	20	ATCTGAAACTGGTTGCGAGC	60.406	20	171	91	261	TTAAAAGAGGGGATTGCCTG	59.155	20	ATCTGAAACTGGTTGCGAGC	60.406	20	173	89	261
comp97993_c0	1	p1	(T)10	10	218	227	AGCCAGGGCATGGATAATAA	59.392	20	CAAGAAACCGAAACCCAAAA	59.947	20	240	84	323	AAGCCAGGGCATGGATAATA	59.392	20	CAAGAAACCGAAACCCAAAA	59.947	20	241	83	323	GCATGGATAATAACTGGGGC	59.258	20	CAAGAAACCGAAACCCAAAA	59.947	20	233	91	323
comp37535_c0	1	p1	(A)12	12	58	69	CTTTTGCTCCAACTCATGCC	60.776	20	GGGGAAGCATCTCTACCCTC	60.037	20	190	25	214	TCTTTTGCTCCAACTCATGC	59.002	20	GGGGAAGCATCTCTACCCTC	60.037	20	191	24	214	CTCTTTTGCTCCAACTCATGC	60.008	21	GGGGAAGCATCTCTACCCTC	60.037	20	192	23	214
comp539334_c0	1	p1	(A)10	10	35	44	GTTTCCTTCTTCGCAGCAAC	60	20	TCATCCGTACACCTCTACCCA	60.382	21	220	2	221	CCTTCTTCGCAGCAACCTAC	60.015	20	TCATCCGTACACCTCTACCCA	60.382	21	216	6	221	GTTTCCTTCTTCGCAGCAAC	60	20	CATCCGTACACCTCTACCCA	58.442	20	219	2	220
comp130343_c1	1	p2	(AG)6	12	188	199	CCAGAAAAGGGCCGACTATT	60.443	20	GCTCAAGATCTGGGAGCTGA	60.645	20	247	89	335	CGTTCTGGGCCCATATCTAA	59.916	20	GGCAAGCAAAGTTTGTCTGAA	60.414	21	256	12	267	CCAGAAAAGGGCCGACTATT	60.443	20	AACTCAGCTTACATCCGTCCA	59.749	21	228	89	316
comp133717_c1	1	p3	(GAG)5	15	2104	2118	GAAGATGGTGGGTTGACAGG	60.363	20	ACCTCAACCGTGTTCACCTC	60.009	20	248	2016	2263	GGAAGATGGTGGGTTGACAG	60.363	20	ACCTCAACCGTGTTCACCTC	60.009	20	249	2015	2263	GAAGATGGTGGGTTGACAGG	60.363	20	ATGTGTAACAGGCTCCTCCG	60.134	20	207	2016	2222
comp127804_c0	1	p1	(A)10	10	33	42	TGGAGTTGTTTTTATTAAATTTCAGTT	57.975	27	CGCAACAAGAGGTGCTTACA	60.05	20	203	3	205	TGGAGTTGTTTTTATTAAATTTCAGTT	57.975	27	GCCCTTGTTGCTTACTTTGC	59.889	20	139	3	141	TGGAGTTGTTTTTATTAAATTTCAGTT	57.975	27	AGCACAACGTGATGGTGAAA	60.16	20	260	3	262
comp128177_c0	1	p1	(C)11	11	1	11
comp74571_c1	1	p3	(CCG)5	15	166	180	AATCGAGTTCGAGCACAAGG	60.397	20	CACTCCAGGACAAGCAGACA	60.022	20	169	93	261	AATCGAGTTCGAGCACAAGG	60.397	20	AATCGATCCGTCAACCACTC	59.934	20	184	93	276	AATCGAGTTCGAGCACAAGG	60.397	20	CAGGACAAGCAGACAAGCAA	60.175	20	164	93	256
comp103086_c0	1	p3	(ACA)5	15	708	722	CTAACCGCTTGCTCCTTACG	60.032	20	CCACAACTTGTTTGGGATCA	59.389	20	255	494	748	TGGTTGGGACCTTTTGGTAG	59.824	20	CCACAACTTGTTTGGGATCA	59.389	20	198	551	748	CACATAACTCGCTGCATGGT	59.746	20	CCACAACTTGTTTGGGATCA	59.389	20	214	535	748
comp105057_c0	1	p3	(GGT)5	15	175	189	GAGTTCGAGGAGGGTAGTGC	58.894	20	GCCTCGACATCAAGTCCTTC	59.81	20	211	151	361	GAGTTCGAGGAGGGTAGTGC	58.894	20	ATCCTGCCTCGACATCAAGT	59.685	20	216	151	366	GGAGTTCGAGGAGGGTAGTG	58.742	20	GCCTCGACATCAAGTCCTTC	59.81	20	212	150	361
comp736654_c0	1	p1	(A)10	10	173	182	TTCATGCTTTAATGCGCTGT	59.472	20	TAAGAAAGGCGGAACAATGC	60.209	20	174	77	250	TGCTTTAATGCGCTGTTTGA	60.529	20	TAAGAAAGGCGGAACAATGC	60.209	20	170	81	250	CAAAACGGTGTCATCTGCAT	59.572	20	CAATGCGTGGTAGGAAATGA	59.542	20	215	22	236
comp3042734_c0	1	p1	(T)10	10	68	77	CCTAAAGGGCTTCAAGGTACG	60.129	21	AAAACCTAATCCGGCGAAGT	59.966	20	183	8	190	CCTAAAGGGCTTCAAGGTACG	60.129	21	AAACCTAATCCGGCGAAGTC	60.451	20	182	8	189	CCTAAAGGGCTTCAAGGTACG	60.129	21	CACCCACCGTTTGAGAAGAC	60.545	20	150	8	157
comp86452_c0	1	p3	(AGC)5	15	17	31
comp1327162_c0	1	p1	(T)10	10	24	33
comp129544_c0	1	p2	(GA)6	12	99	110	AATTGTGGGTGCAGGAAAAG	59.971	20	AGTCTCCACCGTCGTCTTGT	59.756	20	250	50	299	GTGCAGGAAAAGGGAAAACA	60.088	20	AGTCTCCACCGTCGTCTTGT	59.756	20	242	58	299	TGCAGGAAAAGGGAAAACAG	60.22	20	AGTCTCCACCGTCGTCTTGT	59.756	20	241	59	299
comp21103_c0	1	p1	(A)11	11	336	346	AACATCAAGGAGCGTACCCA	60.517	20	GCGGCTGGAGATAATTTGTG	60.606	20	251	151	401	ACATCAAGGAGCGTACCCAT	59.434	20	GCGGCTGGAGATAATTTGTG	60.606	20	250	152	401	AACATCAAGGAGCGTACCCA	60.517	20	TTGATAAAATTTCTGCGGCG	61.06	20	268	151	418
comp1061746_c0	1	p2	(GA)8	16	251	266
comp77825_c0	1	p1	(G)15	15	412	426
comp137357_c1	1	p1	(A)10	10	2171	2180	GGGAATTTGAAGCAATCCAA	59.878	20	GTGGCGTTTTTCCTGTCATT	59.978	20	197	2129	2325	GGGAATTTGAAGCAATCCAA	59.878	20	TTCCATGTACCTACCGCCTC	59.955	20	133	2129	2261	GCATACCACATATGCCCACA	60.228	20	TTCCATGTACCTACCGCCTC	59.955	20	238	2024	2261
comp137357_c1	2	p3	(CCG)5	15	2701	2715	CTCTTCTTCATCGCCACCTC	59.95	20	CGCGTCCTTTTAAATACCCA	59.958	20	246	2640	2885	CTCTTCTTCATCGCCACCTC	59.95	20	TTTCTTGTCATTTCGTGCCA	60.234	20	267	2640	2906	CTCTTCTTCATCGCCACCTC	59.95	20	TTCTTGTCATTTCGTGCCAA	60.234	20	266	2640	2905
comp36961_c0	1	p1	(A)10	10	50	59	GGAACAGGTTACTGATGTATGGC	59.781	23	GACTGACAATGTGGCTCCAG	59.261	20	112	0	111	GGAACAGGTTACTGATGTATGGC	59.781	23	CTGACAATGTGGCTCCAGAC	59.261	20	110	0	109	ATGGCAAAAGAGTTGATTGC	57.82	20	AATGTGAGACTGACAATGTGGC	60.043	22	101	18	118
comp112962_c0	1	p1	(T)10	10	79	88	GAGCCGAGACCACCTGTATC	59.685	20	CCTGGTGGTTGTTTATTGGG	60.081	20	233	13	245	GAGCCGAGACCACCTGTATC	59.685	20	TGTTCCTGTCAAACCGTGAA	60.128	20	129	13	141	CGAGACCACCTGTATCCCAC	60.386	20	CCTGGTGGTTGTTTATTGGG	60.081	20	229	17	245
comp108918_c0	1	p1	(T)16	16	347	362	AGTTGGGTTCGTTCGAGTTG	60.149	20	CGCGAGTGATATGGACAATG	60.096	20	197	231	427	AGTTGGGTTCGTTCGAGTTG	60.149	20	TTCGCGAGTGATATGGACAA	60.22	20	199	231	429	GGAGGGCTGGTTCTCTAGGT	59.699	20	CGCGAGTGATATGGACAATG	60.096	20	176	252	427
comp74749_c0	1	p3	(ACA)5	15	171	185	TTTCCTGTTTCTTCTCACTTAGCA	59.597	24	AGGCATGGACGGTTGATGTA	61.329	20	168	142	309	TTTCCTGTTTCTTCTCACTTAGCA	59.597	24	GGCATGGACGGTTGATGTA	60.346	19	167	142	308	TTCCTGTTTCTTCTCACTTAGCA	58.326	23	AGGCATGGACGGTTGATGTA	61.329	20	167	143	309
comp167121_c0	1	p3	(CGG)5	15	98	112	GTTCTTGGTGATTGGGTCGT	59.827	20	TGCATTGCTTTGCTTCTCAC	60.142	20	168	35	202	GTTCTTGGTGATTGGGTCGT	59.827	20	AAAACGACGACACGGAAAAG	60.147	20	268	35	302	GTTCTTGGTGATTGGGTCGT	59.827	20	GGAAGGGGATACTAGTGGGC	59.789	20	208	35	242
comp1482006_c0	1	p1	(T)11	11	270	280	TCCCATCGAAATGGGTACAT	60.014	20	GTACCCACGCTTGGAGCTAA	60.27	20	104	204	307	CGCATCCGAAGAAAGAAAAG	59.953	20	GTACCCACGCTTGGAGCTAA	60.27	20	158	150	307	AAAAGGGGAAAAGACTCCCA	59.912	20	GTACCCACGCTTGGAGCTAA	60.27	20	119	189	307
comp76387_c0	1	p1	(A)13	13	1	13
comp124599_c0	1	p2	(AG)6	12	85	96	TGTGGAAGGAAAGGAACAGG	60.081	20	TCCTTTTCGGTTGACCTTTG	60.081	20	241	62	302	TGTGGAAGGAAAGGAACAGG	60.081	20	GAGAGAGGATGGAGGAGGCT	59.913	20	103	62	164	TGTGGAAGGAAAGGAACAGG	60.081	20	CCTTGGATTGGCAGTGTTCT	60.111	20	214	62	275
comp124599_c0	2	p3	(GCA)5	15	440	454	CAAAGGTCAACCGAAAAGGA	60.081	20	TCTCTTCTTCTTGGCCGGT	59.935	19	265	283	547	AATTAGGGATGGGGACCAAC	59.881	20	TCTCTTCTTCTTGGCCGGT	59.935	19	154	394	547	CAAAGGTCAACCGAAAAGGA	60.081	20	AATTTCTCTTCTTCTTGGCCG	59.843	21	269	283	551
comp138284_c3	1	p4	(ATGG)5	20	716	735
comp106133_c0	1	c	(CGG)5caagcatc(AGG)6	41	615	655	GAGAAGGCCGAGGAGTACCT	59.84	20	TACCTTCCACCACCATAGCC	59.813	20	263	567	829	GAGAAGGCCGAGGAGTACCT	59.84	20	TCCTCATACCTTCCACCACC	59.779	20	269	567	835	GAGAAGGCCGAGGAGTACCT	59.84	20	CTCATACCTCCCACCACCAC	60.238	20	207	567	773
comp134907_c0	1	p1	(A)10	10	1623	1632	TATTGCATGCCTTACTTGCG	59.864	20	CCAGAAATTCTCAAGCACGC	60.914	20	125	1580	1704	TTGCATGCCTTACTTGCGTA	60.412	20	CCAGAAATTCTCAAGCACGC	60.914	20	123	1582	1704	TATTGCATGCCTTACTTGCG	59.864	20	GCACGCTTAACCGATCCTT	60.228	19	111	1580	1690
comp139647_c0	1	p3	(GAG)5	15	708	722	GTTCTGCCTGGAGTGGTTGT	60.159	20	GACAAAGGTCCTCTCCTCCC	60.05	20	202	649	850	CTGCCTGGAGTGGTTGTTCT	60.298	20	GACAAAGGTCCTCTCCTCCC	60.05	20	199	652	850	TGGAGTGGTTGTTCTCATCG	59.676	20	GACAAAGGTCCTCTCCTCCC	60.05	20	194	657	850
comp91708_c0	1	p3	(GCT)7	21	1	21
comp125725_c1	1	p1	(T)10	10	709	718	TTCTCTTGCTATTGCCCGTT	59.845	20	ACCGGTGAGACTGAAAGCAC	60.307	20	278	508	785	TTTCTCTTGCTATTGCCCGT	59.845	20	ACCGGTGAGACTGAAAGCAC	60.307	20	279	507	785	CATTCAATGGACGCGTAAGA	59.688	20	CAAACAACCGGTGAGACTGA	59.72	20	137	655	791
comp129317_c0	1	p2	(AG)8	16	1658	1673	AGCAAGACCTCACGGAGAAA	59.989	20	GTCTCATCTGCTACCCTCGC	59.981	20	149	1586	1734	ATCTTTGTCCTTGCCAATGC	60.081	20	GTCTCATCTGCTACCCTCGC	59.981	20	201	1534	1734	AGCAAGACCTCACGGAGAAA	59.989	20	CGTCTTCTCGAAAACTTCGC	60.132	20	184	1586	1769
comp2319025_c0	1	p1	(T)16	16	1	16
comp138132_c0	1	p2	(AC)7	14	2944	2957	TACAACAAACCTCCCAAGGC	59.971	20	CATTAATGTCAGGCATCCCA	59.35	20	143	2848	2990	GTTTTCAAGCACGAGTGCAA	60.035	20	CATTAATGTCAGGCATCCCA	59.35	20	122	2869	2990	TACAACAAACCTCCCAAGGC	59.971	20	AATGTCAGGCATCCCATTTG	60.723	20	139	2848	2986
comp94581_c1	1	p2	(CG)7	14	183	196	GGTTCAAAGAAGAACGCAGC	60	20	AACATTCAAGTGGGCAGACC	59.973	20	237	77	313	GGTTCAAAGAAGAACGCAGC	60	20	TTTCAACATTCAAGTGGGCA	60.088	20	241	77	317	GGTTCAAAGAAGAACGCAGC	60	20	GCTGTTGTGCACTTGTGCTT	60.104	20	209	77	285
comp137290_c0	1	p3	(TGA)5	15	1023	1037	TCAGACTCTACCGCGACCTT	60.012	20	CAATAATCGATGCATCAGTAGCA	60.13	23	257	926	1182	CAGACTCTACCGCGACCTTC	60.012	20	CAATAATCGATGCATCAGTAGCA	60.13	23	256	927	1182	CGTATCAGACTCTACCGCGA	59.05	20	CAATAATCGATGCATCAGTAGCA	60.13	23	261	922	1182
comp137290_c0	2	p1	(T)10	10	2035	2044	ACGGACGAATATCGCTTGTC	60.103	20	GCGATTGGTTTCTTCGTGTT	60.118	20	211	1999	2209	ACAGACCATGCATGCCATTA	59.955	20	TGGAGAAATGGGTATCCGAC	59.75	20	277	1807	2083	ACGGACGAATATCGCTTGTC	60.103	20	TAATTTTTGTCCGACCGACC	59.801	20	134	1999	2132
comp118860_c0	1	p3	(TTG)5	15	10	24
comp118860_c0	2	p1	(A)10	10	1401	1410
comp98955_c0	1	p1	(T)11	11	157	167	CAATATTGTGGGTCGCTCCT	59.955	20	GACTTTGGCAAGGTTGTTTTC	58.732	21	108	93	200	CAATATTGTGGGTCGCTCCT	59.955	20	GACTTTGGCAAGGTTGTTTTCT	59.674	22	108	93	200	CAATATTGTGGGTCGCTCCT	59.955	20	AGACTTTGGCAAGGTTGTTTTC	59.674	22	109	93	201
comp138372_c0	1	p1	(G)19	19	1	19
comp754030_c0	1	p3	(TCG)5	15	92	106	CACAGGAATGACACCACAGG	59.997	20	AGTGTCTCGTTCACGTCGC	60.047	19	222	8	229	CCACAGGAATGACACCACAG	59.997	20	AGTGTCTCGTTCACGTCGC	60.047	19	223	7	229	CACAGGAATGACACCACAGG	59.997	20	TGCAGTGTCTCGTTCACGTC	61.105	20	225	8	232
comp1795842_c0	1	p1	(A)10	10	77	86	CGTGATGGTACCAAACCGAT	60.636	20	CAATTCGAATCTCGTCGTCA	59.799	20	238	7	244	CGTGATGGTACCAAACCGAT	60.636	20	TCTCGTCGTCACATTCCAAA	60.24	20	229	7	235	AAAAGAAGGGGAAGGGAAGG	60.755	20	CAATTCGAATCTCGTCGTCA	59.799	20	211	34	244
comp110010_c0	1	p1	(A)20	20	1	20
comp137550_c0	1	p1	(T)10	10	196	205	TGACCGGAATGGAGTTTTGT	60.353	20	GGCAACCTTAGCGATATCCA	60.06	20	250	115	364	CTGACCGGAATGGAGTTTTG	60.486	20	GGCAACCTTAGCGATATCCA	60.06	20	251	114	364	ACATTGTATGCACCTGACCG	59.445	20	ACAAAAGCCATTTTGGCAAC	59.982	20	278	101	378
comp137550_c0	2	p1	(C)10	10	445	454	TGGATATCGCTAAGGTTGCC	60.06	20	GCGCTCAACATACATGCAAT	59.724	20	156	345	500	GGATATCGCTAAGGTTGCCA	60.06	20	GCGCTCAACATACATGCAAT	59.724	20	155	346	500	TGGATATCGCTAAGGTTGCC	60.06	20	TTTCGTCATGATTGACACCG	60.517	20	137	345	481
comp98892_c0	1	p1	(G)15	15	252	266
comp137350_c1	1	p1	(C)15	15	1	15
comp140838_c0	1	p3	(GCT)5	15	7621	7635	GCCGTAGATCTCGAGCAGTT	59.603	20	AAACCCTAACCCCAAACCAC	59.955	20	217	7465	7681	AGATCTCGAGCAGTTCGTCG	60.7	20	AAACCCTAACCCCAAACCAC	59.955	20	212	7470	7681	GCATAGGAACGGGAGGAAAC	60.826	20	AAACCCTAACCCCAAACCAC	59.955	20	127	7555	7681
comp643858_c0	1	p2	(GA)7	14	38	51	AGGATGACAGGAGGATGCTG	60.223	20	AACAGATGAACTGATGGGGG	59.779	20	112	11	122	AGGATGACAGGAGGATGCTG	60.223	20	CCTGAACTTGCACGGTTGTA	59.758	20	274	11	284	AGGATGACAGGAGGATGCTG	60.223	20	GTGGCGTCCTAGTCAACACA	59.751	20	134	11	144
comp1943632_c0	1	p1	(T)10	10	319	328	GCCAGTACTCCACTACCCCA	59.989	20	GTTACATGACCCTTGCCCC	60.188	19	241	118	358	GCCAGTACTCCACTACCCCA	59.989	20	GGTTACATGACCCTTGCCC	60.188	19	242	118	359	GCTTGGCTGGACACTCTAGG	60.012	20	GTTACATGACCCTTGCCCC	60.188	19	170	189	358
comp113918_c1	1	p2	(TC)11	22	1	22
comp113097_c0	1	p4	(TATG)6	24	688	711
comp118538_c0	1	p3	(GCG)7	21	502	522
comp491915_c0	1	c	(T)10ccatttccaatgatggaagcggggggtggtt(G)11	52	340	391	TCCTGATTTCCGATTTCGTC	60.014	20	TGCCTGTCCTACTACTGGGC	60.277	20	266	203	468	TCCTGATTTCCGATTTCGTC	60.014	20	TACAGCCGACAAAGACACCA	60.301	20	234	203	436	TCCTGATTTCCGATTTCGTC	60.014	20	AGCCGACAAAGACACCATTT	59.598	20	231	203	433
comp1363982_c0	1	p1	(A)10	10	1	10
comp1700462_c0	1	p3	(AAG)5	15	1	15
comp932835_c0	1	p2	(GA)10	20	1	20
comp112326_c0	1	p3	(AGG)6	18	1262	1279	CAGTATCCTCCTCGCGTCTC	59.973	20	CCTCCGAAGAAAGAGGGAAA	60.674	20	201	1127	1327	CAGTATCCTCCTCGCGTCTC	59.973	20	CGAGCCTCCGAAGAAAGAG	60.217	19	205	1127	1331	AGTATCCTCCTCGCGTCTCC	60.756	20	CCTCCGAAGAAAGAGGGAAA	60.674	20	200	1128	1327
comp128983_c0	1	c	(T)12(A)11	23	1966	1988
comp84912_c0	1	p3	(GAG)5	15	129	143	GCACCAAGAACAACTCTTTGC	59.912	21	ATGGTCGTAGTTGAGTCGCC	60.142	20	201	81	281	GCACCAAGAACAACTCTTTGC	59.912	21	GTCGGGTCAATGGTCGTAGT	59.851	20	210	81	290	GCACCAAGAACAACTCTTTGC	59.912	21	GTGGGAACTCATGAGCGACT	60.269	20	242	81	322
comp115203_c0	1	p1	(T)10	10	9	18
comp115203_c0	2	p2	(TG)6	12	190	201	TCAGATATGAACACGCCCAC	59.527	20	CGACCAAGGCGGAATAGTTA	60.089	20	222	34	255	TCAGATATGAACACGCCCAC	59.527	20	CAGTTTAAAGGCGACCAAGG	59.741	20	233	34	266	TCAGATATGAACACGCCCAC	59.527	20	AGTTTAAAGGCGACCAAGGC	60.612	20	232	34	265
comp49318_c1	1	p1	(T)10	10	78	87	GCTGAAGGAAGCAAGTTTGG	59.993	20	TTGCACACCTGCAATGTTCT	60.31	20	140	20	159	GCTGAAGGAAGCAAGTTTGG	59.993	20	GCTTCCGCTTGTTCACAACT	60.44	20	185	20	204	TGATCAAGGCCAGTAGGTCA	59.241	20	TTGCACACCTGCAATGTTCT	60.31	20	112	48	159
comp139915_c0	1	p1	(A)10	10	3669	3678	ACCCCTTCCGTACGAATCTC	60.328	20	CCCAGCTGTATTGTTTGGGT	59.853	20	194	3515	3708	ACCCCTTCCGTACGAATCTC	60.328	20	ACCCAGCTGTATTGTTTGGG	59.853	20	195	3515	3709	CCATTGTAGGATCCACCAGC	60.34	20	CCCAGCTGTATTGTTTGGGT	59.853	20	145	3564	3708
comp139736_c1	1	p3	(CGC)6	18	957	974	GCGGCAGCTGCTATTACTTC	60.145	20	ATGTGGAAGGCGATTGATGT	60.348	20	171	853	1023	GCGGCAGCTGCTATTACTTC	60.145	20	TGTGCAAAAGGTTTGAATGG	59.561	20	272	853	1124	GCGGCAGCTGCTATTACTTC	60.145	20	GCAAAAGGTTTGAATGGACC	59.41	20	269	853	1121
comp139048_c0	1	p2	(AG)9	18	2854	2871
comp131109_c4	1	p1	(G)11	11	998	1008	AATGGGCAAGAGTAGAGCGA	59.978	20	GTGTCTCTCGTTAGGCCGAG	60.012	20	255	843	1097	GAATGGGCAAGAGTAGAGCG	59.978	20	GTGTCTCTCGTTAGGCCGAG	60.012	20	256	842	1097	AATGGGCAAGAGTAGAGCGA	59.978	20	GGCTGTGTCTCTCGTTAGGC	60.02	20	259	843	1101
comp131109_c4	2	p1	(G)17	17	1547	1563
comp129753_c1	1	p3	(TCT)6	18	1	18
comp133546_c3	1	p1	(A)10	10	296	305	GCAAGTGTGTGGACCAGCTA	59.905	20	TACGCCCACCATGTGAAATA	59.809	20	243	97	339	GCAAGTGTGTGGACCAGCTA	59.905	20	AGTGCTAGTGTACGCCCACC	60.201	20	253	97	349	TGGACCAGCTAGGCTCAAAT	59.836	20	TACGCCCACCATGTGAAATA	59.809	20	234	106	339
comp133546_c3	2	p2	(TA)6	12	1717	1728	AGCATGGAGTCGTCAGCAC	60.004	19	ATTGCTAAGCGATCGGCG	62.347	18	128	1636	1763	ATGGAGTCGTCAGCACGAT	59.227	19	ATTGCTAAGCGATCGGCG	62.347	18	125	1639	1763	GTAGCAGCACGCACTCCAG	60.784	19	ATTGCTAAGCGATCGGCG	62.347	18	172	1592	1763
comp124884_c0	1	p3	(TCA)5	15	489	503	GGCAGACTAAGAGCAGTGGG	60.012	20	CCATTAACCTCCTGGCTGAA	60.066	20	205	436	640	GGCAGACTAAGAGCAGTGGG	60.012	20	TTCCATTAACCTCCTGGCTG	60.066	20	207	436	642	GGCAGACTAAGAGCAGTGGG	60.012	20	TGCTTCCATTAACCTCCTGG	60.066	20	210	436	645
comp77225_c0	1	p3	(GGC)6	18	3	20
comp135682_c1	1	p1	(T)12	12	162	173	GTGCACATGGAACGTGAGAT	59.557	20	ACCTACTGTCATGGCAACCC	59.851	20	167	123	289	GTGCACATGGAACGTGAGAT	59.557	20	TCCACCTGAAGACATTGCTG	59.831	20	274	123	396	AGGAAAAAGAGACGACGTGC	59.478	20	ACCTACTGTCATGGCAACCC	59.851	20	183	107	289
comp123389_c0	1	p1	(A)10	10	1011	1020	CCTTGGATGTCGAGGTTGTT	59.966	20	GGCCTGAACAACCATTCTGT	59.973	20	102	956	1057	ATCGGATTTGTGTGGGATGT	60.057	20	GGCCTGAACAACCATTCTGT	59.973	20	249	809	1057	TTAGTTTTGCCCCCAATCAG	59.931	20	TTTGGTCCACAAACTCCACA	59.976	20	215	914	1128
comp131866_c2	1	p3	(ACG)7	21	158	178	AATATACCCCTTGCGCTCCT	59.951	20	AAAGTGAGAAGAAACGGCGA	59.993	20	273	39	311	AATATACCCCTTGCGCTCCT	59.951	20	GAAAGTGAGAAGAAACGGCG	59.993	20	274	39	312	GCTCCTCGTTCGTTTCACTC	59.997	20	AAGAGCAAGTGGATGATCGG	60.218	20	232	53	284
comp131866_c2	2	p3	(AGG)7	21	585	605
comp128467_c0	1	p3	(CGG)5	15	1460	1474	TGCTCTCGTTGCTGTACTCG	60.347	20	CGAGCAGCCCTATCTCAAAC	59.978	20	255	1387	1641	TGCTCTCGTTGCTGTACTCG	60.347	20	TCAAACCCTCCTCCTCCTCT	60.186	20	241	1387	1627	TGCTCTCGTTGCTGTACTCG	60.347	20	TCTCAAACCCTCCTCCTCCT	60.186	20	243	1387	1629
comp105780_c0	1	p1	(T)10	10	570	579	TCACCTAAAGATCCGGTTGG	59.926	20	TGCGGATTTTCTCTTTTCAA	58.48	20	208	546	753	TCACCTAAAGATCCGGTTGG	59.926	20	TGCGGATTTTCTCTTTTCAAG	59.46	21	208	546	753	TCACCTAAAGATCCGGTTGG	59.926	20	GTGCGGATTTTCTCTTTTCAA	59.329	21	209	546	754
comp121304_c0	1	p1	(A)10	10	309	318	TTCCAATCACATGCACAAGA	58.62	20	ACGGCCAACTAATTTACCCC	60.075	20	247	279	525	TTCCAATCACATGCACAAGAC	59.562	21	ACGGCCAACTAATTTACCCC	60.075	20	247	279	525	CCTTAATTTGCGTCATCTCCA	60.081	21	CCTCCTCGAGAAAATGGCTA	59.406	20	280	219	498
comp121304_c0	2	p1	(A)19	19	534	552
comp94588_c0	1	p2	(AT)7	14	1069	1082	GGCGGTCCTGGTTAATACAC	59.316	20	GATACCATGTTGGAATGGGC	60.021	20	178	1017	1194	GGCGGTCCTGGTTAATACAC	59.316	20	ATGTTGGAATGGGCTTCTTG	59.933	20	172	1017	1188	GGCGGTCCTGGTTAATACAC	59.316	20	CATGTTGGAATGGGCTTCTT	59.933	20	173	1017	1189
comp137047_c3	1	p1	(T)13	13	227	239	TTGGGATACGTGCAGTCAAA	60.111	20	TGAGCACACCTTCATATCGG	59.673	20	280	2	281	ATCAAAGTTGCGCTTTCAGG	60.386	20	CGGTTTCTTGATCCTTGAGC	59.813	20	153	144	296	TTGGGATACGTGCAGTCAAA	60.111	20	CACCTTCATATCGGCAGGAC	60.483	20	274	2	275
comp132932_c0	1	p3	(GCG)5	15	113	127	GATTCCATTTCATGACGCTG	59.079	20	CCATTCCTTACTCCCGCTCT	60.59	20	131	31	161	GATTCCATTTCATGACGCTG	59.079	20	CTCCATTCCTTACTCCCGCT	60.59	20	133	31	163	CGATTCCATTTCATGACGCT	61.003	20	CCATTCCTTACTCCCGCTCT	60.59	20	132	30	161
comp74923_c0	1	p3	(AAG)7	21	3	23
comp96234_c0	1	p1	(T)10	10	750	759	TGACTGCGTCGTCAGTTTTC	60.032	20	GAGCAACACCAACAGCAAAA	59.888	20	120	680	799	TGACTGCGTCGTCAGTTTTC	60.032	20	CGAATGAGCAACACCAACAG	60.301	20	125	680	804	TGACTGCGTCGTCAGTTTTC	60.032	20	ATGAGCAACACCAACAGCAA	60.31	20	122	680	801
comp1254270_c0	1	p2	(AG)10	20	250	269
comp131872_c0	1	p1	(T)11	11	1510	1520	CAATCATGGTGGCAAGTGTC	59.967	20	ATCCGCGAGCTATCTTCAAA	59.945	20	245	1324	1568	CTCAAATGGCAATCATGGTG	59.924	20	ATCCGCGAGCTATCTTCAAA	59.945	20	254	1315	1568	AGAACATGGCAAAAAGCCAC	60.118	20	ATCCGCGAGCTATCTTCAAA	59.945	20	127	1442	1568
comp299349_c0	1	p2	(AT)6	12	242	253
comp133777_c1	1	p3	(GCA)6	18	596	613	GAGAACGAGCTCTACCGGC	60.111	19	ATGAGGTGAAAACGAGTGGG	59.966	20	228	470	697	GACCACTCGGTGAGGACGTA	61.134	20	ATGAGGTGAAAACGAGTGGG	59.966	20	186	512	697	GACCACTCGGTGAGGACGTA	61.134	20	GATTCTCCATCTGGCTCTGC	59.917	20	247	512	758
comp139626_c0	1	p1	(A)10	10	9	18
comp139626_c0	2	p2	(AG)10	20	5147	5166
comp2244716_c0	1	p1	(T)10	10	162	171	GAGCAAAGAGGGGGCTTACT	59.848	20	CAGCTCTGCATCACACCAAT	59.862	20	196	115	310	GAGCAAAGAGGGGGCTTACT	59.848	20	GAAGCATCAGCTCTGCATCA	60.257	20	203	115	317	TGGAAGGTTTATGCGGTTCT	59.569	20	CAGCTCTGCATCACACCAAT	59.862	20	218	93	310
comp97376_c0	1	p1	(T)10	10	221	230
comp130598_c2	1	p1	(T)11	11	415	425	CCCGTTATCGCAAACTTCAT	59.96	20	TCATCAGATTCTTCTGGGGG	60.003	20	240	365	604	CCCGTTATCGCAAACTTCAT	59.96	20	CATCAGATTCTTCTGGGGGA	60.003	20	239	365	603	CCCGTTATCGCAAACTTCAT	59.96	20	ATTCAGTCGTTTCCACAGGG	59.966	20	201	365	565
comp77960_c0	1	p1	(T)17	17	336	352
comp138878_c1	1	p3	(TTC)5	15	635	649	ATTCTGCAACGGCAGGATAC	60.103	20	GGCAGAGCTCAGAGGAAAAA	59.694	20	271	467	737	GATACCCACCGACTTCATCG	60.34	20	GGCAGAGCTCAGAGGAAAAA	59.694	20	256	482	737	TCCACCATACCTTGTGCTTG	59.566	20	AAGCGCAGGAGAGAACAAGA	60.277	20	269	522	790
comp138878_c1	2	p2	(GC)6	12	1906	1917	TCGAGCACAACAGCTTCAAC	60.183	20	AGGTGGACGAGTACATTGGC	59.997	20	270	1747	2016	GTCCTCCTCGGAGTCCTTCT	59.807	20	AGGTGGACGAGTACATTGGC	59.997	20	200	1817	2016	GTCCTCCTCGGAGTCCTTCT	59.807	20	GGCTTCTTGGCCTTCTTCTT	59.962	20	279	1817	2095
comp139852_c1	1	c	(TC)7ttactctcttata(CT)9	45	1	45
comp567707_c0	1	p2	(AT)6	12	201	212	GGTTTTATTGTCGGTTGCGT	59.867	20	TGATGTCAAGGAAATTCGGA	59.049	20	233	43	275	ACGGTTTTATTGTCGGTTGC	59.867	20	TGATGTCAAGGAAATTCGGA	59.049	20	235	41	275	AAAAGGCACAACGAGGTTTG	60.147	20	TGATGTCAAGGAAATTCGGA	59.049	20	267	9	275
comp75380_c0	1	p1	(T)14	14	1	14
comp137870_c0	1	p1	(T)11	11	375	385	GGCAGTTCGGTAGGAGTGAA	60.255	20	TTTGAGCCATCAGATCTCCC	60.158	20	273	201	473	GGCAGTTCGGTAGGAGTGAA	60.255	20	CATTTCAAGCAGAAGACCCC	59.67	20	242	201	442	TAGCTTGGCAGTTCGGTAGG	60.399	20	CATTTCAAGCAGAAGACCCC	59.67	20	248	195	442
comp137870_c0	2	p1	(A)11	11	2709	2719	CGCGGGTGGTATAGAAGAAA	60.089	20	GTTCAGTGCTTCCTGCCTTC	59.997	20	264	2634	2897	CGCGGGTGGTATAGAAGAAA	60.089	20	GAGGTTCTTCGCTCCTTCCT	59.957	20	201	2634	2834	AAAGAGGACCTGCAGAGCAA	60.134	20	GTTCAGTGCTTCCTGCCTTC	59.997	20	239	2659	2897
comp137870_c0	3	p1	(A)10	10	3243	3252	AAGGCACACAACGGAGAAAC	60.156	20	TTGTCCGTCCATTCCTCTTC	60.05	20	145	3170	3314	AACAGGAGAAGCCGATGATG	60.218	20	TTGTCCGTCCATTCCTCTTC	60.05	20	223	3092	3314	AAGGCACACAACGGAGAAAC	60.156	20	CCTCTGCTTCGTCTTCGTTC	60.134	20	247	3170	3416
comp137870_c0	4	p2	(CT)8	16	4078	4093	CTCCATGAGACCATGACCCT	59.92	20	TGTGAGCTGAGCTGAGGAGA	60.005	20	188	3978	4165	CTCCATGAGACCATGACCCT	59.92	20	GATGGATGAACAGAGCAGCA	59.95	20	152	3978	4129	CTCCATGAGACCATGACCCT	59.92	20	AGAGCAGAGGCAGCAAGAAC	59.898	20	229	3978	4206
comp137870_c0	5	p2	(GC)7	14	4884	4897	TGTCGTCTTCTTGCATACCG	59.864	20	TCTTATTGACGGGGAAGACG	60.066	20	243	4738	4980	GTTGAGGAGTGGTGGTGGTT	59.859	20	TCTTATTGACGGGGAAGACG	60.066	20	275	4706	4980	TTGCAATGTCGTCTTCTTGC	59.995	20	CGTCTTGGGGCTCTTATTGA	60.206	20	260	4732	4991
comp142334_c0	1	p1	(A)20	20	377	396
comp4619_c0	1	p1	(T)10	10	160	169
comp122865_c0	1	p1	(A)21	21	1	21
comp137809_c0	1	p3	(TCC)6	18	1	18
comp139741_c0	1	p2	(TC)6	12	3096	3107	ACTTCTGTTTTGCATTGGGG	59.971	20	AAAAAGGTATGTCTTCGACATTG	57.396	23	115	3022	3136	ATAGGTGCAAGTTGGATCGG	59.955	20	AAAAAGGTATGTCTTCGACATTG	57.396	23	197	2940	3136	TTTTGTTGTGCGCTTTTGAC	59.895	20	AAAAAGGTATGTCTTCGACATTG	57.396	23	157	2980	3136
comp125123_c0	1	p1	(T)13	13	586	598	GGAACCATGGTGTTTCTGCT	59.973	20	GTTACGGTGTGTTTTGCGTG	60.073	20	245	556	800	GGAACCATGGTGTTTCTGCT	59.973	20	TTTCGGTGTCGTGCTACTTG	59.904	20	207	556	762	GGAACCATGGTGTTTCTGCT	59.973	20	CTCCCTTGGTTACGGTGTGT	59.884	20	253	556	808
comp135946_c2	1	p3	(GGC)7	21	1	21
comp135946_c2	2	p1	(A)10	10	1400	1409	TTAGCGATGAATGACGATGC	59.799	20	GCGGTAGAAATTATCCACTAGCA	59.677	23	170	1285	1454	CGATGAATGACGATGCACTT	59.679	20	GCGGTAGAAATTATCCACTAGCA	59.677	23	166	1289	1454	GTGCGATCCATCTTGTGTTG	60.12	20	CCACTAGCAGAGAAATAAAACCG	59.358	23	271	1170	1440
comp131381_c2	1	p2	(CG)6	12	518	529	CTGGATGGGCTTGACGAT	59.585	18	CGCTCCTCCTCGTCATCTT	60.504	19	269	459	727	CGCGATCTGGGAGAAGACA	62.503	19	GCTCCTCCTCGTCATCTTCA	60.497	20	232	495	726	GCGATCTGGGAGAAGACAG	58.468	19	GTCATCTTCAATCGCATCGG	61.563	20	221	496	716
comp131381_c2	2	p2	(AG)8	16	896	911
comp134104_c1	1	p1	(T)21	21	199	219
comp138394_c0	1	p1	(T)14	14	2590	2603	CAAGCTGTGTCGTGTCGAGT	60.096	20	AACGGGCCTTATCATTGTTG	59.823	20	253	2462	2714	CAAGCTGTGTCGTGTCGAGT	60.096	20	CAAACGGGCCTTATCATTGT	59.823	20	255	2462	2716	TGGTAATAATGCCCTCCTGG	59.778	20	AACGGGCCTTATCATTGTTG	59.823	20	213	2502	2714
comp117059_c0	1	p1	(T)10	10	396	405	TTGTCTCATTCGCGTCTTTG	59.988	20	ATCGGCTTGCATGCATTATT	60.453	20	257	302	558	TTGTCTCATTCGCGTCTTTG	59.988	20	AATCGGCTTGCATGCATTAT	60.453	20	258	302	559	TGGATTTGTGAGGGCTTTTC	60.051	20	ATCGGCTTGCATGCATTATT	60.453	20	219	340	558
comp12134_c0	1	p2	(AG)8	16	97	112	GCGTGGGAAAAAGTGAAGTG	60.668	20	GGGGGTCTCAATGTTGCTAA	59.933	20	270	64	333	TGCGTGGGAAAAAGTGAAGT	60.668	20	GGGGGTCTCAATGTTGCTAA	59.933	20	271	63	333	GTGCGTGGGAAAAAGTGAAG	60.668	20	GGGGGTCTCAATGTTGCTAA	59.933	20	272	62	333
comp4826_c0	1	p2	(GA)9	18	1	18
comp135978_c0	1	p2	(TG)7	14	2673	2686	GAAAAGGATTGAAGGAGGGC	60.017	20	GGCAGGACTAACCCTCCAC	59.52	19	244	2484	2727	GAAAAGGATTGAAGGAGGGC	60.017	20	CAGGACTAACCCTCCACCG	60.507	19	242	2484	2725	TCGAAATGATGAAACAGGCA	60.197	20	GCAGGACTAACCCTCCACC	59.52	19	168	2559	2726
comp136174_c0	1	p2	(GA)8	16	1	16
comp1236125_c0	1	p1	(T)10	10	145	154	AGTGGGAGTGCCAAGTGATT	59.579	20	GCGTGTACCGGACAGAAACT	60.179	20	220	0	219	AGTGGGAGTGCCAAGTGATT	59.579	20	AGCGTGTACCGGACAGAAAC	60.179	20	221	0	220	AGTGGGAGTGCCAAGTGATT	59.579	20	GGACAGAAACTACGACCGCT	59.357	20	211	0	210
comp2341295_c0	1	p1	(A)13	13	24	36
comp2417936_c0	1	p3	(GTG)6	18	8	25
comp115802_c0	1	p2	(TA)6	12	185	196	TGCAAGCATTGTTCATTCGT	60.265	20	CATATGCAAATTTTCTCCACAA	57.717	22	226	33	258	GCATGCAAGCATTGTTCATT	59.7	20	CATATGCAAATTTTCTCCACAA	57.717	22	229	30	258	ATGCAAGCATTGTTCATTCG	59.694	20	CATATGCAAATTTTCTCCACAA	57.717	22	227	32	258
comp76630_c0	1	p4	(AGCC)5	20	95	114	TTGCTTGAGTGTTCGAGCTG	60.324	20	GGCAGGGATGTTTTTGTGAT	59.797	20	203	26	228	TTGCTTGAGTGTTCGAGCTG	60.324	20	AGGGATGTTTTTGTGATGGC	59.797	20	200	26	225	TTGCTTGAGTGTTCGAGCTG	60.324	20	GTGAGGGTGAGGTGATCGTC	60.537	20	270	26	295
comp108357_c0	1	p1	(T)12	12	1067	1078	GAGGCCGTTTACGAACACAT	60	20	ATTCGTGGATGGGACTACGA	60.34	20	209	964	1172	AAACAGAGGCCGTTTACGAA	59.747	20	ATTCGTGGATGGGACTACGA	60.34	20	214	959	1172	AGACCTCCGTAGATTTGCCA	59.694	20	ATTCGTGGATGGGACTACGA	60.34	20	183	990	1172
comp137741_c0	1	p1	(A)10	10	2469	2478	CTTCTGTCCTAGGGGAAGGG	60.06	20	ATGGCGGTTGATGTTGTTTT	60.235	20	253	2352	2604	GCTTCTGTCCTAGGGGAAGG	60.204	20	ATGGCGGTTGATGTTGTTTT	60.235	20	254	2351	2604	TGGGGTGTGTTTGTGTGTTT	59.745	20	ATGGCGGTTGATGTTGTTTT	60.235	20	218	2387	2604
comp85152_c0	1	p3	(ACC)5	15	9	23
comp85152_c0	2	p1	(A)11	11	251	261
comp84653_c0	1	p1	(A)10	10	46	55	TTTTTGTAATTTTTGGAGCAACT	57.195	23	CTTTTTGGGATCCAGAGCAC	59.67	20	111	2	112	TTTTTGTAATTTTTGGAGCAACT	57.195	23	ACTTTTTGGGATCCAGAGCA	59.67	20	112	2	113	TTTTTGTAATTTTTGGAGCAACT	57.195	23	TTGGGATCCAGAGCACCTAT	59.508	20	107	2	108
comp83307_c0	1	p1	(A)10	10	90	99	ACAAGAAAGTTGGGCCACTG	60.149	20	GGTTCAGGCTGTTCATGGTT	59.973	20	131	64	194	ATGCTGGAGAGTTTGATGGC	60.226	20	GGTTCAGGCTGTTCATGGTT	59.973	20	194	1	194	AATGTTGGCAAGCACAACTG	59.764	20	GGTTCAGGCTGTTCATGGTT	59.973	20	152	43	194
comp103808_c0	1	p1	(A)10	10	105	114	CAGGCTAAGTGAAGGTGTGGA	60.297	21	GAATCATGGCACCTGCTACA	59.679	20	162	65	226	CAGGCTAAGTGAAGGTGTGG	58.37	20	GAATCATGGCACCTGCTACA	59.679	20	162	65	226	CAGGCTAAGTGAAGGTGTGGA	60.297	21	AACTGCGCCATTGATGTCTT	60.667	20	108	65	172
comp1372955_c0	1	p2	(CT)9	18	205	222
comp134623_c1	1	p1	(C)10	10	27	36	GGGGGTTTGAAGAAGCTCAT	60.443	20	TCCCAGAAATGACCCACATT	60.173	20	242	1	242	GGGGGTTTGAAGAAGCTCAT	60.443	20	TCAGCAACAAGTGCGAAGTC	60.183	20	208	1	208	GGGGGTTTGAAGAAGCTCAT	60.443	20	CAACCAAGTATGGGGAAACG	60.22	20	174	1	174
comp134960_c0	1	p2	(AT)6	12	1488	1499	AATTCAGAGGAGCCGAGAGG	60.862	20	CTTGCTGAACAAACAGCGAA	60.172	20	224	1456	1679	AATTCAGAGGAGCCGAGAGG	60.862	20	TTCTTGCTGAACAAACAGCG	60.172	20	226	1456	1681	AAAATTCAGAGGAGCCGAGA	59.006	20	CTTGCTGAACAAACAGCGAA	60.172	20	226	1454	1679
comp56244_c0	1	p1	(T)12	12	637	648	AATGCGCTGAAGCTCTTGTT	60.162	20	ACGCTCGTGTTAAGCAGTGA	59.664	20	257	484	740	AATGCGCTGAAGCTCTTGTT	60.162	20	CGCTCGTGTTAAGCAGTGAC	59.664	20	256	484	739	AGCTCTTGTTAAAGCTGCCG	59.791	20	ACGCTCGTGTTAAGCAGTGA	59.664	20	247	494	740
comp704349_c0	1	p1	(C)13	13	384	396
comp133673_c0	1	p3	(AGC)5	15	170	184	ACCCACAGCACCTATTCGTC	59.997	20	TTCTAGGGTATGGTGGCGTC	59.955	20	269	1	269	GACCCACAGCACCTATTCGT	59.997	20	TTCTAGGGTATGGTGGCGTC	59.955	20	270	0	269	GCATGCTTTGCATCTGTGTT	59.878	20	TTCTAGGGTATGGTGGCGTC	59.955	20	214	56	269
comp1171699_c0	1	p1	(T)10	10	349	358	TGCTGCTCCTTTCTCGATTT	60.096	20	CGCCTTTTACATACCTCCACA	60.004	21	207	188	394	TCTACTACGATGCCCTGGCT	59.859	20	CGCCTTTTACATACCTCCACA	60.004	21	228	167	394	GCTCTACTACGATGCCCTGG	59.859	20	CGCCTTTTACATACCTCCACA	60.004	21	230	165	394
comp138522_c1	1	p3	(AAG)7	21	2345	2365	GGACCCCTAGCCTCTGTTTT	59.576	20	GAAGACAAGCAGAGCAACCC	59.997	20	179	2240	2418	GTGGCATTGGCATTTGATTT	60.711	20	GAAGACAAGCAGAGCAACCC	59.997	20	116	2303	2418	GGCATTGGCATTTGATTTGT	60.711	20	GAAGACAAGCAGAGCAACCC	59.997	20	114	2305	2418
comp138522_c1	2	p2	(GT)8	16	2544	2559	GGGTTGCTCTGCTTGTCTTC	59.997	20	TGTGCGCAAGATAAAGATGC	59.983	20	221	2399	2619	AGTTGCTGTGTGAGTGGCAG	60.096	20	TGTGCGCAAGATAAAGATGC	59.983	20	104	2516	2619	AGTTGCTGTGTGAGTGGCAG	60.096	20	TCACGAGAGACAACACGGAG	60.022	20	130	2516	2645
comp1662641_c0	1	p1	(A)12	12	456	467	ATCTGATCAAACGCAAAGGG	60.074	20	ATGTTGGGTTGCAATTAGGC	59.829	20	184	339	522	CTGATCAAACGCAAAGGGAT	60.074	20	ATGTTGGGTTGCAATTAGGC	59.829	20	182	341	522	ATCTGATCAAACGCAAAGGG	60.074	20	GGTTGCAATTAGGCTCTGGA	60.214	20	178	339	516
comp119109_c0	1	p3	(TAA)5	15	34	48
comp133506_c0	1	p3	(TCC)5	15	1150	1164	CCTCTCCTTCTCCAGCTCCT	60.088	20	CGGGACGAAGATACAGGATT	59.006	20	268	1031	1298	TACTCACCCAATCCGCGTAG	61.041	20	CTGAGTTCGAGCAGGAGACC	60.135	20	102	1093	1194	TACTCACCCAATCCGCGTAG	61.041	20	GCTGAGTTCGAGCAGGAGAC	60.292	20	103	1093	1195
comp59388_c0	1	p1	(T)10	10	475	484	ACGCCAGCTGGAATTATGAC	60.103	20	AGGAAAGTGACAAGGCAACAA	59.766	21	228	341	568	ACGCCAGCTGGAATTATGAC	60.103	20	AAGGAAAGTGACAAGGCAACA	59.766	21	229	341	569	ACGCCAGCTGGAATTATGAC	60.103	20	GGAAAGTGACAAGGCAACAA	58.749	20	227	341	567
comp107998_c0	1	p2	(GT)6	12	554	565	CGAACGAGTCAACAACCTCA	59.873	20	AACCAACTCACCGACCAATC	59.827	20	202	389	590	AATCAAAGCGACCGACTTGT	59.74	20	AACCAACTCACCGACCAATC	59.827	20	183	408	590	GATCTCAAAGACCTCGGTGG	59.655	20	AACCAACTCACCGACCAATC	59.827	20	126	465	590
comp13890_c0	1	p3	(AGA)5	15	171	185	AGACCCGGGGAAGTAAGAAA	59.934	20	CTCTTCTCGCTCGAGGCTTA	59.993	20	268	69	336	TAAAGAGGGAAGAGGGGGAA	60.004	20	TCTAAACCCTTCATCGCCAC	60.074	20	236	31	266	AGATAGGATCATCGCATCGG	60.021	20	TCTAAACCCTTCATCGCCAC	60.074	20	264	3	266
comp99110_c1	1	c*	(CT)6(T)10*	21	573	593	TCTTGCTTGTGGATGAAACG	59.84	20	GTTTTGTCGCTACTCGCCAT	60.278	20	278	458	735	TCTTGCTTGTGGATGAAACG	59.84	20	TGTCGCTACTCGCCATACAA	60.423	20	274	458	731	TCTTGCTTGTGGATGAAACG	59.84	20	TTGTCGCTACTCGCCATACA	60.423	20	275	458	732
comp99110_c1	2	p1	(T)10	10	705	714	GCGCTAGCAAGCTCTCTCTC	59.769	20	TTGCATCGTCGAGTCTTTGT	59.445	20	261	561	821	GCGCTAGCAAGCTCTCTCTC	59.769	20	GTTGCATCGTCGAGTCTTTG	59.445	20	262	561	822	GATTGCGCTAGCAAGCTCTC	60.403	20	TTGCATCGTCGAGTCTTTGT	59.445	20	265	557	821
comp138762_c1	1	p2	(AC)7	14	3650	3663	AAGAGAGCATCTAGCGCAGC	60.029	20	GATTGCGCGATGGAAGAC	60.324	18	222	3491	3712	GCATTAGGGCATCAAGGTGT	59.962	20	GATTGCGCGATGGAAGAC	60.324	18	263	3450	3712	TCATCACAGGCCAAACAGAG	59.831	20	GTGCAGGACGGAGACCAC	60.262	18	187	3617	3803
comp98775_c1	1	p1	(G)12	12	365	376
comp112463_c0	1	p1	(A)11	11	109	119	GAGCAAGTAAGCGACGAAGC	60.3	20	GCGGTGTGATGTTAATGTGC	60.003	20	190	0	189	CGAAGCGTTCAGACAAAGTG	59.634	20	GCGGTGTGATGTTAATGTGC	60.003	20	176	14	189	GAGCAAGTAAGCGACGAAGC	60.3	20	TGTGATGTGGTCTGCGATTT	60.12	20	170	0	169
comp66258_c0	1	p3	(GGC)5	15	1	15
comp83392_c0	1	p1	(G)18	18	1	18
comp82553_c0	1	p1	(A)10	10	251	260	TCATGGCGAACAGGTAAACA	60.111	20	GTGTTGATTAAGTGCCCCGT	59.859	20	259	175	433	TCATGGCGAACAGGTAAACA	60.111	20	TGGCATACAAAGGTGCAAGA	60.257	20	135	175	309	TCATGGCGAACAGGTAAACA	60.111	20	CTGGTGTCGAACTTGTGGAA	59.72	20	174	175	348
comp1957232_c0	1	p2	(TA)7	14	210	223	CCGATATGATGACTCGATTGC	60.45	21	GCATGGGTGCTGTGGTATTT	60.786	20	227	39	265	CCGATATGATGACTCGATTGC	60.45	21	CATGGGTGCTGTGGTATTTTT	59.738	21	226	39	264	TTGGTACCGATATGATGACTCG	59.845	22	GCATGGGTGCTGTGGTATTT	60.786	20	233	33	265
comp2324666_c0	1	p1	(T)10	10	258	267	CATTTTCGGTTTTGATTGGG	60.16	20	GCGTAACGTTCTTGTCGATG	59.347	20	241	64	304	CCATTTTCGGTTTTGATTGG	60.16	20	GCGTAACGTTCTTGTCGATG	59.347	20	242	63	304	CGGACCGTACGGAAATAAAA	59.826	20	GCGTAACGTTCTTGTCGATG	59.347	20	159	146	304
comp136256_c4	1	p3	(AAG)6	18	5	22
comp4671_c0	1	p1	(A)10	10	96	105	ACATCGAATCCTCCATGTCC	59.744	20	TCGTTGTGATTATGAAGATGCC	59.967	22	266	6	271	ATCCTCCATGTCCGCATATC	59.739	20	TCGTTGTGATTATGAAGATGCC	59.967	22	259	13	271	GAATCCTCCATGTCCGCATA	60.833	20	TCGTTGTGATTATGAAGATGCC	59.967	22	261	11	271
comp102798_c0	1	p3	(TTC)6	18	157	174	GCATATTTGGATCCCGACAC	60.163	20	GACCCTCGCCTCTTCTTTCT	59.957	20	214	37	250	GCATATTTGGATCCCGACAC	60.163	20	ATGACCCTCGCCTCTTCTTT	60.212	20	216	37	252	ATTTGCATATTTGGATCCCG	59.621	20	GACCCTCGCCTCTTCTTTCT	59.957	20	218	33	250
comp112625_c0	1	p1	(A)10	10	29	38	AAGGAAAACCAGGACACCCT	59.834	20	GTCGCTTTGTGTCCTTGTCA	59.88	20	102	3	104	AAGGAAAACCAGGACACCCT	59.834	20	TGTGTTTTCAGTCGCTTTGTG	59.936	21	112	3	114	AAGGAAAACCAGGACACCCT	59.834	20	TTTCAGTCGCTTTGTGTCCTT	59.906	21	107	3	109
comp5637_c1	1	p3	(AAC)6	18	403	420	ACCATTGTCGCCAAAATCTC	59.939	20	GAAAACACGCTAGCTCCGAC	60.022	20	202	254	455	TTGTTCCTTGGCTTTCAACC	60.088	20	GAAAACACGCTAGCTCCGAC	60.022	20	219	237	455	ACCATTGTCGCCAAAATCTC	59.939	20	AGATGTTAAAGGCAGCCGAA	59.845	20	219	254	472
comp1674_c0	1	p3	(GGC)5	15	77	91	CTTGTCCTACGGTGGTGGTT	59.884	20	TCGTACTGCCTCGTCGTCTA	59.615	20	175	15	189	AACTTGTCCTACGGTGGTGG	59.884	20	TCGTACTGCCTCGTCGTCTA	59.615	20	177	13	189	TAGAAGAGGCTCGAAGTGGC	59.717	20	TCGTACTGCCTCGTCGTCTA	59.615	20	147	43	189
comp128792_c0	1	p1	(A)13	13	467	479	TCTTGCATGCATAGTGGCTC	59.979	20	ACTCCGATCGAGTTGTGGTT	59.579	20	197	434	630	TTGCATGCATAGTGGCTCAT	60.251	20	ACTCCGATCGAGTTGTGGTT	59.579	20	195	436	630	CATCTTGCATGCATAGTGGC	60.251	20	ACTCCGATCGAGTTGTGGTT	59.579	20	199	432	630
comp123366_c0	1	p3	(GCA)5	15	674	688	ACAACCTCATGTACCTCGCC	59.997	20	CGTGGAGGATGTTGAACCC	61.339	19	276	477	752	ACAACCTCATGTACCTCGCC	59.997	20	GTGGAGGATGTTGAACCCG	61.339	19	275	477	751	ACAACCTCATGTACCTCGCC	59.997	20	CCGTGGAGGATGTTGAACC	61.339	19	277	477	753
comp129454_c0	1	p1	(A)10	10	96	105	TATCGTCCGTCCCGAATTTA	60.281	20	AGGGGAGACAGGGTTCGTAT	59.817	20	142	64	205	TATCGTCCGTCCCGAATTTA	60.281	20	ATGAGCACCTCAGGGAAAGA	59.803	20	106	64	169	TATCGTCCGTCCCGAATTTA	60.281	20	GATGAGCACCTCAGGGAAAG	59.803	20	107	64	170
comp137546_c0	1	p1	(A)11	11	402	412	CTTGGCTCCATAAGCACACA	59.864	20	CGAGACCAGTTGAAGGGAAA	60.224	20	268	221	488	CTCCTTGGCTCCATAAGCAC	59.836	20	CGAGACCAGTTGAAGGGAAA	60.224	20	271	218	488	CTTGGCTCCATAAGCACACA	59.864	20	ACGAGACCAGTTGAAGGGAA	59.697	20	269	221	489
comp1509578_c0	1	p3	(GTG)5	15	341	355	GGGTTGATAGGTTGGTGGTG	60.088	20	AAATGAATATTTGCCGCCAG	59.928	20	235	185	419	TGGGTTGATAGGTTGGTGGT	60.088	20	AAATGAATATTTGCCGCCAG	59.928	20	236	184	419	GATAGGTTGGTGGTGCTGGT	59.851	20	AAATGAATATTTGCCGCCAG	59.928	20	230	190	419
comp127746_c1	1	p2	(CA)11	22	317	338
comp138732_c0	1	p2	(AG)10	20	2276	2295	GGCCCTCTCCATCTCTTCTT	59.778	20	TTAGGTTGTGCCGAGCTTCT	60.015	20	216	2235	2450	GGCCCTCTCCATCTCTTCTT	59.778	20	TTTTATGCCTTCGGTTGGAG	60.067	20	130	2235	2364	GAGGCCCTCTCCATCTCTTC	60.3	20	TTAGGTTGTGCCGAGCTTCT	60.015	20	218	2233	2450
comp30319_c0	1	p2	(GA)10	20	1	20
comp380721_c0	1	p1	(A)20	20	390	409
comp124528_c0	1	p3	(GCG)5	15	531	545	TTCTGCTGCAACAACACCTC	60.032	20	GAGACGTTCTTGGAATTGGC	59.676	20	217	470	686	GGCTGGGACACTACTTCTGC	59.874	20	GAGACGTTCTTGGAATTGGC	59.676	20	231	456	686	TTCTGCTGCAACAACACCTC	60.032	20	GGAGACGTTCTTGGAATTGG	59.526	20	218	470	687
comp137400_c0	1	p2	(CG)6	12	2087	2098	CTGCTCTCATCTCTCGAGCC	60.395	20	GGTCCACAGCTCCTCCTCC	62.203	19	270	1911	2180	GCTCTCATCTCTCGAGCCAG	60.395	20	GGTCCACAGCTCCTCCTCC	62.203	19	268	1913	2180	CTGCTCTCATCTCTCGAGCC	60.395	20	CGGTCCACAGCTCCTCCT	61.413	18	271	1911	2181
comp128620_c2	1	p1	(A)10	10	241	250	CATCGCGGATAGAGGGATAG	59.645	20	CTAGGCTAAGGTCACACGGC	59.898	20	172	144	315	ATCGCGGATAGAGGGATAGG	60.399	20	CTAGGCTAAGGTCACACGGC	59.898	20	171	145	315	CATCGCGGATAGAGGGATAG	59.645	20	ACTGGCTGTGACAACGTGAC	59.789	20	146	144	289
comp99045_c0	1	p1	(A)10	10	866	875
comp100948_c1	1	p1	(T)10	10	550	559	TCATACCCATGGTCTCCACA	59.762	20	CATTCTTGGCCATTCCAACT	59.933	20	204	510	713	TCATACCCATGGTCTCCACA	59.762	20	ATTCTTGGCCATTCCAACTG	59.933	20	203	510	712	TCATACCCATGGTCTCCACA	59.762	20	ATTTTCTGGCAATGGAGCAC	60.081	20	230	510	739
comp77447_c0	1	p1	(T)10	10	91	100	CGGCACTATCATTTGCTTGA	59.833	20	ATGCAAACATGACCCTGACA	59.967	20	163	48	210	CGGCACTATCATTTGCTTGA	59.833	20	AAAGCAGAGTTGGAGACCCA	59.844	20	183	48	230	TTGACGGCACTATCATTTGC	59.694	20	ATGCAAACATGACCCTGACA	59.967	20	167	44	210
comp2900135_c0	1	p1	(T)13	13	4	16
comp1955367_c0	1	p2	(AG)6	12	185	196	ACGGCCATCCACTACTTCAC	59.997	20	GTGGCTGTGAGAAAGTGTGC	59.472	20	195	119	313	ATTAACCCCCTCTGCGAAAT	59.799	20	TGGCTGTGAGAAAGTGTGCT	59.622	20	244	69	312	TTCCCAGATTAACCCCCTCT	59.761	20	TGGCTGTGAGAAAGTGTGCT	59.622	20	251	62	312
comp126913_c1	1	p1	(G)14	14	360	373
comp85498_c1	1	p1	(A)20	20	1	20
comp85498_c1	2	p1	(A)19	19	287	305
comp833751_c0	1	p2	(GA)6	12	362	373
comp111376_c0	1	p1	(A)11	11	253	263	GCCCACTACCAAACTCTCCA	60.111	20	TTTGATGGTTGTCTTGCGAA	60.234	20	263	183	445	TGGCCCACTACCAAACTCTC	60.111	20	TTTGATGGTTGTCTTGCGAA	60.234	20	265	181	445	CATTGGCCCACTACCAAACT	59.853	20	TTTGATGGTTGTCTTGCGAA	60.234	20	268	178	445
comp134980_c4	1	p1	(T)10	10	311	320	CGGGAGCATATGCAAAGATT	60.06	20	GCTCAGAAACACAAAGGAAAAA	58.539	22	248	129	376	CGGGAGCATATGCAAAGATT	60.06	20	AGCTCAGAAACACAAAGGAAAAA	59.462	23	249	129	377	ATTGCTGATCTAAGCGGGAG	59.434	20	TGTTTCCAATTCTCTGATTGC	57.806	21	232	115	346
comp1194_c0	1	p1	(T)12	12	7	18
comp75279_c0	1	p1	(A)12	12	261	272
comp132732_c3	1	p1	(A)10	10	593	602	TGCTTTTGAATTTTGGATTGC	60.068	21	TGTCACCAGATGAAGCAACA	58.784	20	190	445	634	CCCCACTTCACTAACGAACC	59.449	20	GGATTTGTTTCATAGAAGGGCA	60.312	22	173	552	724	CCCCCACTTCACTAACGAAC	59.449	20	GGATTTGTTTCATAGAAGGGCA	60.312	22	174	551	724
comp132732_c3	2	p1	(A)12	12	872	883	TGCCCTTCTATGAAACAAATCC	60.312	22	GCAGACCGACGGAATATGAG	60.624	20	277	703	979	TGCCCTTCTATGAAACAAATCC	60.312	22	CAGACCGACGGAATATGAGC	60.624	20	276	703	978	TCATGCCCTTCTATGAAACAAA	59.586	22	GCAGACCGACGGAATATGAG	60.624	20	280	700	979
comp977349_c0	1	p1	(T)10	10	262	271	GTTGTGAGGTGACACGATGG	60.005	20	CACAGCCACAGAAGGTCCTA	58.879	20	146	168	313	CGTTGAGGAGTAGCAGGGAG	60.005	20	CACAGCCACAGAAGGTCCTA	58.879	20	191	123	313	CTTAGGGCAGAGGGTTAGGG	60.082	20	CACAGCCACAGAAGGTCCTA	58.879	20	114	200	313
comp139440_c0	1	c	(GA)6gggagagagagtcgaggagacgaggaggagtaatcggagtgatctcttctc(GCG)5	78	1375	1452	ATCGCAGCAACTCATCGAAC	61.361	20	GGAGTGGAGCGGAGTAACAA	60.255	20	204	1339	1542	ATCGCAGCAACTCATCGAAC	61.361	20	TAAGTCCCCACTTGAGTCGC	60.255	20	244	1339	1582	ATCGCAGCAACTCATCGAAC	61.361	20	GAAACCCTAGATCTGGTGCG	59.694	20	184	1339	1522
comp28252_c0	1	p1	(T)11	11	219	229	TTCCAATCCAATCAGGGAAG	59.864	20	TGTAACTGTTCTTGGCAACCA	59.23	21	150	147	296	CTTCCAATCCAATCAGGGAA	59.864	20	TGTAACTGTTCTTGGCAACCA	59.23	21	151	146	296	TTCCTTCCAATCCAATCAGG	59.864	20	TGTAACTGTTCTTGGCAACCA	59.23	21	154	143	296
comp130428_c1	1	p3	(GTC)7	21	565	585	CTCATCCTCGTTGTCCTGGT	60.112	20	GGTGAGGAGAATGGTGAGGA	60.048	20	201	453	653	CTCATCCTCGTTGTCCTGGT	60.112	20	GAGGGTGAGGAGAATGGTGA	60.048	20	204	453	656	GTTGTCCTGGTCATCGTCCT	59.969	20	GGTGAAGAGGACATCTCGGA	60.199	20	270	462	731
comp136626_c0	1	p2	(TG)6	12	2387	2398	CGGTGAGAAAGTGTGAGCAA	60.025	20	GCGTGCCTTCACAAGGTTAT	60.14	20	169	2290	2458	TCCACCTCCACCTACCACTC	59.962	20	GCGTGCCTTCACAAGGTTAT	60.14	20	240	2219	2458	GACTCCACCTCCACCTACCA	59.962	20	GCGTGCCTTCACAAGGTTAT	60.14	20	243	2216	2458
comp136626_c0	2	p1	(A)10	10	2559	2568	ATAACCTTGTGAAGGCACGC	60.14	20	CCTGTTTGCTGCTTGCAATA	60.014	20	272	2439	2710	ATAACCTTGTGAAGGCACGC	60.14	20	TCGTCAGGTAAACATTGGCA	60.111	20	241	2439	2679	ATAACCTTGTGAAGGCACGC	60.14	20	AGGTCTTGTGCTTCGTCAGG	60.444	20	253	2439	2691
comp1943740_c0	1	p1	(A)11	11	15	25
comp142817_c0	1	p1	(A)10	10	1340	1349	CCAGAGCAGCATAGGAGGAC	59.973	20	AGTGCTTACCCGAGCTGAGA	60.156	20	213	1240	1452	CCAGAGCAGCATAGGAGGAC	59.973	20	GCGCGCATTTGAATTATCTT	60.2	20	172	1240	1411	ACAACGCAGATGTTGACGAG	59.905	20	AGTGCTTACCCGAGCTGAGA	60.156	20	170	1283	1452
comp135643_c1	1	p3	(GGT)5	15	2183	2197
comp107691_c0	1	p2	(CG)6	12	117	128	GCCCCCTAATCTCCACTCTT	59.536	20	GTTGTCTGGGGTTCTTGGAG	59.549	20	200	62	261	TATCCCACCAACCACACCTC	60.634	20	GTTGTCTGGGGTTCTTGGAG	59.549	20	177	85	261	CTATCCCACCAACCACACCT	59.697	20	GTCCGTTGTCTGGGGTTCT	59.953	19	182	84	265
comp134913_c0	1	p3	(CGC)6	18	1952	1969	CTCCACTGCAAGCTACCACA	60.049	20	GGTGATTGGGAGCAGCTAAA	60.214	20	232	1785	2016	AACTCGTCGCTGTCTCCACT	60.057	20	GGTGATTGGGAGCAGCTAAA	60.214	20	245	1772	2016	AAGCTACCACATGGAGGACG	60.134	20	GGTGATTGGGAGCAGCTAAA	60.214	20	223	1794	2016
comp123488_c1	1	p2	(CT)6	12	267	278	GGTATGGATTTGGATGGACG	60.014	20	AGCTGTGTTGGTGCTTGCTA	59.664	20	246	66	311	AGAACAACCGATCCAAATGC	59.939	20	AGCTGTGTTGGTGCTTGCTA	59.664	20	181	131	311	GCAGAACAACCGATCCAAAT	59.939	20	AGCTGTGTTGGTGCTTGCTA	59.664	20	183	129	311
comp1278859_c0	1	p1	(A)13	13	448	460
comp138618_c0	1	p2	(GA)7	14	363	376	AGCCTGCATCTGAAACACCT	59.874	20	GCAGTCTGCACCTCAAAAAG	58.65	20	271	202	472	GCCTGCATCTGAAACACCTT	60.263	20	GCAGTCTGCACCTCAAAAAG	58.65	20	270	203	472	ATTTGGAACAGCCTGCATCT	59.7	20	GCAGTCTGCACCTCAAAAAG	58.65	20	280	193	472
comp139097_c0	1	p2	(CT)10	20	3	22
comp223654_c0	1	p2	(CG)8	16	146	161	CGTGCGTCAGTTTGTTCTTC	59.49	20	CACGGCTATGCACGAGTAAC	59.371	20	120	90	209	TTCTCCGTGTGTTCACTGCT	59.467	20	CACGGCTATGCACGAGTAAC	59.371	20	100	110	209	CTTCTCCGTGTGTTCACTGC	59.467	20	CACGGCTATGCACGAGTAAC	59.371	20	101	109	209
comp76291_c0	1	p1	(T)15	15	1	15
comp76291_c0	2	p1	(A)11	11	180	190	TGAAAAACCAACAACACGACA	60.035	21	CAAGTCGCATGCAAAACTGT	59.911	20	216	147	362	TGAAAAACCAACAACACGACA	60.035	21	CGCATGCAAAACTGTTCAAT	59.735	20	211	147	357	TGAAAAACCAACAACACGACA	60.035	21	ACCAAGTCGCATGCAAAACT	60.699	20	218	147	364
comp115314_c0	1	p3	(GGC)6	18	1	18
comp82905_c0	1	p1	(A)10	10	67	76
comp82905_c0	2	c*	(A)13(AAT)6*	29	280	308	CACACAAAAATGGGATTTTGC	60.216	21	TAGTCTGACGGAGGGAGGAG	59.4	20	111	239	349	CACACAAAAATGGGATTTTGC	60.216	21	CTGACGGAGGGAGGAGAAGT	60.78	20	107	239	345	CACACAAAAATGGGATTTTGC	60.216	21	GCAAGGAAAACAACCACCTT	59.077	20	169	239	407
comp140106_c0	1	p3	(GCC)5	15	5	19
comp120839_c0	1	p3	(TGC)5	15	644	658	TAGCGTTTGCTCCCTCTTGT	60.015	20	CCTAGGAAGGAAGGACCAGG	60.06	20	217	545	761	TAGCGTTTGCTCCCTCTTGT	60.015	20	TTGCTGATCCCTCCTACACC	60.073	20	188	545	732	CTAGCGTTTGCTCCCTCTTG	60.147	20	CCTAGGAAGGAAGGACCAGG	60.06	20	218	544	761
comp134158_c0	1	p3	(CGC)7	21	1820	1840	CCTTTCCCTCCTCCACTACC	59.928	20	ATGGCCACCTCTACATACGC	59.985	20	146	1791	1936	CCTTTCCCTCCTCCACTACC	59.928	20	ACCTCTACATACGCATCCGC	60.125	20	140	1791	1930	TCTCCTTTCCCTCCTCCACT	60.186	20	ATGGCCACCTCTACATACGC	59.985	20	149	1788	1936
comp120454_c0	1	p1	(T)10	10	427	436	TTACCATTTTGTGCAAGCCA	60.111	20	ACCAAAGAACAAGGCACACA	59.187	20	198	327	524	GTGCAAGCCAACCCATATTT	59.829	20	ACCAAAGAACAAGGCACACA	59.187	20	188	337	524	CATGGGCCAGAAGTTACCAT	59.813	20	ACCAAAGAACAAGGCACACA	59.187	20	211	314	524
comp80858_c0	1	p3	(GAG)6	18	1	18
comp124475_c1	1	p3	(CTC)5	15	317	331	CGACTTTTCGCTGCTTTAGG	60.145	20	AGAAGAGCAGCCACGACACT	60.205	20	227	230	456	CCGACTTTTCGCTGCTTTAG	60.145	20	AGAAGAGCAGCCACGACACT	60.205	20	228	229	456	CGACTTTTCGCTGCTTTAGG	60.145	20	CTGCTGATTCTGTTCTTGCG	59.74	20	201	230	430
comp133613_c0	1	p3	(AAT)5	15	498	512	GGTTTTCATCCGCACTTGTT	59.978	20	ATTGGATTTGCGTGATGGAT	60.163	20	271	473	743	GGTTTTCATCCGCACTTGTT	59.978	20	ATTTGCGTGATGGATGGTTT	60.199	20	266	473	738	GGTTTTCATCCGCACTTGTT	59.978	20	TGATGGATGGTTTCGATCCT	60.281	20	259	473	731
comp133613_c0	2	p1	(T)11	11	1727	1737	CCAGTTGGCCAGGTTCATAG	60.508	20	ACCTCGGTTGCTGGATTATG	59.955	20	198	1681	1878	CCAGTTGGCCAGGTTCATAG	60.508	20	CACCTCGGTTGCTGGATTAT	59.955	20	199	1681	1879	CAATTAGCAACCCAGTTGGC	60.502	20	GGTTGCTGGATTATGGCATT	59.791	20	204	1670	1873
comp113245_c0	1	p2	(AG)7	14	9	22
comp787265_c0	1	p2	(TC)6	12	1	12
comp118373_c0	1	p2	(AT)6	12	60	71	TCCAAGGAGGTTATTGGCAG	60.066	20	TTACCCTTGGAGCTCACCAC	60.111	20	240	10	249	TCCAAGGAGGTTATTGGCAG	60.066	20	TCCCGCGATATCTCTTCCTA	59.762	20	206	10	215	TCCAAGGAGGTTATTGGCAG	60.066	20	TTCCTTCTCCTCCCTTCCTC	59.749	20	160	10	169
comp133428_c3	1	p2	(TG)9	18	288	305
comp140058_c0	1	p2	(AT)9	18	283	300	CCTGGCCTTCTAGATTGTGC	59.836	20	TGGAAGACTTGGGACTGACA	59.23	20	243	144	386	CCTGGCCTTCTAGATTGTGC	59.836	20	GGAAGTTCGGAGGTAGACCA	59.137	20	213	144	356	CCTGGCCTTCTAGATTGTGC	59.836	20	GGGACTGACAGAACACCCAA	60.966	20	233	144	376
comp124865_c0	1	p2	(GA)8	16	678	693
comp105770_c0	1	p1	(A)10	10	63	72	TTTTTCCAATATCTTAAAAAGACTGC	58.51	26	GCCAGATTTCGTAGAGCCAG	59.978	20	136	5	140	TTTTTCCAATATCTTAAAAAGACTGC	58.51	26	CCCTTTTGCCAGATTTCGTA	60.067	20	143	5	147	TTTTCCAATATCTTAAAAAGACTGC	57.367	25	GCCAGATTTCGTAGAGCCAG	59.978	20	135	6	140
comp102900_c5	1	p1	(A)10	10	1393	1402	GTCTCCAGTTGCAGTCCACA	59.872	20	AGATGAGCTTGTGCGGAAGT	60.02	20	263	1193	1455	TGTCTCCAGTTGCAGTCCAC	59.872	20	AGATGAGCTTGTGCGGAAGT	60.02	20	264	1192	1455	CAATCCAGCAACCAACAGTG	60.152	20	AGATGAGCTTGTGCGGAAGT	60.02	20	178	1278	1455
comp122080_c1	1	p1	(G)19	19	1	19
comp121129_c0	1	c	(AG)8tacacatggtgctttgactaatctgtcgaactaattcggtaatg(T)10	70	363	432	ATTGTCGAACAAGGGTGAGC	60.119	20	ATGAAGCATGTTTTTGCCCT	59.574	20	243	259	501	GGGTGAGCGTGTATGTTGAA	59.572	20	AGTTTCTGCGATTGCCTGTT	59.882	20	270	271	540	GGGTGAGCGTGTATGTTGAA	59.572	20	GTTTCTGCGATTGCCTGTTT	60.257	20	269	271	539
comp163285_c0	1	p2	(GA)6	12	510	521	AGTACGGGTACGACCACCAG	59.907	20	AGCATCAGCATCAGCATCAG	60.128	20	278	267	544	TAGCTCGGAGAATTTGTGGC	60.352	20	AGCATCAGCATCAGCATCAG	60.128	20	124	421	544	TAGCCGCTTTTTCGATCTTG	60.468	20	AGCATCAGCATCAGCATCAG	60.128	20	189	356	544
comp126400_c0	1	p1	(T)19	19	2277	2295
comp703865_c0	1	p2	(AG)10	20	416	435
comp104128_c0	1	p1	(T)10	10	151	160	CGAAATAAACGGTGGCATTT	59.832	20	ACGCGTACACGGTGAGTACA	60.245	20	119	84	202	TCGAAATAAACGGTGGCATT	60.323	20	ACGCGTACACGGTGAGTACA	60.245	20	120	83	202	TTCGAAATAAACGGTGGCAT	60.323	20	ACGCGTACACGGTGAGTACA	60.245	20	121	82	202
comp27673_c0	1	p2	(TC)6	12	49	60	CACGTCGAACTGGAGCTCAT	61.423	20	GAGACGAGGTGGTCGTCG	60.415	18	105	16	120	CACGTCGAACTGGAGCTCAT	61.423	20	AGAGACGAGGTGGTCGTCG	61.458	19	106	16	121	CACGTCGAACTGGAGCTCAT	61.423	20	GCAGAGACGAGGTGGTCGT	61.472	19	108	16	123
comp125411_c0	1	p1	(A)10	10	275	284	GCATATTGCCGACACACAAA	60.532	20	CCGCGGAAAAGAATAAATTG	59.56	20	253	129	381	GCATATTGCCGACACACAAA	60.532	20	ATCCCGCGGAAAAGAATAAA	60.742	20	256	129	384	GCATATTGCCGACACACAAA	60.532	20	AATCCCGCGGAAAAGAATAA	60.742	20	257	129	385
comp138866_c1	1	p1	(A)11	11	162	172	CCACCACCGCCATTACTACT	59.875	20	ACAAACAAGTTGCCCTGGTC	60.012	20	252	90	341	AACCACCACCGCCATTACTA	60.249	20	ACAAACAAGTTGCCCTGGTC	60.012	20	254	88	341	ACCACCACCGCCATTACTAC	59.74	20	ACAAACAAGTTGCCCTGGTC	60.012	20	253	89	341
comp110627_c0	1	p2	(AG)6	12	137	148	TTGGAGACTTACGAGTGGGG	60.103	20	AATACCAGTCGGTCCCACCT	60.628	20	199	43	241	GGCCAAAGTGTTGGAGAGAG	59.844	20	AATACCAGTCGGTCCCACCT	60.628	20	134	108	241	TTGGAGACTTACGAGTGGGG	60.103	20	CCTTTTTCCAGAATTTCCGA	59.131	20	166	43	208
comp2358236_c0	1	p2	(AG)8	16	147	162
comp82535_c0	1	p1	(T)18	18	205	222
comp104263_c0	1	p1	(A)13	13	1	13
comp52159_c0	1	p2	(AG)10	20	1	20
comp52159_c0	2	p2	(TC)6	12	271	282
comp135897_c1	1	p3	(GGA)5	15	9	23
comp190412_c0	1	p1	(T)15	15	9	23
comp117964_c0	1	p3	(CGG)5	15	86	100	CACGACCCCTACGGTCAC	59.954	18	GGACGGGGTTCTTCTGGTAG	60.872	20	278	7	284	CACGACCCCTACGGTCAC	59.954	18	TGTTGAAAGCGTACGAGGC	60.003	19	254	7	260	CACGACCCCTACGGTCAC	59.954	18	GGACGGGGTTCTTCTGGTA	59.911	19	278	7	284
comp131452_c0	1	c	(G)19tc(TG)6	33	1	33
comp13271_c0	1	p1	(T)11	11	57	67	TTTTTCGTAAAATCGTGCCT	57.459	20	TGTTGTTGAGGGTGAAACGA	60.128	20	188	21	208	TTTTTCGTAAAATCGTGCCT	57.459	20	TTTGAAGAACTTCACCGGCT	59.853	20	215	21	235	TTTTTCGTAAAATCGTGCCT	57.459	20	CCCGATGTTGCCAAATTTAC	60.188	20	247	21	267
comp113802_c0	1	p1	(T)19	19	280	298
comp612608_c0	1	p1	(T)10	10	575	584	AGGGATGGGAGAAGGACTGT	59.929	20	CAAAAGTGCCACAGCAAAAA	59.888	20	211	433	643	ACGAGGTTGCAAAAAGTTGG	60.147	20	CAAAAGTGCCACAGCAAAAA	59.888	20	188	456	643	GGACTGTAGGACGAGGTTGC	59.727	20	CAAAAGTGCCACAGCAAAAA	59.888	20	198	446	643
comp120007_c1	1	p1	(C)10	10	2504	2513
comp1759661_c0	1	p1	(T)12	12	88	99	GGAGCTGCTTGAGGAGATTG	60.096	20	TTCGGATGGAGAAAATCCTG	60.006	20	120	5	124	GGAGCTGCTTGAGGAGATTG	60.096	20	TCGCAGAGTAGGGTGCTCTT	60.156	20	154	5	158	GCTGCTTGAGGAGATTGAGC	60.249	20	TTCGGATGGAGAAAATCCTG	60.006	20	117	8	124
comp121798_c1	1	p1	(A)10	10	127	136	GTGCGGACTTCGTTTCACTT	60.299	20	CTCAGGAGCAGAGGATGGTC	59.945	20	184	63	246	GTGCGGACTTCGTTTCACTT	60.299	20	TTTCTGGGGTTCGTTTCTTG	60.081	20	121	63	183	GTGCGGACTTCGTTTCACTT	60.299	20	GCAGAGGATGGTCACTGGTT	60.12	20	177	63	239
comp119039_c0	1	p3	(GCT)5	15	634	648	TCTATACACGCGACACCGTC	59.746	20	TCCAGTCCCTCAACCAAATC	59.903	20	217	549	765	CCAGAAAACTCCACCCACAC	60.399	20	TCCAGTCCCTCAACCAAATC	59.903	20	251	515	765	ACCAGAAAACTCCACCCACA	60.399	20	TCCAGTCCCTCAACCAAATC	59.903	20	252	514	765
comp132325_c0	1	p3	(GGC)5	15	1614	1628	CTCGCATACAAAAGCTTCCC	59.845	20	GCCTTGTACACCTTCCCGTA	59.993	20	261	1472	1732	CACTACCCTGCCCAATTCAT	59.813	20	GCCTTGTACACCTTCCCGTA	59.993	20	210	1523	1732	CTCGCATACAAAAGCTTCCC	59.845	20	CCAGCTTCTCGTACAGGTCC	59.867	20	221	1472	1692
comp71804_c0	1	p1	(A)17	17	1	17
comp915159_c0	1	p1	(T)10	10	41	50	GACTGGAAGGTACAGTTTCTGC	57.99	22	GGGTCTTGACAAAGCAGCAT	60.263	20	215	15	229	AGACTGGAAGGTACAGTTTCTGC	58.979	23	GGGTCTTGACAAAGCAGCAT	60.263	20	216	14	229	GACTGGAAGGTACAGTTTCTGC	57.99	22	TGACCGTAGGCTAGGCACTC	60.419	20	246	15	260
comp11225_c0	1	p2	(CT)7	14	77	90	GGGTCCTCCTCATCTCTTCC	60.012	20	GGAATTTGGATCCGAGCATA	59.862	20	233	53	285	GGGTCCTCCTCATCTCTTCC	60.012	20	TTTGGATCCGAGCATAGAGG	60.17	20	229	53	281	TCTTTCCAGAGAGTGGCAGG	60.523	20	GGAATTTGGATCCGAGCATA	59.862	20	264	22	285
comp95145_c0	1	p1	(A)10	10	612	621	GAAATGACCAAGATATCCCTGTG	59.717	23	ATTGCACTCCATCCATTTCA	58.926	20	207	449	655	TCATTAATGCTCAAGATAGAGGGA	59.272	24	AGAAGCTAGCAAACCCAGCA	60.154	20	246	519	764	AATGCTCAAGATAGAGGGAAGA	57.205	22	AGAAGCTAGCAAACCCAGCA	60.154	20	241	524	764
comp1526359_c0	1	p1	(A)10	10	48	57
comp1469519_c0	1	p1	(T)10	10	10	19
comp2915414_c0	1	p2	(TG)9	18	287	304
comp1866299_c0	1	p1	(G)13	13	206	218
comp136404_c0	1	p3	(CGG)7	21	1891	1911	TGGGAGTCGTAGACGGAGAC	60.261	20	TGGAGAGGATGAGGTAGAGCA	59.958	21	280	1729	2008	GATGTCGTCTTCGTCGTCGT	61.292	20	GGAGCAAGAAACATTCGCTC	59.962	20	242	1867	2108	ATGTCGTCTTCGTCGTCGTC	61.292	20	GGAGCAAGAAACATTCGCTC	59.962	20	241	1868	2108
comp126318_c0	1	p1	(G)11	11	3719	3729	TCTGCTGTCCATGACGTCTC	59.988	20	ACGGCTACAGCGATTGAGTT	59.904	20	255	3626	3880	TCTGCTGTCCATGACGTCTC	59.988	20	ACAACGTGTGACGGCTACAG	59.819	20	265	3626	3890	AGATCCTGCAACATCCGAAG	60.218	20	ACGGCTACAGCGATTGAGTT	59.904	20	224	3657	3880
comp139608_c1	1	p3	(GGA)5	15	2267	2281	GATCAGGAGAGGGGTTTGGT	60.314	20	TGTGCCACTCTCTCTTGCAC	60.187	20	260	2099	2358	GATCAGGAGAGGGGTTTGGT	60.314	20	CCCAAGTGTGCCACTCTCTC	60.861	20	266	2099	2364	GGGATCAGGAGAGGGGTTT	60.263	19	CCACTCTCTCTTGCACCACA	60.022	20	258	2097	2354
comp132206_c0	1	p3	(GCC)5	15	1	15
comp135136_c0	1	p1	(A)10	10	313	322	ATGGCTACCGCTATGTCCAG	60.118	20	CCAAGGCATTGTTCTTAGGTG	59.618	21	263	146	408	ATGGCTACCGCTATGTCCAG	60.118	20	CAAGGCATTGTTCTTAGGTGG	59.618	21	262	146	407	GTGGTTGCTAAGAGCGAAGG	60.015	20	GGTGGTAGGCTGAAATGAACC	60.738	21	270	122	391
comp137177_c0	1	p3	(CCT)6	18	185	202	TTCCGTGATAACACCACCAA	59.816	20	TCTTTCTGAGCTCTCGGAGG	59.82	20	171	91	261	AGAGCACACGACACCAACAC	59.789	20	TCTTTCTGAGCTCTCGGAGG	59.82	20	118	144	261	CACCGAGCAATCACACACTT	59.751	20	TCTTTCTGAGCTCTCGGAGG	59.82	20	189	73	261
comp139324_c2	1	p3	(GCA)7	21	1	21
comp139324_c2	2	p3	(CGC)5	15	319	333	ACAAGATGCTCCTGGATGCT	59.834	20	TGCGGAGAGGAGGAAGACTA	60.088	20	214	275	488	ACAAGATGCTCCTGGATGCT	59.834	20	CTAGGAATCCTCCCCTCACC	59.89	20	197	275	471	ACAAGATGCTCCTGGATGCT	59.834	20	GTTTGCTACAAGCCGTCTCC	59.882	20	121	275	395
comp103918_c0	1	p1	(A)10	10	80	89	ACATCCATCCGGAACAGAAG	59.927	20	AGCCTTGTGCACGGACTTAT	59.763	20	237	50	286	ACATCCATCCGGAACAGAAG	59.927	20	ACGGACTTATCCTCCCCAAG	60.319	20	227	50	276	CCATCCGGAACAGAAGAAAG	59.665	20	AGCCTTGTGCACGGACTTAT	59.763	20	233	54	286
comp129873_c0	1	p2	(AG)6	12	1076	1087	TCCACAAGGATCCAATGACA	59.893	20	AAGAAGCTTTTGCTTGCACC	59.637	20	262	952	1213	TCCACAAGGATCCAATGACA	59.893	20	CACGGACAAAGCTAGAGGGA	60.388	20	237	952	1188	TCCACAAGGATCCAATGACA	59.893	20	CGGACAAAGCTAGAGGGACA	60.388	20	235	952	1186
comp135120_c0	1	p1	(T)10	10	191	200	GCACGTAGAACAGCAGCAAG	59.812	20	TGCAATGCATCTCTTCGTCT	59.552	20	274	0	273	GCACGTAGAACAGCAGCAAG	59.812	20	CAATGCATCTCTTCGTCTCG	59.547	20	272	0	271	GCACGTAGAACAGCAGCAAG	59.812	20	AATGCATCTCTTCGTCTCGC	60.514	20	271	0	270
comp135120_c0	2	p1	(T)10	10	1429	1438	TTTGTGACATTCGCTTCAAGA	59.454	21	CCAGATCCTGTGTTCGTGTG	60.154	20	257	1403	1659	TTTGTGACATTCGCTTCAAGA	59.454	21	CAGATCCTGTGTTCGTGTGG	60.154	20	256	1403	1658	TTTGTGACATTCGCTTCAAGA	59.454	21	TAGCACTGTCTGCAAGCACC	60.207	20	280	1403	1682
comp1974995_c0	1	p2	(GA)6	12	12	23
comp30170_c0	1	p1	(A)10	10	183	192	CGTCAATGTCAAATGAACGTG	60.019	21	GGTGGTGTGTTTGATCTTTTTC	58.462	22	104	125	228	CGTCAATGTCAAATGAACGTG	60.019	21	GGTGGTGTGTTTGATCTTTTTCT	59.424	23	104	125	228	CGTCAATGTCAAATGAACGTG	60.019	21	AGGTGGTGTGTTTGATCTTTTTC	59.424	23	105	125	229
comp2336979_c0	1	p1	(A)10	10	143	152	AGCTGCTTTCCAACTGGATG	60.397	20	TTTCTTTCGTTCAAACCATGC	60.103	21	148	67	214	AGCTGCTTTCCAACTGGATG	60.397	20	TTCTTTCGTTCAAACCATGC	58.747	20	147	67	213	GGAACATGGCAGCTCTCAA	59.934	19	TTTCTTTCGTTCAAACCATGC	60.103	21	208	7	214
comp138497_c0	1	p3	(GCT)6	18	339	356	GAGCTAGCCTATCCCAGCCT	59.968	20	CAAGCCCAAACAAGGGAGTA	60.103	20	237	207	443	GAGCTAGCCTATCCCAGCCT	59.968	20	CTTTCTCAGGAGGGTTGCAC	59.844	20	177	207	383	CACACTCGACCAGACCAAAA	59.72	20	CAAGCCCAAACAAGGGAGTA	60.103	20	141	303	443
comp128032_c0	1	p3	(GGC)5	15	298	312	CTTTCTTGAGTGTGGGCAGG	60.822	20	TCAGATCCAAGAAACCAGGG	60.042	20	268	254	521	CTCCTAGCTTCGTCGTCCAT	59.454	20	TGAGGAGGGAGAAGTTGTCG	60.377	20	247	145	391	CTTTCTTGAGTGTGGGCAGG	60.822	20	CGGATAAGAAGAGCGAGCAC	60.118	20	214	254	467
comp140333_c0	1	p2	(GA)8	16	186	201	TAACGCATTGTCTCCAACCA	60.111	20	GAGCAAGAGCAGTAGGTGGG	60.012	20	193	142	334	TAACGCATTGTCTCCAACCA	60.111	20	GGAGCAAGAGCAGTAGGTGG	60.012	20	194	142	335	CTCCAACCAAAGGCAAAGAG	59.846	20	GAGCAAGAGCAGTAGGTGGG	60.012	20	182	153	334
comp82434_c0	1	p2	(GA)7	14	11	24
comp130675_c0	1	p2	(GC)6	12	307	318	GAGCCTTCGCCTTCATCTC	60.05	19	CTCCATAATCTTGGGCTGGA	60.029	20	242	215	456	GAGCCTTCGCCTTCATCTC	60.05	19	TCCGGAGCTCCATAATCTTG	60.17	20	249	215	463	CTTCATCTCGAAGGGGTGG	60.596	19	CTCCATAATCTTGGGCTGGA	60.029	20	232	225	456
comp1553519_c0	1	p1	(A)10	10	491	500	AAAATTGGTGCGGAACTGAC	59.978	20	CATGCTCCAACCTGGGAC	60.046	18	198	361	558	AAAATTGGTGCGGAACTGAC	59.978	20	GAATCAAGACTCAAGAATGCCC	60.081	22	166	361	526	AAAATTGGTGCGGAACTGAC	59.978	20	GGAATCAAGACTCAAGAATGCC	60.081	22	167	361	527
comp2489537_c0	1	p4	(AATT)5	20	242	261	AACAAAAAGCCACCGTCAAC	60.015	20	CGTCGTCTCACAGTCAGTATAAAA	58.523	24	240	98	337	AAAAGCCACCGTCAACAAAG	60.147	20	CGTCGTCTCACAGTCAGTATAAAA	58.523	24	236	102	337	AAGCCACCGTCAACAAAGTC	60.156	20	CGTCGTCTCACAGTCAGTATAAAA	58.523	24	234	104	337
comp105915_c0	1	p1	(A)11	11	303	313	GGGTCGTCTAAGGTTCAGCA	60.255	20	CAAAAATTGTCAGGCAGCAA	59.849	20	168	280	447	TGGGTCGTCTAAGGTTCAGC	60.255	20	CAAAAATTGTCAGGCAGCAA	59.849	20	169	279	447	GGGTCGTCTAAGGTTCAGCA	60.255	20	TTGTCAGGCAGCAAACAATC	59.847	20	162	280	441
comp116909_c0	1	p2	(CT)9	18	30	47	TGGGGTTTTACTTCAATAGCC	58.126	21	AGTCCTAAGTGGCAGCCAAA	59.875	20	260	1	260	TGGGGTTTTACTTCAATAGCCT	59.057	22	AGTCCTAAGTGGCAGCCAAA	59.875	20	260	1	260	TGGGGTTTTACTTCAATAGCC	58.126	21	GTCCTAAGTGGCAGCCAAAA	60.249	20	259	1	259
comp140640_c0	1	p1	(A)19	19	2	20
comp137120_c0	1	p1	(A)10	10	2822	2831	TGGGTAACCGACTGAAAACC	59.83	20	ACCAGACCACATGCACACAT	59.879	20	154	2754	2907	GGTTTGGGTAACCGACTGAA	59.83	20	ACCAGACCACATGCACACAT	59.879	20	158	2750	2907	TTGATTTGTCCGAGTGCTTG	59.84	20	CCTGCCTTCCAAGTCCACTA	60.246	20	249	2689	2937
comp80750_c0	1	p1	(A)14	14	330	343
comp136612_c0	1	p3	(CAC)5	15	1089	1103	CCAATCATTCTTCGGTTGCT	60.074	20	TTAATGGGGAAGACAATGCC	59.762	20	275	1023	1297	CAGGGGTGGTTGTAGATGCT	59.989	20	CCACTTCGGGGTGTGATAAG	60.366	20	225	995	1219	CAGGGGTGGTTGTAGATGCT	59.989	20	AATAGTCGAAGCTGCAACGG	60.407	20	184	995	1178
comp101116_c0	1	p1	(A)10	10	491	500	TCGAGTCAATGCAAACGGTA	60.257	20	TTTTGGAAAAATCCCAATTAAA	57.633	22	260	287	546	TCGAGTCAATGCAAACGGTA	60.257	20	TTTTAATTTTGGAAAAATCCCA	57.633	22	266	287	552	TCGAGTCAATGCAAACGGTA	60.257	20	TTTTGGAAAAATCCCAATTAAAC	58.401	23	260	287	546
comp140281_c0	1	p3	(GGT)6	18	2834	2851	CCTTGAAACTGAGCAGGAGG	59.982	20	CCTGATCAGCAACAGCACAC	60.473	20	229	2703	2931	GTGAGAGGAGCAGCAAGAGG	60.284	20	AGCAACAAGAGGAGGTGGTG	60.298	20	250	2793	3042	GGTGAGAGGAGCAGCAAGAG	60.284	20	AGCAACAAGAGGAGGTGGTG	60.298	20	251	2792	3042
comp103241_c1	1	p2	(CA)7	14	184	197	AATGCCACATGTATGCTCCA	59.955	20	TTTCTGAGCTTGTGCGTGTC	60.183	20	239	127	365	AATGCCACATGTATGCTCCA	59.955	20	CTTGTTTCTGAGCTTGTGCG	59.781	20	243	127	369	AATGCCACATGTATGCTCCA	59.955	20	TTCTGAGCTTGTGCGTGTCT	59.776	20	238	127	364
comp122693_c0	1	p3	(GAG)5	15	1029	1043
comp130488_c1	1	p1	(T)12	12	1654	1665	GGCGTGAAATGCTATTCGTT	60.103	20	TAAACCCCGACGAAAAGAGA	59.679	20	259	1457	1715	GGCGTGAAATGCTATTCGTT	60.103	20	ACCCCGACGAAAAGAGAAAG	60.601	20	256	1457	1712	GGCGTGAAATGCTATTCGTT	60.103	20	ACCTACATAAACCCCGACGA	59.312	20	266	1457	1722
comp129975_c0	1	p3	(GAA)6	18	1107	1124	TGCACTGCATATTCCTACGG	59.712	20	CTGGACCACACCACTTCCTT	60.002	20	274	955	1228	TCCTACGGAAAAAGTGGCTG	60.241	20	CACCAATAGCAGGACAAGCA	59.864	20	228	967	1194	TCCTACGGAAAAAGTGGCTG	60.241	20	CAATAGCAGGACAAGCACCA	59.864	20	225	967	1191
comp126884_c0	1	c	(GCG)6gctggtga(TGC)5	41	1240	1280
comp131141_c0	1	p1	(T)11	11	1935	1945	CCCTTGCTGTGCTTCTTTTC	59.993	20	TTAAAAGGCCATGAAGCCAT	59.547	20	170	1855	2024	CCCTTGCTGTGCTTCTTTTC	59.993	20	AGGCCATGAAGCCATGTAAA	60.469	20	165	1855	2019	CCCTTGCTGTGCTTCTTTTC	59.993	20	AAAGGCCATGAAGCCATGTA	60.469	20	167	1855	2021
comp136654_c0	1	p3	(GCG)5	15	2777	2791	GATTTGCGCCAAAGAAAAAC	59.704	20	CGGGAGGGAAACACAGTAGA	60.103	20	269	2723	2991	GATTTGCGCCAAAGAAAAAC	59.704	20	CAGGTGCCCAGAGAGAAATC	59.803	20	138	2723	2860	GATTTGCGCCAAAGAAAAAC	59.704	20	TATCTGCTCCTTCCGTTTGC	60.352	20	116	2723	2838
comp136654_c0	2	p2	(CT)6	12	2993	3004	GATTTCTCTCTGGGCACCTG	59.803	20	GTTCACCTCAGCCCCAAGTA	60.111	20	253	2841	3093	GATTTCTCTCTGGGCACCTG	59.803	20	TTCACCTCAGCCCCAAGTAG	60.246	20	252	2841	3092	GCAAACGGAAGGAGCAGATA	60.352	20	GTTCACCTCAGCCCCAAGTA	60.111	20	275	2819	3093
comp102481_c1	1	p1	(A)10	10	497	506
comp120999_c0	1	p1	(A)12	12	978	989
comp130958_c0	1	p2	(GA)6	12	2265	2276	CAACAAAAGCACAGAGAGCG	59.781	20	AGGTGGAAGATTTGGGGTTT	59.668	20	195	2189	2383	CAACAAAAGCACAGAGAGCG	59.781	20	AATCGTGTTTAACGTGTGCG	59.656	20	229	2189	2417	CCCATTTCTCCATCCTTGTG	60.309	20	CGCTTTTGTGCGATTTAGGT	60.264	20	278	2122	2399
comp130958_c0	2	p1	(T)10	10	2567	2576	ACCTAAATCGCACAAAAGCG	60.264	20	TCAGTTCTTTGTCACGGCAG	60.025	20	280	2380	2659	CCCAAAACCTCAGAAACAGC	59.711	20	CTCAGTTCTTTGTCACGGCA	60.025	20	120	2541	2660	CCCAAAACCTCAGAAACAGC	59.711	20	TCAGTTCTTTGTCACGGCAG	60.025	20	119	2541	2659
comp132327_c0	1	p1	(A)10	10	166	175	TGCAATTTAGTGACAGCATCG	59.887	21	CGTGCATATCGCAACATTCT	59.718	20	255	23	277	AAAAGAGGAACCAAACTGCAA	58.869	21	TTCGTGCATATCGCAACATT	60.103	20	273	7	279	TGCAATTTAGTGACAGCATCG	59.887	21	TCGCAACATTCTTCTGATTCC	60.207	21	247	23	269
comp132327_c0	2	p1	(A)10	10	640	649	TTGTCACAGCCCACAAAGAC	59.726	20	TTCCCTCCGTAAATGCTCAC	60.074	20	255	472	726	TTGTCACAGCCCACAAAGAC	59.726	20	CATGTTCCTTCCCTCCGTAA	59.926	20	263	472	734	TTGTCACAGCCCACAAAGAC	59.726	20	CTTCCCTCCGTAAATGCTCA	60.206	20	256	472	727
comp113294_c0	1	p3	(AGC)5	15	75	89	GGAGGAGAGCAAACGAACAG	59.989	20	GAGAACTGGTCCTCGTCGTC	59.841	20	231	15	245	TTTCACCTACGGTTTGGGAG	59.964	20	GAGAACTGGTCCTCGTCGTC	59.841	20	195	51	245	GAGGAGAGCAAACGAACAGC	60.142	20	GAGAACTGGTCCTCGTCGTC	59.841	20	230	16	245
comp114107_c0	1	p2	(CT)9	18	656	673
comp130982_c1	1	p2	(AG)7	14	1027	1040	TATCGGCATGAGTTTCCACA	60.073	20	TCAAATCACCAGTTGTCCGA	60.088	20	238	965	1202	TATCGGCATGAGTTTCCACA	60.073	20	GTCAAAAGAGGCCCAAAACA	60.088	20	197	965	1161	TATCGGCATGAGTTTCCACA	60.073	20	CCAAACGAGCACACCTTTTT	60.147	20	138	965	1102
comp136152_c2	1	p3	(CGG)7	21	1	21
comp110763_c0	1	p1	(T)10	10	857	866	TGGTGGCTGCATTTACACAT	59.995	20	TGGCCAGATCTGACTACAGG	58.827	20	254	679	932	TTCAGTGGTGGCTGCATTTA	60.257	20	TGGCCAGATCTGACTACAGG	58.827	20	259	674	932	TCAGTGGTGGCTGCATTTAC	59.722	20	TGGCCAGATCTGACTACAGG	58.827	20	258	675	932
comp125195_c0	1	p3	(CTC)5	15	94	108	TCTTGATCTCGTTGTCCGTG	59.831	20	GTGGGAAGAGCTGTAGGCTG	60.012	20	171	5	175	TCTTGATCTCGTTGTCCGTG	59.831	20	TGTGGGAAGAGCTGTAGGCT	60.012	20	172	5	176	TCTTGATCTCGTTGTCCGTG	59.831	20	AGATCATTGCCCAAGAATGC	60.043	20	205	5	209
comp125195_c0	2	p3	(AAG)6	18	326	343	AGCCTACAGCTCTTCCCACA	60.012	20	ACCCATTCAGCTCACTCCAC	60.12	20	246	157	402	CAGCCTACAGCTCTTCCCAC	60.012	20	ACCCATTCAGCTCACTCCAC	60.12	20	247	156	402	AGATCCGCCCTCAGGTAGTT	60.096	20	ACCCATTCAGCTCACTCCAC	60.12	20	276	127	402
comp124079_c0	1	p2	(GA)8	16	1201	1216
comp132825_c0	1	p3	(TCT)6	18	1023	1040
comp1713205_c0	1	p1	(A)10	10	194	203	GTGAAGGGAAGGAGAGAGGC	60.336	20	CCTTTTCTTTTCTTTTGCTTTCAT	59.381	24	105	148	252	CAAGCACATCAGGGAGGTGT	61.134	20	CCTTTTCTTTTCTTTTGCTTTCA	59.116	23	213	40	252	AAGCACATCAGGGAGGTGTG	61.134	20	CCTTTTCTTTTCTTTTGCTTTCA	59.116	23	212	41	252
comp117867_c1	1	p1	(T)10	10	572	581	TTGCATCTCCTGCTCCTTTT	59.955	20	TTGCTGCGACAGTACCAAAG	60.05	20	164	505	668	CCTTCGGCTCTTCTTTCCTT	59.955	20	TTGCTGCGACAGTACCAAAG	60.05	20	194	475	668	TTGCATCTCCTGCTCCTTTT	59.955	20	GTTGCTGCGACAGTACCAAA	59.911	20	165	505	669
comp41004_c0	1	p2	(GA)7	14	28	41	GCAGGAGCTAGAGAGAGAAGGA	59.507	22	TGCTGGCAATGATTGGTCTA	60.22	20	136	1	136	GCAGGAGCTAGAGAGAGAAGGA	59.507	22	AAAGCTGCTGCTAGTGGAGG	59.78	20	170	1	170	GCAGGAGCTAGAGAGAGAAGGA	59.507	22	CTTAATCCCATTCCCAGCCT	60.278	20	269	1	269
comp138578_c1	1	p2	(AC)8	16	2487	2502	TTTCCTTACTGGCTCGTTCC	59.312	20	ACTTCCTCCTCGACTGCCTT	60.393	20	201	2454	2654	CTGAGCAGCTCCATCTTTCC	60.096	20	CATCGACGCCTTCTTCAATA	58.869	20	219	2324	2542	TGAGCAGCTCCATCTTTCCT	60.096	20	CATCGACGCCTTCTTCAATA	58.869	20	218	2325	2542
comp1463783_c0	1	p2	(AG)9	18	1	18
comp120475_c0	1	p1	(T)20	20	1	20
comp120475_c0	2	c	(GCG)5gtttcggcgtcggggtctctcttggcgggggtgagaagtgagggagatggcggcagcgtcggccgagccatggcgcgggtgagcca(GCG)6	119	2219	2337	AAGGAATTCGCCCATGAAGT	60.826	20	CCGCAACTCCTAGAACCCTC	61.142	20	277	2098	2374	AAGGAATTCGCCCATGAAGT	60.826	20	GCAACTCCTAGAACCCTCGC	61.287	20	275	2098	2372	AAGGAATTCGCCCATGAAG	60.021	19	CCGCAACTCCTAGAACCCTC	61.142	20	277	2098	2374
comp116998_c0	1	p2	(CT)9	18	24	41
comp118316_c0	1	p2	(TC)6	12	36	47	GTTCTTTCCTTGCTCGCCTC	61.401	20	CTCGCTTTGGGATCTTCTTG	59.948	20	128	0	127	GTTCTTTCCTTGCTCGCCTC	61.401	20	GGAGGGAGGTTAGCTTTTGG	60.068	20	198	0	197	GTTCTTTCCTTGCTCGCCT	59.565	19	CTCGCTTTGGGATCTTCTTG	59.948	20	128	0	127
comp118316_c0	2	p2	(CT)9	18	254	271
comp107546_c0	1	p1	(T)10	10	28	37
comp219356_c0	1	p2	(GA)9	18	1	18
comp114376_c0	1	p1	(T)10	10	798	807	AGCCACACGAGTTCGATTCT	59.874	20	TATTGGGAAAGAGCAATCCG	60.031	20	253	709	961	GCCACACGAGTTCGATTCTT	60.263	20	TATTGGGAAAGAGCAATCCG	60.031	20	252	710	961	AGCCACACGAGTTCGATTCT	59.874	20	GAAATGGCTCTCCCTGAACA	60.195	20	167	709	875
comp138036_c0	1	p1	(T)10	10	104	113	CGAGGTTGTGATATTCCGGT	59.813	20	TTCGTTTATCTGCCCCTCTG	60.206	20	151	80	230	TCTTCGTTCTTTCTTTCCGC	59.569	20	AAGATCGCATATCGCATTCC	60.03	20	136	24	159	CGAGGTTGTGATATTCCGGT	59.813	20	CACATTCGTTTATCTGCCCC	60.331	20	155	80	234
comp138036_c0	2	p3	(CAG)5	15	807	821	ATCCCATGAGTGATGAGCCT	59.491	20	CTGGAGAAGGTCGAGGAGGT	60.78	20	247	643	889	ATCCCATGAGTGATGAGCCT	59.491	20	CTGGAGAAGGTCGAGGAGG	59.922	19	247	643	889	ATCCCATGAGTGATGAGCCT	59.491	20	GCTGGAGAAGGTCGAGGAG	60.08	19	248	643	890
comp96830_c1	1	p1	(T)10	10	199	208
comp919_c0	1	p1	(A)10	10	198	207	CATGTTGCAGTTCTGTTGCC	60.31	20	GATCAGCCACAAGACAAGCA	59.992	20	231	71	301	TGTTGCAGTTCTGTTGCCAT	60.31	20	GATCAGCCACAAGACAAGCA	59.992	20	229	73	301	ATGTTGCAGTTCTGTTGCCA	60.31	20	GATCAGCCACAAGACAAGCA	59.992	20	230	72	301
comp139093_c1	1	p3	(CCG)6	18	1159	1176	TCCAGGTCTCCAATTGGTTC	59.903	20	GTGTTCTTGCTGGTGCCTG	60.457	19	242	1062	1303	CCTTTGCATCAACTCCAGGT	60.111	20	GTGTTCTTGCTGGTGCCTG	60.457	19	255	1049	1303	CTTTGTTTGCCTTTGCATCA	59.849	20	GTGTTCTTGCTGGTGCCTG	60.457	19	264	1040	1303
comp139093_c1	2	p2	(AG)9	18	1705	1722	CAGCGGTTGTTGATGCTTAC	59.347	20	CCCCAACAATAATGCCTAGC	59.433	20	274	1591	1864	AGCGGTTGTTGATGCTTACA	59.347	20	CCCCAACAATAATGCCTAGC	59.433	20	273	1592	1864	ACAGCGGTTGTTGATGCTTA	59.347	20	CCCCAACAATAATGCCTAGC	59.433	20	275	1590	1864
comp140284_c0	1	p3	(TTC)7	21	3738	3758	CTGTGGTGGAATCGATGTTG	59.96	20	TCAATCCTTTCCTTGCTTGC	60.331	20	216	3588	3803	CGCCTCCTCATCTGTTCTTC	59.95	20	TCAATCCTTTCCTTGCTTGC	60.331	20	125	3679	3803	TGGACAGGAGGAACTCCAAC	60.088	20	TCAATCCTTTCCTTGCTTGC	60.331	20	247	3557	3803
comp125927_c0	1	p2	(AG)6	12	908	919	GTTCCTCCTCAAAACCAGCA	60.232	20	TAAGTTACCCCGACTCCGTC	59.052	20	211	735	945	TGTTCCTCCTCAAAACCAGC	60.232	20	TAAGTTACCCCGACTCCGTC	59.052	20	212	734	945	TTTCCAATATGATAGCCCCG	59.751	20	TAAGTTACCCCGACTCCGTC	59.052	20	262	684	945
comp136290_c2	1	p2	(AG)9	18	2992	3009	GTACATTGCAGCTGAAGCCA	60.019	20	GTTGCCTCTCTCTCTGCCAC	60.143	20	191	2852	3042	CCCATGTCTCCAAAGCCTTA	60.066	20	GTTGCCTCTCTCTCTGCCAC	60.143	20	278	2765	3042	GTACATTGCAGCTGAAGCCA	60.019	20	CCGTTGTTGCCTCTCTCTCT	59.598	20	196	2852	3047
comp89500_c0	1	p1	(A)10	10	97	106	GCGTCGTATTTTGTCCTGGT	60	20	TTTCCTTAACCAGGCCCTTT	59.939	20	228	30	257	GCGTCGTATTTTGTCCTGGT	60	20	TTCCTTAACCAGGCCCTTTT	59.939	20	227	30	256	AGGCGTCGTATTTTGTCCTG	60.132	20	TTTCCTTAACCAGGCCCTTT	59.939	20	230	28	257
comp108947_c0	1	p1	(A)10	10	421	430	TCAATCGATGCGTGAGAGAG	60.096	20	CCATCCTAGAGCTGAAACGC	59.978	20	199	282	480	ATGCGCAATAGATGGTGTGA	60.104	20	CCATCCTAGAGCTGAAACGC	59.978	20	152	329	480	TGCGCAATAGATGGTGTGAT	60.104	20	CCATCCTAGAGCTGAAACGC	59.978	20	151	330	480
comp108395_c0	1	p2	(GA)10	20	3	22
comp96476_c0	1	p1	(A)10	10	299	308
comp128590_c0	1	p1	(G)13	13	1	13
comp133435_c0	1	p1	(A)12	12	1049	1060	CTCGATATTGCGGAACCAAT	59.923	20	TATGTTGCAAGCAAGTTGGC	59.879	20	273	906	1178	CTCGATATTGCGGAACCAAT	59.923	20	ATCTGTCTCCAGCTGCCATT	59.834	20	190	906	1095	CTCGATATTGCGGAACCAAT	59.923	20	AATCTGTCTCCAGCTGCCAT	59.834	20	191	906	1096
comp75229_c0	1	p2	(TC)7	14	266	279	CGTGTTCTTGGCTCTTCTCC	59.989	20	TGCCTTTTGCTTTTGCTTTT	60	20	173	156	328	CCGTGTTCTTGGCTCTTCTC	59.989	20	TGCCTTTTGCTTTTGCTTTT	60	20	174	155	328	TCCGTGTTCTTGGCTCTTCT	59.989	20	TGCCTTTTGCTTTTGCTTTT	60	20	175	154	328
comp138793_c0	1	p1	(A)10	10	1360	1369	ACAAGTGAGGCGAAGCAAGT	60.058	20	AGTTGGGACTTCGCAGTGTT	59.769	20	154	1251	1404	CTTAATGGGTTAGGCTGGCA	60.089	20	AGTTGGGACTTCGCAGTGTT	59.769	20	100	1305	1404	ACAAGTGAGGCGAAGCAAGT	60.058	20	TGCTCTCCAGTTGGGACTTC	60.386	20	162	1251	1412
comp138793_c0	2	p3	(GGC)7	21	1529	1549
comp119500_c0	1	p1	(T)12	12	1	12
comp137697_c1	1	p1	(A)14	14	3595	3608	TGAAGGAAGCTGAGACTGCAT	60.149	21	TATCAATGCTGCCATCCGTA	60.058	20	223	3485	3707	TCGAAACTGAAGGAAGCTGAG	59.743	21	TATCAATGCTGCCATCCGTA	60.058	20	230	3478	3707	CATGTCGAAACTGAAGGAAGC	59.867	21	CAATGCTGCCATCCGTAATA	59.543	20	231	3474	3704
comp364874_c0	1	p3	(ATG)5	15	154	168	CAGCCTTGCTTGGTTCTCTC	60.134	20	TCGTTCACAGGATCAAAGTTGT	59.639	22	210	21	230	ATTCGGTTCAGTTGCGATTT	59.574	20	TCGTTCACAGGATCAAAGTTGT	59.639	22	168	63	230	TCGGTTCAGTTGCGATTTTT	60.617	20	TCGTTCACAGGATCAAAGTTGT	59.639	22	166	65	230
comp138769_c1	1	p1	(T)15	15	250	264	CATGGTGCACCTGCTAAAGA	59.864	20	GCAATAGCTTCCCCCTTTTT	59.572	20	182	213	394	CATGGTGCACCTGCTAAAGA	59.864	20	AGCAATAGCTTCCCCCTTTT	59.223	20	183	213	395	CATGGTGCACCTGCTAAAGA	59.864	20	TGTAGCAATAGCTTCCCCCTT	60.102	21	186	213	398
comp136351_c4	1	p3	(CCA)5	15	874	888	TCCATAGCCATACCCTCTGC	60.059	20	GTGGTGGTTACCGCAGTTCT	60.035	20	161	785	945	ATCCAGCATTGCCTCCATAG	60.059	20	GTGGTGGTTACCGCAGTTCT	60.035	20	174	772	945	CATAATAACCTCCCGGAGCA	59.916	20	GTGGTGGTTACCGCAGTTCT	60.035	20	120	826	945
comp136351_c4	2	p3	(CCT)5	15	1634	1648	GTCGACCTCCTCCACTTCCT	60.648	20	CAGCTCCTAGGGTTTGCTTG	60.008	20	164	1610	1773	GTCGACCTCCTCCACTTCCT	60.648	20	ACCCTGTAGGCCTGTACCCT	59.878	20	219	1610	1828	GTCGACCTCCTCCACTTCCT	60.648	20	CTAGGGTTTGCTTGCTCCAC	59.875	20	158	1610	1767
comp136351_c4	3	p2	(GA)8	16	1790	1805	ACCTCCTCCTCCTCCTCGTA	60.208	20	ACCCTGTAGGCCTGTACCCT	59.878	20	197	1632	1828	CTCCTCCTCCTCCTCGTACC	60.208	20	ACCCTGTAGGCCTGTACCCT	59.878	20	195	1634	1828	ACTTCCTCCACCTCCTCCTC	59.661	20	ACCCTGTAGGCCTGTACCCT	59.878	20	206	1623	1828
comp211487_c0	1	p1	(T)10	10	306	315	AGATTCTTCGGCCAGGATTT	60.039	20	AAACATCACACGAATGAGCA	57.671	20	258	84	341	TTTTGGCCATTGGTGATACA	59.786	20	AAACATCACACGAATGAGCA	57.671	20	214	128	341	TGCACAACCGTAGTTTCAAAG	58.881	21	AGCTCATCCTGTCACCACAA	59.261	20	234	203	436
comp137505_c0	1	p2	(CG)7	14	246	259	CGCGTACAGGGAGTTCAAG	59.45	19	AGGTAGCGCGCGTAGTAGAG	59.835	20	237	197	433	CGCGTACAGGGAGTTCAAG	59.45	19	GAGGTAGCGCGCGTAGTAGA	60.698	20	238	197	434	GCGTACAGGGAGTTCAAGGC	62.105	20	AGGTAGCGCGCGTAGTAGAG	59.835	20	236	198	433
comp124753_c0	1	p1	(A)10	10	795	804	CTTGAAGGTTTGGGGATGAA	59.903	20	AACTATTGGAGATGGCCGTG	59.955	20	263	667	929	CTTGAAGGTTTGGGGATGAA	59.903	20	ATGGCCGTGGAATCTGTAAA	60.331	20	252	667	918	CTTGAAGGTTTGGGGATGAA	59.903	20	TGGCCGTGGAATCTGTAAAT	60.331	20	251	667	917
comp204751_c0	1	p2	(GA)6	12	156	167	TTACGCGTGATGTATGGTGG	60.401	20	TTCTTGCTTCTCTTCTGCTGC	60.03	21	186	31	216	TGGAAGGCTCGTGATATGGT	60.483	20	TTCTTGCTTCTCTTCTGCTGC	60.03	21	169	48	216	GGAAGGCTCGTGATATGGTG	60.483	20	TTCTTGCTTCTCTTCTGCTGC	60.03	21	168	49	216
comp137369_c1	1	p3	(CGG)5	15	17	31
comp137369_c1	2	p1	(T)11	11	142	152	CCTTCCAAAGATGGGGATTT	60.124	20	CCCCCTAATTTCGTCCACTT	60.18	20	154	47	200	GATGGGGATTTCTCCGTTTT	60.131	20	CCCCCTAATTTCGTCCACTT	60.18	20	145	56	200	CGGATGAGAGATCCTTCCAA	60.15	20	CCCCCTAATTTCGTCCACTT	60.18	20	166	35	200
comp594333_c0	1	p1	(A)11	11	34	44
comp84390_c0	1	p1	(G)11	11	1	11
comp138543_c2	1	p1	(G)13	13	1	13
comp123888_c0	1	p1	(A)10	10	970	979	GACGCTGGAGACCATACAAGA	60.27	21	CTGCCTCCCAGGAGAATGT	60.207	19	229	817	1045	CGCTGGAGACCATACAAGAG	58.469	20	CTGCCTCCCAGGAGAATGT	60.207	19	227	819	1045	GACGCTGGAGACCATACAAGA	60.27	21	CTGCCTCCCAGGAGAATGTT	61.553	20	229	817	1045
comp132249_c1	1	p1	(A)11	11	71	81	TGAGCTGCCATTCTTTGATG	59.948	20	CGCAACCACACACTCTGATT	59.751	20	177	43	219	GTGCTTGTAGAGCCTCTGGC	60.164	20	CGCAACCACACACTCTGATT	59.751	20	219	1	219	GTGCTTGTAGAGCCTCTGGC	60.164	20	AAGGAAACTTTCTACCGGGC	59.593	20	117	1	117
comp712206_c0	1	p3	(GTC)6	18	1	18
comp134211_c0	1	p3	(CAG)6	18	1371	1388	GCAACAAGCACAGCTGAGAG	59.929	20	TCTATGCTGATTGCTGCGAC	60.127	20	227	1213	1439	CAAGCACAGCTGAGAGATGC	59.887	20	TCTATGCTGATTGCTGCGAC	60.127	20	223	1217	1439	GCAACAAGCACAGCTGAGAG	59.929	20	TCGAATTTCTCCTTTGCGAT	59.784	20	272	1213	1484
comp139609_c0	1	p2	(AG)6	12	351	362	TGAGACCTCGACGTTGAATG	59.831	20	GCATTTCGGTGTTTTGTGAA	59.566	20	269	159	427	CCTCGACGTTGAATGGGTAT	59.813	20	GCATTTCGGTGTTTTGTGAA	59.566	20	264	164	427	TGAGACCTCGACGTTGAATG	59.831	20	GGAAGCATTTCGGTGTTTTG	60.481	20	273	159	431
comp1468415_c0	1	p1	(T)10	10	143	152	TTCTTGGTACACCTCTCGGG	60.103	20	AGAAGAGCAAAAGGCAGCAG	59.898	20	105	74	178	TTCTTGGTACACCTCTCGGG	60.103	20	CGCATGAACAGAAGAGCAAA	60.134	20	114	74	187	TCCGCCAGAAAAATCAAAAC	60.053	20	GACATGAGAGAGAGAGCGCC	60.255	20	148	108	255
comp6645_c0	1	p1	(A)10	10	34	43	AATCGGTGCATACCACTTTG	58.502	20	CCCATGGGGAGGTCTATTTT	60.011	20	174	11	184	AATCGGTGCATACCACTTTG	58.502	20	TGGAAGAGCTGCAATGAATG	59.948	20	245	11	255	AATCGGTGCATACCACTTTG	58.502	20	TACCACCCAGATGGAAGAGC	60.073	20	256	11	266
comp128446_c0	1	p3	(GGA)5	15	858	872	ACCGTCTCGTTGTTCAGCTT	59.914	20	AGCTCGACCTCCTCCGAT	59.903	18	119	799	917	CGTCTCGTTGTTCAGCTTCA	60.175	20	AGCTCGACCTCCTCCGAT	59.903	18	117	801	917	ACCGTCTCGTTGTTCAGCTT	59.914	20	AGCTCGACCTCCTCCGATT	61.288	19	119	799	917
comp791977_c0	1	p1	(G)16	16	798	813
comp418351_c0	1	p1	(A)10	10	255	264	CCTCCCCATGAACTTTTGAA	59.903	20	TAGCTGAAAGCTCCCGAATC	59.551	20	268	157	424	CCTCCCCATGAACTTTTGAA	59.903	20	ATTGTAGCTGAAAGCTCCCG	59.476	20	272	157	428	GGCTACCTCCCCATGAACTT	60.328	20	TAGCTGAAAGCTCCCGAATC	59.551	20	273	152	424
comp106069_c0	1	p1	(T)21	21	1	21
comp126478_c0	1	p1	(T)10	10	2	11
comp122132_c1	1	p1	(G)11	11	413	423
comp112751_c0	1	p1	(T)10	10	1066	1075	TCTTGAGCTTGGCACTGATG	60.136	20	TGCATGTTTTTCTGCTCCAG	59.988	20	275	903	1177	TCTTGAGCTTGGCACTGATG	60.136	20	GCTAAAGCCAATTGCAGAGG	59.982	20	205	903	1107	CAGGTCCTAGTCACGACGGT	60.174	20	TGCATGTTTTTCTGCTCCAG	59.988	20	184	994	1177
comp136173_c3	1	p1	(G)12	12	3	14
comp136173_c3	2	p3	(GCC)5	15	1193	1207	TTTGGTGAGGAAGAACCCAG	60.081	20	AAGAACTCTGAAGGGAGGGC	59.817	20	197	1082	1278	TTTGGTGAGGAAGAACCCAG	60.081	20	CCACCAAGAACTCTGAAGGG	59.691	20	202	1082	1283	TTGGTGAGGAAGAACCCAGT	59.549	20	AAGAACTCTGAAGGGAGGGC	59.817	20	196	1083	1278
comp123271_c0	1	p1	(A)10	10	84	93	GGCAGGTAAACATAGCCCTG	59.592	20	TCCATCCCAATATCCCCATA	59.795	20	214	3	216	GGCAGGTAAACATAGCCCTG	59.592	20	TTGCATGTATTGCTCCATCC	59.504	20	227	3	229	GGCAGGTAAACATAGCCCTG	59.592	20	AGTACACCTCCCGGAAGAGC	60.649	20	264	3	266
comp26104_c0	1	p1	(A)14	14	1	14
comp139904_c1	1	p3	(GCA)5	15	1895	1909	CCGTTTCAACAAGGAGGGTA	59.964	20	CCAAGCTTCTGTTATCCCCA	60.066	20	275	1707	1981	GAAAATCGCTCTTTCGATGC	59.929	20	CCAAGCTTCTGTTATCCCCA	60.066	20	175	1807	1981	GGAAAATCGCTCTTTCGATG	59.784	20	CCAAGCTTCTGTTATCCCCA	60.066	20	176	1806	1981
comp139904_c1	2	p1	(A)20	20	3536	3555
comp118797_c0	1	c	(T)10atgataaatacaaatattcgctgttactgctatatttcatgaagttgttgtgttttg(T)12	79	751	829	TGTTTCAACTGTTTCGCTCG	60.027	20	GACGTGACAGAGGCTACGGT	60.329	20	266	689	954	CAACTGTTTCGCTCGCTTTA	59.25	20	GACGTGACAGAGGCTACGGT	60.329	20	261	694	954	TGTTTCAACTGTTTCGCTCG	60.027	20	CGGCAATCATCGCTTCTAA	59.922	19	190	689	878
comp114645_c0	1	p1	(T)13	13	648	660	GGACGAATTCAACCATGGAC	60.181	20	ACCGGATTACTTCGGTTCCT	59.827	20	211	474	684	CGAATTCAACCATGGACACA	60.367	20	ACCGGATTACTTCGGTTCCT	59.827	20	208	477	684	AATGGAACACCGCTATTGCT	59.597	20	ACCGGATTACTTCGGTTCCT	59.827	20	242	443	684
comp114574_c0	1	p1	(T)14	14	6	19
comp714166_c0	1	p1	(A)10	10	19	28
comp83894_c0	1	p1	(A)12	12	117	128	AATGGAGGGCCATTCATAATC	59.998	21	TGCGTCAATTGATGGTAGGA	60.073	20	154	52	205	TGGAGGGCCATTCATAATCA	61.2	20	TGCGTCAATTGATGGTAGGA	60.073	20	152	54	205	ATGGAGGGCCATTCATAATC	58.668	20	TGCGTCAATTGATGGTAGGA	60.073	20	153	53	205
comp130049_c0	1	p3	(CGC)5	15	3158	3172	AGGAGGGTTTTGCAGGAGAC	60.628	20	GCCAAAAGGCATAACGAGAG	59.845	20	217	3050	3266	GAGGAGGGTTTTGCAGGAG	59.788	19	GCCAAAAGGCATAACGAGAG	59.845	20	218	3049	3266	AGGAGGGTTTTGCAGGAGA	59.788	19	GCCAAAAGGCATAACGAGAG	59.845	20	217	3050	3266
comp116896_c1	1	p1	(T)15	15	612	626	TGAACCATGTCGTTGTCCAT	59.812	20	GCCTGCAGCAAACAAATCTT	60.395	20	135	519	653	CGTTGTCCATTCTTTCCACA	59.541	20	GCCTGCAGCAAACAAATCTT	60.395	20	125	529	653	CCATGTCGTTGTCCATTCTTT	59.845	21	GCCTGCAGCAAACAAATCTT	60.395	20	131	523	653
comp63393_c0	1	p1	(T)10	10	836	845	CAGCAGACACGATGACGAAT	59.862	20	TAGTTGCTCACGCTGGTTTG	60.05	20	167	735	901	TCACTCGGCACCATGTCTAA	60.263	20	TAGTTGCTCACGCTGGTTTG	60.05	20	262	640	901	CAGCAGACACGATGACGAAT	59.862	20	CAATGCTGGCAAGAAAATGA	59.809	20	140	735	874
comp2187411_c0	1	c	(TTG)5tgaaatgagacgcactgtgacgcttgacagtcttcaaagctggatactgctgatggtccattggattgttgaagttgttgctgctattaa(TGC)5	120	89	208
comp122014_c0	1	p1	(T)10	10	36	45	ATTGCCTAACACCCTGGCTT	60.875	20	TGAAGCCGTGAATGTTCAAA	60.234	20	222	2	223	CTAACACCCTGGCTTGGCT	60.262	19	CCTATGTGCACTGTGTTGGG	60.025	20	113	7	119	ATTGCCTAACACCCTGGCTT	60.875	20	TTTCCAGAGCGACATTTTGA	59.395	20	278	2	279
comp137142_c2	1	p3	(GGC)5	15	189	203	CTTAGCTTCCGCCACACAAT	60.27	20	CACTGACGAGACTGGAACGA	60.022	20	260	126	385	GCCATTCATACCTTCCCCTT	60.152	20	GTCCTCGTAGTTGTCGCCAT	60.142	20	244	74	317	AGCCATTCATACCTTCCCCT	59.789	20	GTCCTCGTAGTTGTCGCCAT	60.142	20	245	73	317
comp136650_c0	1	p2	(GA)8	16	247	262	AATAAGCGGAAGGAACCGAT	59.93	20	CCACGGCTCTGACTCTACCT	59.474	20	153	156	308	CGTGAGAGGGATTGAGGAAA	60.187	20	GTCCACTTGTAGAGCACCCC	59.579	20	271	181	451	CGTGAGAGGGATTGAGGAAA	60.187	20	GGTCCACTTGTAGAGCACCC	59.579	20	272	181	452
comp2891193_c0	1	p1	(A)17	17	205	221
comp39072_c0	1	p1	(A)12	12	97	108	AACCCAGACAAAAATGGTGG	59.688	20	CTCCACTTTGCGTCTAAGCC	60.015	20	216	35	250	GACAAAAATGGTGGACTGGC	60.362	20	CTCCACTTTGCGTCTAAGCC	60.015	20	210	41	250	CAGTGGACAACCCAGACAAA	59.565	20	CTCCACTTTGCGTCTAAGCC	60.015	20	224	27	250
comp5595_c1	1	p3	(GGC)6	18	213	230
comp82588_c0	1	p1	(A)10	10	167	176	AACATTGGAGGATGCAGGTC	59.934	20	TGTGTCTCCTCATCTGTCGC	59.988	20	193	136	328	AACATTGGAGGATGCAGGTC	59.934	20	CAACACGAGAAGCTCACCAA	60.025	20	235	136	370	AACATTGGAGGATGCAGGTC	59.934	20	GAGAAGCTCACCAATCTGGC	59.957	20	229	136	364
comp140039_c2	1	p3	(GCG)7	21	3	23
comp133893_c0	1	p1	(T)12	12	277	288	CCGATTTGGATTGTTGGTTC	60.17	20	CGGACATCCACATTGCTATC	58.953	20	243	191	433	GAAAATATATGGCGTTGCCG	60.303	20	GGACATCCACATTGCTATCG	58.953	20	209	224	432	GAAAATATATGGCGTTGCCG	60.303	20	CGGACATCCACATTGCTATC	58.953	20	210	224	433
comp134025_c1	1	p1	(G)21	21	570	590
comp76512_c0	1	p1	(A)10	10	458	467	TTACGCCATTGTCATCAGGA	60.073	20	CGCCAACACGTAACTCAGAA	59.904	20	141	373	513	GCTCACGAACAGAGCATCAA	60.144	20	CGCCAACACGTAACTCAGAA	59.904	20	215	299	513	TGACAATCCCCCAAAGTTGT	60.21	20	CGCCAACACGTAACTCAGAA	59.904	20	254	260	513
comp376845_c0	1	p2	(TC)10	20	1	20
comp2361586_c0	1	p1	(A)10	10	420	429
comp133821_c1	1	p2	(CT)7	14	1572	1585	GGAGGGCACAATTACTTCCA	59.933	20	TGAGGCAGATGAGAACATGC	59.95	20	279	1390	1668	CAGAAGGTGCAGAACAACCA	59.873	20	TGAGGCAGATGAGAACATGC	59.95	20	180	1489	1668	CAGAAGGTGCAGAACAACCA	59.873	20	GGGTGAAGTTGACGCTTGAT	60.119	20	218	1489	1706
comp133821_c1	2	p1	(A)10	10	2459	2468	GTCGCCATTTGGAATGTCTT	59.939	20	TCCTCCTCTCCTCTCCCTTC	59.883	20	139	2363	2501	GTCGCCATTTGGAATGTCTT	59.939	20	TCTCCTCTCCCTTCCCTCTC	59.883	20	133	2363	2495	GTCGCCATTTGGAATGTCTT	59.939	20	ATTTACTTGCAAAGTGGGCG	60.131	20	263	2363	2625
comp133821_c1	3	p2	(GA)6	12	2581	2592	GTCGCCATTTGGAATGTCTT	59.939	20	ATTTACTTGCAAAGTGGGCG	60.131	20	263	2363	2625	GAAGGGAGAGGAGAGGAGGA	59.883	20	ATTTACTTGCAAAGTGGGCG	60.131	20	144	2482	2625	GAGAGGGAAGGGAGAGGAGA	59.883	20	ATTTACTTGCAAAGTGGGCG	60.131	20	150	2476	2625
comp134093_c0	1	p1	(G)21	21	1	21
comp121019_c0	1	p3	(GCC)5	15	166	180	AGGGACAGCTTCATCACCC	60.064	19	TTACCATGCTGCTCCTGTTG	59.864	20	218	1	218	AGGGACAGCTTCATCACCC	60.064	19	AGCAGCTAGGAGACGAATGG	59.598	20	252	1	252	AGGGACAGCTTCATCACCC	60.064	19	TACCATGCTGCTCCTGTTGA	60.413	20	217	1	217
comp135522_c0	1	p1	(A)10	10	2311	2320	TTTCGAGTCACAAGTCGGTG	59.873	20	CGGGAATACACTTATTTCAGGTG	59.78	23	257	2139	2395	GATAAATTGCAAGCGCGAAT	60.2	20	CGGGAATACACTTATTTCAGGTG	59.78	23	205	2191	2395	AGTCGGTGAAGATTTGCCAG	60.255	20	CGGGAATACACTTATTTCAGGTG	59.78	23	245	2151	2395
comp39158_c0	1	p1	(G)16	16	570	585
comp1081229_c0	1	p1	(G)11	11	1	11
comp119893_c0	1	p3	(CGT)5	15	620	634	AGGCAATGAATCAAACAGGC	60.081	20	GACGAATTTCCAGCGTCATT	60.081	20	166	502	667	AGGCAATGAATCAAACAGGC	60.081	20	ACGAATTTCCAGCGTCATTC	60.081	20	165	502	666	GGCGAAATACTCGGTGACAT	59.962	20	CGAATTTCCAGCGTCATTCT	60.214	20	189	477	665
comp478263_c0	1	p2	(GA)10	20	183	202
comp105039_c0	1	p1	(T)10	10	386	395	TTCCTGGTAATGCTTGGAGG	60.066	20	CCCGAGAAGCAGATACAAAAA	59.348	21	236	230	465	TTCCTGGTAATGCTTGGAGG	60.066	20	CCCGAGAAGCAGATACAAAA	57.972	20	236	230	465	GTAATGCTTGGAGGATTCCG	59.528	20	CCCGAGAAGCAGATACAAAAA	59.348	21	230	236	465
comp59048_c0	1	p1	(G)12	12	3	14
comp14718_c0	1	p2	(TA)7	14	59	72	CACGGCTAATGACCACCTTT	59.993	20	CCTGCAAATCGAATATGGCT	60.06	20	201	19	219	GCTAATGACCACCTTTCCCA	59.933	20	CCTGCAAATCGAATATGGCT	60.06	20	197	23	219	CACCTTTCCCAAAGGATTCA	59.903	20	CCTGCAAATCGAATATGGCT	60.06	20	188	32	219
comp67887_c0	1	p1	(A)10	10	55	64	TCTATCTTGCCCTGCCTGTT	59.836	20	AAGACATGGCCCAAATGTTC	59.797	20	109	16	124	TCTATCTTGCCCTGCCTGTT	59.836	20	GCCAATAGGGCATCTGTTTC	59.533	20	274	16	289	TCTATCTTGCCCTGCCTGTT	59.836	20	TGCCAATAGGGCATCTGTTT	60.469	20	275	16	290
comp67887_c0	2	p1	(A)14	14	210	223	AATGTTCAAACCCGAGCATC	59.939	20	GCCAATAGGGCATCTGTTTC	59.533	20	228	62	289	AATGTTCAAACCCGAGCATC	59.939	20	TGCCAATAGGGCATCTGTTT	60.469	20	229	62	290	TCTATCTTGCCCTGCCTGTT	59.836	20	GCCAATAGGGCATCTGTTTC	59.533	20	274	16	289
comp2885050_c0	1	p2	(TG)6	12	137	148	CCAAACACGACGGTTTCTTT	60.008	20	GATCTCGGGAAATTGATTCG	59.463	20	100	103	202	GCCGTAGCAAACATACCCTG	60.523	20	CTCGGGAAATTGATTCGTTG	60.439	20	200	0	199	CCAAACACGACGGTTTCTTT	60.008	20	TTTTTGCGTATGATCTCGGG	60.961	20	111	103	213
comp28092_c0	1	p1	(T)10	10	14	23
comp127549_c0	1	p1	(T)13	13	1	13
comp121973_c2	1	p1	(C)16	16	1	16
comp110134_c0	1	p3	(CAC)5	15	685	699	AGTAACCATGTCTCCGCCAC	59.997	20	CGGCAACAAGGACAACTACA	59.758	20	109	625	733	GTAACCATGTCTCCGCCACT	59.997	20	CGGCAACAAGGACAACTACA	59.758	20	108	626	733	TGGATCCATGCCAGATACAA	59.883	20	CGGCAACAAGGACAACTACA	59.758	20	145	589	733
comp98153_c0	1	p1	(A)10	10	306	315	TCCCAGCCTCAAGCTAAAGA	60.088	20	AAGCTACCGAAAGCATGGTG	60.27	20	239	112	350	TGAGATCGCAATTTTGGTGA	60.197	20	AAGCTACCGAAAGCATGGTG	60.27	20	207	144	350	TCCAATTTTCCTCAATCCCA	60.244	20	AAGCTACCGAAAGCATGGTG	60.27	20	119	232	350
comp101511_c0	1	p1	(C)12	12	176	187	TTCCTCGCGCAATACTTTTT	59.853	20	TAGCCTGTGGTATGCTGCTG	60.035	20	143	94	236	AATACTTTTTCGCCCCCATC	60.15	20	TAGCCTGTGGTATGCTGCTG	60.035	20	133	104	236	ATACTTTTTCGCCCCCATCT	59.799	20	TAGCCTGTGGTATGCTGCTG	60.035	20	132	105	236
comp130498_c1	1	p1	(T)11	11	2	12
comp96027_c0	1	p3	(CCG)5	15	139	153	CCCTATCCGAACCCTAGCTC	60.053	20	TGGTAGATCTTGTACGCCCC	59.955	20	145	68	212	CTCCCTATCCGAACCCTAGC	60.053	20	TGGTAGATCTTGTACGCCCC	59.955	20	147	66	212	AACTAGTCCCCTGCACGCTA	59.898	20	TGGTAGATCTTGTACGCCCC	59.955	20	195	18	212
comp127449_c0	1	c	(GT)6(GC)6	24	1	24
comp570570_c0	1	p3	(GGC)5	15	246	260	CTAACGGGATCCAAGAGCCT	60.59	20	CTTTGTTCGCCGGAGTAGAG	60.008	20	260	103	362	CTAACGGGATCCAAGAGCCT	60.59	20	GTCTTTGTTCGCCGGAGTAG	59.875	20	262	103	364	GATCTAACGGGATCCAAGAGC	60.053	21	CTTTGTTCGCCGGAGTAGAG	60.008	20	263	100	362
comp137344_c0	1	p1	(T)10	10	294	303	GCAGGAAGAAGCAACAGTCC	59.997	20	GCAAGGTTTCCAAAGCAAAA	60.223	20	272	71	342	GGCAGGAAGAAGCAACAGTC	59.997	20	GCAAGGTTTCCAAAGCAAAA	60.223	20	273	70	342	CCTCGCAGACTGCAGATACA	60.16	20	GCAAGGTTTCCAAAGCAAAA	60.223	20	140	203	342
comp125708_c0	1	p3	(GGC)5	15	1107	1121	CTTGAGGTCGTCCTGCGT	59.98	18	CCGTCATCTCCATCTCCAAT	59.886	20	241	974	1214	CTTGAGGTCGTCCTGCGT	59.98	18	ACCATCACCGTCATCTCCAT	60.208	20	248	974	1221	CTTGAGGTCGTCCTGCGT	59.98	18	ACCGTCATCTCCATCTCCAA	60.475	20	242	974	1215
comp122191_c0	1	p3	(CGT)6	18	340	357	GCATAGTACGCAGCTCACCA	60.042	20	GTGAGTCACAGCTCGACAGC	59.771	20	205	277	481	GCATAGTACGCAGCTCACCA	60.042	20	GAGTGTGATCGCCTTGTGTG	60.319	20	147	277	423	ACGCATAGTACGCAGCTCAC	59.13	20	GTGAGTCACAGCTCGACAGC	59.771	20	207	275	481
comp21803_c0	1	p1	(T)17	17	1	17
comp125519_c0	1	p3	(AGC)5	15	599	613	GCGCATCGTAAGATACCGTT	60.124	20	CACGTCAGGATGTTGTGGAG	60.154	20	215	549	763	GCGCATCGTAAGATACCGTT	60.124	20	AGGATGTTGTGGAGCACCTT	59.579	20	209	549	757	GCGCATCGTAAGATACCGTT	60.124	20	GGATGTTGTGGAGCACCTTC	60.52	20	208	549	756
comp3746_c0	1	p1	(T)16	16	1	16
comp130608_c0	1	p1	(A)10	10	1142	1151	TGCATGTTCCACACGAAAAT	59.972	20	ATTTTGTCGCCTTCTTGCAT	59.713	20	208	1012	1219	ACCGCCTTCAATTGCACTAT	59.597	20	GCGCTGCATACATTGCTTTA	60.009	20	245	1076	1320	TGCATGTTCCACACGAAAAT	59.972	20	TTCATCAGCTTCCAGCTTCC	60.483	20	164	1012	1175
comp1785991_c0	1	p1	(T)10	10	13	22
comp130796_c2	1	p1	(C)18	18	1	18
comp1106424_c0	1	p2	(AG)9	18	1	18
comp400006_c0	1	p2	(AG)10	20	1	20
comp4223_c0	1	p2	(GA)6	12	231	242	GAGTTGGACTCTCAGCAGCC	60.143	20	GCCGATGGAGTGTGAGTTCT	60.269	20	234	41	274	ACGCAAAATCTCGATCACCT	59.7	20	GCCGATGGAGTGTGAGTTCT	60.269	20	188	87	274	CTCGATCACCTAGGCCTCAA	60.353	20	GCCGATGGAGTGTGAGTTCT	60.269	20	179	96	274
comp129558_c0	1	c	(T)10gtttccagtcgcaagccatcagggattaatcag(A)10	53	643	695	AAGATGGGTCTGCCTAGCCT	60.233	20	CGGTCTTGAGCCTTTGAATG	60.766	20	217	502	718	TGCACCCTCCTATGTTTTCA	59.123	20	TTGGTTTCCTCCTGCTCCTA	59.807	20	273	608	880	ACAATGGACAACAAATCGCC	60.765	20	GACGAAGAGTGTGTGGGCTT	60.307	20	273	527	799
comp1339848_c0	1	p1	(A)10	10	27	36
comp136915_c0	1	c	(GA)9ggtgaaaagct(AG)6	41	1	41
comp1374493_c0	1	p1	(G)13	13	2	14
comp117454_c0	1	p1	(A)10	10	89	98	AAAGCACTTTCACATGGACAAA	59.654	22	TTCGGAGTGTCTTTGCAGTG	60.025	20	181	58	238	AAGCACTTTCACATGGACAAA	58.269	21	TTCGGAGTGTCTTTGCAGTG	60.025	20	180	59	238	AAAGCACTTTCACATGGACAAA	59.654	22	ATGGCATGCATTTGTGTCTC	59.533	20	130	58	187
comp138437_c2	1	p2	(CT)8	16	5	20
comp134787_c1	1	p2	(GT)7	14	572	585	ATTTGCTAGTGTCCGATGCC	60.103	20	AGATCGGACAGTCTGGGTTG	60.112	20	108	548	655	ATTTGCTAGTGTCCGATGCC	60.103	20	GCTAGATCGGACAGTCTGGG	59.827	20	111	548	658	ATTTGCTAGTGTCCGATGCC	60.103	20	TCTCAAGACGAAGGGGAATG	60.187	20	201	548	748
comp24147_c0	1	p2	(TC)8	16	200	215
comp81171_c0	1	p1	(A)13	13	825	837	TTTGATCCCTGGGCTATCTG	60.029	20	TCCTTGCTGCTGGTTTCTTT	59.993	20	273	657	929	TTTGATCCCTGGGCTATCTG	60.029	20	TTCCTTGCTGCTGGTTTCTT	59.993	20	274	657	930	ATCTGCTCCCTTAGCAGCAA	60.118	20	TCCTTGCTGCTGGTTTCTTT	59.993	20	258	672	929
comp81171_c0	2	p1	(A)10	10	1380	1389	TATATCAAAGCAGGGGCGAC	60.06	20	TTTTCCCTTCCGGTTTCTCT	60.046	20	212	1346	1557	TATATCAAAGCAGGGGCGAC	60.06	20	TTTCCCTTCCGGTTTCTCTT	60.046	20	211	1346	1556	TATATCAAAGCAGGGGCGAC	60.06	20	TGCTTCTCCACGCTTTCTTT	60.132	20	255	1346	1600
comp81171_c0	3	p1	(T)10	10	1692	1701
comp138014_c0	1	p2	(TA)6	12	737	748	TTGTTCATTTTGATTGCCCA	59.907	20	CTCTCGATTTCACCAGGCTC	59.95	20	181	674	854	TTGTTCATTTTGATTGCCCA	59.907	20	TCTCGATTTCACCAGGCTCT	59.95	20	180	674	853	TTGTTCATTTTGATTGCCCA	59.907	20	CTCTCTCGATTTCACCAGGC	59.95	20	183	674	856
comp138014_c0	2	p2	(GA)9	18	851	868	TTGTTCATTTTGATTGCCCA	59.907	20	CTGACCAGTCCAACTCCGTT	60.151	20	260	674	933	CCGCCAAGAAACAAGAAGTC	59.853	20	CTGACCAGTCCAACTCCGTT	60.151	20	230	704	933	GATTGCCCAAATCAAACCAC	60.177	20	CTGACCAGTCCAACTCCGTT	60.151	20	249	685	933
comp122169_c1	1	p3	(CGC)5	15	470	484
comp1670893_c0	1	p2	(TC)7	14	3	16
comp139572_c0	1	p2	(TC)6	12	1322	1333	TGATGGCGATCTCTGTGTGT	60.279	20	GATGGCTATGAGAGGAAGCG	59.939	20	260	1156	1415	AGTGACCATCATGTGCCCTT	60.395	20	GATGGCTATGAGAGGAAGCG	59.939	20	238	1178	1415	CTGATGGCGATCTCTGTGTG	60.426	20	GATGGCTATGAGAGGAAGCG	59.939	20	261	1155	1415
comp139572_c0	2	p1	(A)21	21	2706	2726
comp836188_c0	1	p2	(AT)8	16	187	202	CAGGCATATATGGACATGCAA	59.415	21	TCCCGTTAATTGTAAGAATCCAA	59.735	23	208	58	265	CAGGCATATATGGACATGCAA	59.415	21	TCCCGTTAATTGTAAGAATCCA	58.496	22	208	58	265	CAGGCATATATGGACATGCAA	59.415	21	CTCCCGTTAATTGTAAGAATCCA	59.403	23	209	58	266
comp91769_c2	1	p3	(GCG)5	15	1	15
comp122454_c0	1	p1	(A)10	10	219	228	AAATGGTGAAAGCAAATAAGACAA	59.131	24	TGGTATCTACCCCATGCACA	59.799	20	262	173	434	AAAATGGTGAAAGCAAATAAGACA	59.131	24	TGGTATCTACCCCATGCACA	59.799	20	263	172	434	AATGGTGAAAGCAAATAAGACAA	57.886	23	TGGTATCTACCCCATGCACA	59.799	20	261	174	434
comp122454_c0	2	p1	(A)10	10	841	850	TGTCAAAGATCGAGCAAGCA	60.687	20	TTTCGTTATTTGGCCTGGAA	60.427	20	128	794	921	TGTCAAAGATCGAGCAAGCA	60.687	20	TTCGTTATTTGGCCTGGAAA	60.427	20	127	794	920	TTGTCAAAGATCGAGCAAGC	59.152	20	TTTCGTTATTTGGCCTGGAA	60.427	20	129	793	921
comp130758_c3	1	p1	(A)10	10	575	584	TGCAAAACCATCTCAACCAA	60.088	20	ACACATGCTGATTTCGATGC	59.685	20	201	407	607	AAACCAGGTGAATGAGCCAC	59.973	20	GGCATGATCAACAGTTGGC	60.072	19	195	544	738	CTCATTGATGTCCAGCAGCA	60.991	20	ACACATGCTGATTTCGATGC	59.685	20	154	454	607
comp130758_c3	2	p3	(TGC)5	15	1276	1290	CCTCTTGCTCATTAGCAGCC	60.118	20	TTTGCAGGGGTATGAAGGAG	60.066	20	148	1195	1342	GCGCGATTCTTCCAGTATTC	59.813	20	TTTGCAGGGGTATGAAGGAG	60.066	20	226	1117	1342	CGCGATTCTTCCAGTATTCC	59.668	20	TTTGCAGGGGTATGAAGGAG	60.066	20	225	1118	1342
comp130758_c3	3	p3	(GCA)5	15	1539	1553	CTCCTTCATACCCCTGCAAA	60.066	20	GCAATCCGAGCACTCTTCTT	59.579	20	258	1323	1580	CTCCTTCATACCCCTGCAAA	60.066	20	AATCCGAGCACTCTTCTTGC	59.579	20	256	1323	1578	CCCCTGCAAATATTGTCGTC	60.331	20	GCAATCCGAGCACTCTTCTT	59.579	20	248	1333	1580
comp130758_c3	4	p3	(CAT)5	15	5587	5601	CCACCGAATTCAGAAAAGGA	60.044	20	TACGACTTGGGATCTGGCTT	59.694	20	108	5539	5646	CCACCGAATTCAGAAAAGGA	60.044	20	GTCTGCTCTGCTCAACATGG	59.577	20	150	5539	5688	CCACCGAATTCAGAAAAGGA	60.044	20	GATACGACTTGGGATCTGGC	59.513	20	110	5539	5648
comp37273_c0	1	p1	(A)10	10	156	165	GATGTGCACGTCCGATACAG	60.144	20	CCAGCAGCAGCAAAAGAAA	60.264	19	279	114	392	AGATGTGCACGTCCGATACA	60.144	20	CCAGCAGCAGCAAAAGAAA	60.264	19	280	113	392	AGGAAGGGAGAGAAAGGTGC	59.817	20	CACACACTGGTATGCAATCG	58.571	20	174	27	200
comp118713_c0	1	p1	(A)13	13	299	311	TGCATGAATCACACCCAAAT	59.781	20	ACATTTCGCTGCCTCATTTC	60.221	20	271	272	542	TGCATGAATCACACCCAAAT	59.781	20	TTTCAGCCAATTTGCTCTCC	60.331	20	255	272	526	TGCATGAATCACACCCAAAT	59.781	20	ATTTCGCTGCCTCATTTCAG	60.352	20	269	272	540
comp130932_c0	1	p1	(A)10	10	7	16
comp130932_c0	2	p3	(AGC)5	15	1217	1231	CTGCACCAGCAAGGTCATAA	59.864	20	AATCTGGAACTGCTGATGGC	60.226	20	252	1164	1415	AAGCACAGCTCATCCATTCC	60.226	20	AATCTGGAACTGCTGATGGC	60.226	20	234	1182	1415	CCAGCAAGGTCATAAGCACA	59.864	20	GCTTCGCCTCGACAAAAATA	60.343	20	222	1169	1390
comp3794854_c0	1	p1	(T)10	10	78	87	GGTTTCTTTGCCGTTTTCTTT	59.638	21	GGAAAGCATTCCCAGATCAA	60.014	20	242	0	241	GGTTTCTTTGCCGTTTTCTTT	59.638	21	CAAAATGCCAACGTCACATC	59.972	20	195	0	194	GGTTTCTTTGCCGTTTTCTTT	59.638	21	CGTCACATCAGGAAATGGTG	59.96	20	184	0	183
comp36974_c0	1	p1	(T)10	10	132	141	TGATGGTTGTCGTTGTCGTT	60.008	20	CGACCAGTCTTTAGCTTGCC	60.015	20	202	94	295	GATGGTTGTCGTTGTCGTTG	60.008	20	CGACCAGTCTTTAGCTTGCC	60.015	20	201	95	295	TGGTTGTCGTTGTCGTTGTT	60.049	20	CGACCAGTCTTTAGCTTGCC	60.015	20	199	97	295
comp36974_c0	2	p1	(G)18	18	764	781
comp142024_c0	1	p2	(AT)6	12	606	617
comp14811_c0	1	p2	(AG)6	12	307	318	CCTGGTAATTTCAGGCCAAA	59.931	20	CGATAGTGAAATGGGATGGG	60.148	20	168	192	359	CTAGCAAAAGCGCATTCACA	60.155	20	CGATAGTGAAATGGGATGGG	60.148	20	122	238	359	AAACATAAGAGCCCCCTGGT	59.827	20	CGATAGTGAAATGGGATGGG	60.148	20	182	178	359
comp2978858_c0	1	p2	(GA)8	16	114	129	TTTCAAAGCACAACACAGGG	59.734	20	CCCGGTTTTCCTTTTGTCTC	60.826	20	136	17	152	TTCAAAGCACAACACAGGGT	59.187	20	CCCGGTTTTCCTTTTGTCTC	60.826	20	135	18	152	TTTCAAAGCACAACACAGGG	59.734	20	CCCGGTTTTCCTTTTGTCT	59.014	19	136	17	152
comp103642_c2	1	p3	(GGC)6	18	7	24
comp74959_c1	1	p1	(T)12	12	378	389	GCCACGTCGGACATAAAGAT	59.962	20	GCGCGAGGTAATTATCACAAA	60.109	21	221	292	512	GTTCGTGCATTGTTGGTTTG	60.011	20	GCGCGAGGTAATTATCACAA	58.796	20	159	354	512	GCCACGTCGGACATAAAGAT	59.962	20	GCGCGAGGTAATTATCACAA	58.796	20	221	292	512
comp1667940_c0	1	p1	(A)11	11	272	282	GTGCCAGCATTCGTTATGTG	60.142	20	GAATTGTGCATATTGGCATGA	59.396	21	276	114	389	GTGCCAGCATTCGTTATGTG	60.142	20	GCATGATCTGCATGTCGAA	59.299	19	261	114	374	AAAACTTTGGGAAAGGTCGG	60.324	20	GAATTGTGCATATTGGCATGA	59.396	21	166	224	389
comp131894_c2	1	p3	(GGC)7	21	1	21
comp131841_c0	1	p1	(A)14	14	189	202	TTCCCTCCCATTTAAGGGTC	60.124	20	ACCGTGGTTCATTTTGGAGA	60.353	20	260	44	303	TTCCCTCCCATTTAAGGGTC	60.124	20	CCGTGGTTCATTTTGGAGAC	60.353	20	259	44	302	TTCCCTCCCATTTAAGGGTC	60.124	20	TTATACGCAAGTCCCACGGT	60.386	20	235	44	278
comp137106_c0	1	p1	(A)10	10	138	147	TCGCGGTCTTGAATGAAAAT	60.585	20	TTGATCATGAATTGAAAAACCG	59.81	22	234	78	311	TCGCGGTCTTGAATGAAAAT	60.585	20	TGATCATGAATTGAAAAACCGA	60.302	22	233	78	310	TCGCGGTCTTGAATGAAAAT	60.585	20	TGATCATGAATTGAAAAACCG	58.468	21	233	78	310
comp103754_c0	1	p3	(GGA)5	15	406	420	TGCCCAACCTCACCTCTATC	60.073	20	TTGGGCATACTGGAGCTCTT	59.836	20	121	338	458	CTGTATGCCCAACCTCACCT	59.989	20	GCTCTTCTTGAGCTCCATGC	60.249	20	112	333	444	GAGGAGGAGGATGGGTTCAT	60.278	20	AGGTGAGGTTGGGCATACTG	59.989	20	172	295	466
comp121466_c0	1	p2	(TA)10	20	346	365
comp870370_c0	1	p1	(A)10	10	504	513	TTGCTGATATGCCCATCAAA	60.035	20	TTCTTGTTGCTGCCTTGTTG	60.027	20	248	469	716	TTGCTGATATGCCCATCAAA	60.035	20	TGTTGCTGCCTTGTTGAAAG	60.027	20	244	469	712	TTGCTGATATGCCCATCAAA	60.035	20	CTTGTTGCTGCCTTGTTGAA	60.027	20	246	469	714
comp118060_c0	1	p1	(T)10	10	525	534	AACTTGCAGCAGGGAACAAG	60.431	20	GCTCATGTCCCCCTGAAATA	59.894	20	247	449	695	AAACTTGCAGCAGGGAACAA	60.807	20	GCTCATGTCCCCCTGAAATA	59.894	20	248	448	695	GCAGCAGGGAACAAGATGA	59.934	19	GCTCATGTCCCCCTGAAATA	59.894	20	242	454	695
comp121519_c0	1	p3	(AGG)5	15	803	817	GATGGAAGGTCGAGCAAAGA	60.34	20	CCTGCAGGGAGAGAGAGAGA	59.81	20	194	768	961	GATGGAAGGTCGAGCAAAGA	60.34	20	TCCTGCAGGGAGAGAGAGAG	59.81	20	195	768	962	GATGGAAGGTCGAGCAAAGA	60.34	20	TTCCTCCTTGGCATCTTGTC	60.195	20	213	768	980
comp121519_c0	2	p2	(CT)7	14	940	953	GATGGAAGGTCGAGCAAAGA	60.34	20	TTCCTCCTTGGCATCTTGTC	60.195	20	213	768	980	ACAGCGAGAGGAGTTGGAAG	59.598	20	TTCCTCCTTGGCATCTTGTC	60.195	20	255	726	980	GCGAGAGGAGTTGGAAGAAA	59.55	20	TTCCTCCTTGGCATCTTGTC	60.195	20	252	729	980
comp111528_c0	1	p1	(G)20	20	1	20
comp133914_c0	1	p1	(A)11	11	330	340	TTGCCAAGATCAACCAACAA	60.088	20	TTATAAGGCAAACACCCTTGG	58.997	21	193	177	369	TTTGCCAAGATCAACCAACA	60.088	20	TTATAAGGCAAACACCCTTGG	58.997	21	194	176	369	TTGCCAAGATCAACCAACAA	60.088	20	CCAGATACTGGGTACCCTTGAG	59.879	22	261	177	437
comp32195_c0	1	p3	(ATG)5	15	139	153	GCAACGAGAAGCACATAACG	59.493	20	GAGAGTTGCTTGCATCCACA	59.992	20	266	89	354	ACGTAGAGTGCAGGTGTTCG	58.959	20	GAGAGTTGCTTGCATCCACA	59.992	20	249	106	354	GCAACGAGAAGCACATAACG	59.493	20	GCTTGGAGAGTTGCTTGCAT	60.547	20	271	89	359
comp102017_c1	1	p1	(T)11	11	63	73	AAAGTTGCTGTTGTTTCGGC	60.292	20	TTGCCTCAACAGACCTGAGA	59.545	20	252	34	285	AAAGTTGCTGTTGTTTCGGC	60.292	20	ATATTTAGTCCGCCGACAGG	59.067	20	146	34	179	AAAGTTGCTGTTGTTTCGGC	60.292	20	AAAGATGGCAATCACTGTTGG	59.985	21	112	34	145
comp102017_c1	2	p1	(T)10	10	201	210	GTTTGCGTTCTAGGGTTCCA	60.11	20	TTGCCTCAACAGACCTGAGA	59.545	20	203	83	285	TGTTTGCGTTCTAGGGTTCC	60.11	20	TTGCCTCAACAGACCTGAGA	59.545	20	204	82	285	AAAGTTGCTGTTGTTTCGGC	60.292	20	TTGCCTCAACAGACCTGAGA	59.545	20	252	34	285
comp114566_c2	1	p2	(AT)7	14	123	136	CTGGTGCAAAGAACACAGGA	59.873	20	GGCAACATTGCACAGAGAAA	59.847	20	275	72	346	TGGTGCAAAGAACACAGGAA	60.278	20	GGCAACATTGCACAGAGAAA	59.847	20	274	73	346	ACACAGGAAGCTCGTCAACC	60.307	20	GGCAACATTGCACAGAGAAA	59.847	20	263	84	346
comp134793_c0	1	p1	(T)22	22	2307	2328
comp122080_c0	1	p1	(C)21	21	1	21
comp1118700_c0	1	p1	(A)10	10	155	164	TCCACTGAAGGAAAAGTTTCTGA	60.261	23	GATCCATCATTCCATACGCC	60.126	20	174	121	294	TCCACTGAAGGAAAAGTTTCTGA	60.261	23	GGATCCATCATTCCATACGC	60.126	20	175	121	295	CCACTGAAGGAAAAGTTTCTGA	58.485	22	GATCCATCATTCCATACGCC	60.126	20	173	122	294
comp80504_c0	1	p3	(GGC)5	15	1	15
comp131728_c0	1	c	(TC)9cccccctcacacctctcgtgacatcgcctcgcctcgcctcatcggaaggcggtggtgcg(AGC)5	92	1	92
comp132753_c0	1	c	(T)11c(T)10	22	142	163	AGCTACTGCATGGGGAATTG	60.096	20	TCATTTTAGGGTGAGTCGGC	60.074	20	204	0	203	TTTGCCAACAGTGCAACAAT	60.157	20	TCATTTTAGGGTGAGTCGGC	60.074	20	152	52	203	GCATGGGGAATTGCCTAATA	59.757	20	TCATTTTAGGGTGAGTCGGC	60.074	20	197	7	203
comp139924_c0	1	p1	(T)10	10	2910	2919	AACACCCAAAGACGGGTTTA	59.331	20	GTCGTCTGCTCCAGGTCTTC	59.993	20	276	2876	3151	TTAACACCCAAAGACGGGTT	59.331	20	GTCGTCTGCTCCAGGTCTTC	59.993	20	278	2874	3151	AACACCCAAAGACGGGTTTA	59.331	20	GTCTGCTCCAGGTCTTCGAC	59.993	20	273	2876	3148
comp1070056_c0	1	p3	(AAC)5	15	9	23
comp1070056_c0	2	p3	(AGC)5	15	144	158	CTCAGCACATCACCACAACC	60.162	20	AATAACCGCCGCTAACACTG	60.152	20	106	83	188	GCTCAGCACATCACCACAAC	60.328	20	AATAACCGCCGCTAACACTG	60.152	20	107	82	188	ACCACTGCACATTCCAACAG	59.597	20	AATAACCGCCGCTAACACTG	60.152	20	160	29	188
comp134919_c0	1	p3	(GAA)5	15	2551	2565	CCGCAATGAGCTAATGGTTT	60.096	20	GAGACCTTCCTCTGCGTTTG	59.989	20	263	2382	2644	CCGCAATGAGCTAATGGTTT	60.096	20	TGAGACCTTCCTCTGCGTTT	59.989	20	264	2382	2645	CCGCAATGAGCTAATGGTTT	60.096	20	TTGAGACCTTCCTCTGCGTT	59.989	20	265	2382	2646
comp137076_c2	1	p3	(TCT)7	21	828	848
comp126944_c0	1	p3	(AAG)6	18	411	428
comp114637_c0	1	p1	(T)10	10	414	423	TGGAGAAGAGGACTTGGGAA	59.773	20	GCTGGAAGCTGACAACTAGGA	59.63	21	272	318	589	TGGTGGAGAAGAGGACTTGG	60.229	20	GCTGGAAGCTGACAACTAGGA	59.63	21	275	315	589	AGAGGACTTGGGAAGATGGC	60.596	20	TGCCATAAATTGCTGGAAGC	61.105	20	277	324	600
comp94869_c0	1	p1	(A)11	11	316	326	GCCTGCAGCTAAATGGTGAT	60.243	20	AGGTTCGGCAATTCTGCTTA	59.845	20	171	182	352	TATGCTTTCCGAGTGTGGTG	59.716	20	AGGTTCGGCAATTCTGCTTA	59.845	20	246	107	352	TTTCCGAGTGTGGTGTGAGA	60.285	20	AGGTTCGGCAATTCTGCTTA	59.845	20	241	112	352
comp200653_c0	1	p2	(CT)6	12	128	139	TTTTATCTCGAAAGCCCCCT	60.034	20	TCACCGCTCCCTCTTCCTAT	61.115	20	119	68	186	CTTTTATCTCGAAAGCCCCC	60.034	20	TCACCGCTCCCTCTTCCTAT	61.115	20	120	67	186	GCTTTTATCTCGAAAGCCCC	60.171	20	TCACCGCTCCCTCTTCCTAT	61.115	20	121	66	186
comp134919_c1	1	p2	(CT)8	16	484	499	TGCTATGGCTTTCGCTACCT	60.003	20	CCTCCTCCTGCTCCTCTTCT	60.088	20	217	438	654	TGCTATGGCTTTCGCTACCT	60.003	20	CTCCTCCTCCTGCTCCTCTT	60.088	20	219	438	656	CTGCTATGGCTTTCGCTACC	60.003	20	CCTCCTCCTGCTCCTCTTCT	60.088	20	218	437	654
comp134919_c1	2	p3	(AGC)5	15	1151	1165	GAAGCACAAGATCCAGAGGG	59.803	20	GCTTCTTCTTCTTCTTGCGG	59.336	20	212	1086	1297	GAAGCACAAGATCCAGAGGG	59.803	20	CTTCTTCTTCTTCTTGCGGC	59.336	20	211	1086	1296	AGCACAAGATCCAGAGGGTG	60.261	20	GCTTCTTCTTCTTCTTGCGG	59.336	20	210	1088	1297
comp134919_c1	3	p3	(AAG)5	15	1283	1297	GAAGCACAAGATCCAGAGGG	59.803	20	GGTGGGACTGGGACTAGCA	61.087	19	234	1086	1319	AGCACAAGATCCAGAGGGTG	60.261	20	GGTGGGACTGGGACTAGCA	61.087	19	232	1088	1319	AGGTCGCTCTTCCGCTTC	60.645	18	TGTTGAGATCTGAGCCGTTG	59.984	20	262	1258	1519
comp1642831_c0	1	p1	(T)10	10	81	90	GCTAGTAGCTGGTTTGGGCT	58.629	20	TCCCAGCCGTATGTTAGAGG	60.088	20	178	44	221	GCTAGTAGCTGGTTTGGGCT	58.629	20	CGGCTGTGAAAGTGTCAAAA	59.881	20	145	44	188	GCTAGTAGCTGGTTTGGGCT	58.629	20	TGAACGGCTGTGAAAGTGTC	59.88	20	149	44	192
comp123288_c0	1	p3	(TCC)6	18	839	856	ACTGGCACTTCCTCCTCTGA	59.986	20	GGGAAGGGTTACAAGGGCTA	60.312	20	210	772	981	ACTGGCACTTCCTCCTCTGA	59.986	20	AGAAGTAGGAGGGAATCCGC	59.674	20	132	772	903	CTCGTTGTCAGAAGCAGCAC	59.776	20	ACAAGGGCTAGTGCAAGGAA	59.875	20	273	699	971
comp1942777_c0	1	p2	(GC)6	12	93	104	GTTCAGTGATTGCCTGCTGA	59.992	20	GCCAGGACAGCCTAATCTTG	59.836	20	142	36	177	TTCAGTGATTGCCTGCTGAT	59.399	20	GCCAGGACAGCCTAATCTTG	59.836	20	141	37	177	CGTGAAGTTCAGTGATTGCC	59.293	20	GCCAGGACAGCCTAATCTTG	59.836	20	148	30	177
comp140331_c0	1	p3	(TCC)5	15	226	240	CCCAGAAGCTGAAAGCCTAA	59.587	20	GGTAGAGCCGAGTAGTTGCG	60.037	20	254	18	271	GAAAAGCCCAGAAGCTGAAA	59.569	20	GGTAGAGCCGAGTAGTTGCG	60.037	20	260	12	271	GCTGAAAGCCTAATCGCAAC	59.988	20	CGGGGTAGAGCCGAGTAGTT	60.641	20	250	25	274
comp1967854_c0	1	p2	(AG)8	16	219	234
comp136025_c3	1	p2	(GA)11	22	1	22
comp97269_c0	1	p1	(T)10	10	202	211	TGGATCCCCAGATGTTTCAT	60.135	20	CAGGGGTCTTAAAATGGCAA	59.931	20	270	111	380	TTGTGGATCCCCAGATGTTT	60.173	20	CAGGGGTCTTAAAATGGCAA	59.931	20	273	108	380	TTTGTGGATCCCCAGATGTT	60.173	20	CAGGGGTCTTAAAATGGCAA	59.931	20	274	107	380
comp1941157_c0	1	p1	(G)10	10	1	10
comp111200_c0	1	p2	(TG)7	14	980	993	GGTTTGGCGTTCTCTGTTGT	60.156	20	CAGCTAGCTTCACCCGAGAT	59.598	20	279	796	1074	GCGTCACTGTGAAGTGTGCT	60.104	20	TGCAGGCAGTAGCAAGTAGC	59.396	20	221	956	1176	GCGTCACTGTGAAGTGTGCT	60.104	20	TCACCCGAGATTACAAACGA	59.123	20	110	956	1065
comp93599_c0	1	p1	(T)11	11	496	506	GGATTGGGGTGAATAGAGCA	59.894	20	ACTTAAACCCCTTTGGCGAT	59.835	20	179	376	554	TGGATTGGGGTGAATAGAGC	59.894	20	ACTTAAACCCCTTTGGCGAT	59.835	20	180	375	554	GGATTGGGGTGAATAGAGCA	59.894	20	CGATTGAAGCCCACCTAGAA	60.206	20	163	376	538
comp74312_c0	1	p1	(T)13	13	12	24
comp112573_c0	1	p1	(A)16	16	1	16
comp112573_c0	2	p1	(A)10	10	503	512	GTGGCTGGTAAGGCTGAAAA	60.249	20	ATCATGGCCTTCCAAATCAG	59.894	20	227	455	681	TGGCTGGTAAGGCTGAAAAT	59.708	20	ATCATGGCCTTCCAAATCAG	59.894	20	226	456	681	TGGCTGGTAAGGCTGAAAAT	59.708	20	CCTTCCAAATCAGGGGTTTT	60.159	20	219	456	674
comp36843_c0	1	p1	(A)10	10	19	28
comp113640_c0	1	p1	(T)10	10	2629	2638	TAAGATCCACGTTTAGCCCG	60.089	20	TGGCTTTAGGTGAAGATCCG	60.206	20	256	2564	2819	TAGCCCGTCTTGGTTGGTTA	60.493	20	TGGCTTTAGGTGAAGATCCG	60.206	20	243	2577	2819	TAAGATCCACGTTTAGCCCG	60.089	20	GGCTTTAGGTGAAGATCCGA	59.269	20	255	2564	2818
comp174547_c0	1	p1	(G)14	14	1	14
comp133417_c0	1	c	(CTC)6atcggagcacgcagccgcgacgta(CTC)6	60	1300	1359	AAATCCGCATCAGATTCGTC	60.043	20	GGAGGAGGAGTACGTCGC	58.321	18	183	1210	1392	TCGATCTCCAACTCCTCGTC	60.349	20	AGGAGGAGTACGTCGCGG	61.383	18	229	1162	1390	TCGATCTCCAACTCCTCGTC	60.349	20	GAGGAGTACGTCGCGGCT	61.541	18	227	1162	1388
comp123559_c0	1	p3	(CGC)5	15	1169	1183	CACCTAGAAGGCGATTTGGA	60.206	20	GAGGAAAAACCCCACCTTTC	59.783	20	174	1074	1247	CACCTAGAAGGCGATTTGGA	60.206	20	AAGAGCAGAGGAAAAACCCC	59.691	20	181	1074	1254	CACCTAGAAGGCGATTTGGA	60.206	20	CAGAGGAAAAACCCCACCTT	60.332	20	176	1074	1249
comp118449_c0	1	p2	(TC)9	18	1	18
comp139016_c0	1	p2	(CT)6	12	70	81	CACGTTGACACGTATCTGGG	60.025	20	ACTTGCACGAGCAACCTCTT	60.058	20	248	21	268	CCCACGTTGACACGTATCTG	60.025	20	ACTTGCACGAGCAACCTCTT	60.058	20	250	19	268	CCACGTTGACACGTATCTGG	60.025	20	ACTTGCACGAGCAACCTCTT	60.058	20	249	20	268
comp113888_c0	1	p2	(AT)6	12	847	858	TTCAGCCAGTTAGCAACATGA	59.478	21	TCAAATTTGGTCCTTGATTTATG	58.055	23	260	625	884	TCAGCCAGTTAGCAACATGA	57.997	20	TCAAATTTGGTCCTTGATTTATG	58.055	23	259	626	884	GGCATTCTAAACCAAAAGATGG	59.844	22	TCAAATTTGGTCCTTGATTTATG	58.055	23	103	782	884
comp94321_c0	1	p1	(A)10	10	354	363	TTTGTTTTTGCATGGCAGTC	59.712	20	GCTGCTAAATGCCACAGCTT	60.552	20	212	178	389	TTGATGTGCGCAGGAATAGT	59.301	20	GCTGCTAAATGCCACAGCTT	60.552	20	186	204	389	TTTTGTTTTTGCATGGCAGT	59.206	20	GCTGCTAAATGCCACAGCTT	60.552	20	213	177	389
comp127454_c0	1	p2	(CT)9	18	411	428
comp134025_c4	1	p1	(G)24	24	1	24
[truncated: 15,454 more rows]
