# Supplementary material for: Development and Characterization of EST-SSR Markers From RNA-Seq Data in Phyllostachys violascens
Source: Front Plant Sci. 2019 Feb 1;10:50. doi: 10.3389/fpls.2019.00050 (PMC6367221; doi:10.3389/fpls.2019.00050)
Supplement: APPENDIX 3 — The 54 primer pairs of P. violascens were applied in study. [file Data_Sheet_3.xlsx]

## Sheet: Sheet1
Num.	ID	Motif	Length	Sense primer	Anti-Sense primer
1	comp120111_c0	(A)10	186	TCAAGCAGCGAATGACCACT	AAGGCCCGGTCTTTGATCTG
2	comp51764_c0	(T)10	140	GCTCTCCACTGGTGATAGGC	GCCTGTGGCTATCGCTGTAT
3	comp125981_c0	(A)11	257	TTCTGGAAATCCTGGTGCGT	CCCGAAAGTGTGCTCCATCT
4	comp123373_c0	(A)10	232	AGACCAGCTTGTTGTGACCC	CGGAGCCTACACTATGCCAG
5	comp131286_c0	(T)10	138	GGTGAGTCTTGGCTCTTGCT	GAGCCGCAACTTGGACTAGT
6	comp108161_c1	(T)11	242	CGGCTTGATCTGACGGCTAT	ATCGGTTCGATTCACGTGGT
7	comp119139_c0	(G)11	174	AAACCACTAAACCCGCCCAT	TGCGAAACCTTGAGAATGCA
8	comp1468041_c0	(T)14	262	ACTTACTTGCCGCACTCACA	CCGTTTTGTCGGTTTTGACCA
9	comp1481774_c0	(A)10	177	ACTGCAAGATATAAACCGCTGT	TGTCTAGTGTCTGGAATTAGCAGA
10	comp565081_c0	(A)10	139	GCCACATTGCTTCTCTGAAACC	TGACACTAGATGCGTGGCAG
11	comp98717_c0	(T)11	144	TTGCTAATGCTCTCGGGCAA	CAATGAGGGAGCGACACCAT
12	comp60263_c0	(T)10	278	GGGTTCCCTTGGTCTGGATG	CTGGCCAAAATCACACTCCG
13	comp59872_c0	(CGG)5	206	GTGGGAGGGGAGAATGTGTG	AGATGCCACCCACCAATGAG
14	comp105454_c0	(A)10	201	CGGCAAGATACTGAGGGCAT	TGGTTTAGGTTTTTCCATCCGA
15	comp11863_c0	(T)10	225	GCTAGCTTGCTGCAGACTTG	ATGGAAGTGATGCTCTCCCT
16	comp108430_c0	(A)12	210	CACACAACCTAATTGCCGCC	CCCAATTGCGCAACGAATCA
17	comp134070_c0	(A)10	238	TTCAGCCTCAGGATAGCTGC	TCCCAGACAAAGAATTCGCGA
18	comp134860_c0	(A)12	253	GCCCCTAATTGTATCGAGCA	ACCACATGCACCCTTTCACT
19	comp99070_c0	(T)10	215	GGCCTTTTGCATGCCGTAAA	TCACGAATTGAAACGTTGGACT
20	comp134454_c0	(GCA)5	230	TCCCCCTTGCTCTTCCTTCT	CTGCCAAACCCTAGCTGTGA
21	comp59872_c0	(TCA)5	206	CACAGATGCACACCCAGTCT	TTTGGTGGTTTTGCTGTGGC
22	comp40889_c0	(CGG)5	266	GTGGGAGGGGAGAATGTGTG	AGATGCCACCCACCAATGAG
23	comp1521678_c0	(T)11	167	TGTCAGTGCCTTCTCTTGACT	AGGCAGCGGTTTTCTGGATT
24	comp138001_c1	(T)10	245	TCCGTGTTGTCCTTCACACA	GACACCACATGGCCCAAGTA
25	comp1330066_c0	(GAA)5	210	CTACGCGAGAAATGCAAGGC	CTGTCAGCTTCTCCCCCAAC
26	comp124617_c0	(GT)6	232	TGCTAAAGTTTCTGCACTTTCAAGT	TGCCCCCTAAATTTACCCGA
27	comp59872_c0	(CGG)5	206	GTGGGAGGGGAGAATGTGTG	AGATGCCACCCACCAATGAG
28	comp3187253_c0	(A)10	180	ATCCCCTGAACCCATTCCCT	CTGACCTGAATATCCCCGCA
29	comp139033_c0	(A)10	233	ATGGTGCGAGTTCACTGGAG	AAGGAGGCAATGTGGGTAGC
30	comp131448_c0	(A)10	170	TCAGAGGACTAACCCAGCGA	CCACAACCTCCCCCTCAAAT
31	comp135700_c0	(A)11	280	TGCAGTAACACCGCAGTTCA	AGCTACCGACCTGTGTTTGG
32	comp138536_c0	(T)10	256	GGAATTGCAAGCCACACAGA	AG.GTTTCCMGAGGGCAAGG
33	comp114216_c0	(T)11	277	TGGTGCGTTCTGCTTGAGAA	ACAACACACCTGCTGTCTCT
34	comp85765_c1	(T)10	260	GAACAGCTCCAATGTCTGCG	ACATGACCAGGGAAAGCACA
35	comp561722_c0	(T)10	259	TGGCCGACTAGATGCTTAAGT	GCAGCAGCATCAACCGAATG
36	comp129953_c1	(T)10	139	TACGCCTTGATTTGCCGAGT	GTTGCAAGCAGACTTCGCAA
37	comp137692_c0	(GA)10	163	CTGCGGAAGTGTGGATCCAT	AGTCTGGCTACCTCCACGAT
38	comp137692_c0	(TA)7	168	TCCTTTTCTCAGCAAGCATGT	TACAGTCTCGGGTCCTCCTG
39	comp138247_c0	(AG)7	243	TGCATTGTGGCTCATCTAGG	TCTCAGTCTTGCTGCACCTG
40	comp95218_c0	(CT)7	198	ACGGGAATTGTGTAGCTGCA	GCCTCTTTCCCCCTCTTCAC
41	comp132585_c0	(TC)6	269	ATGGGGGTTTGATCTGCCTG	TGGCTGTGATCGGAGTTTGT
42	comp139006_c0	(GA)6	111	GAGGGGGAGAGAGGAAGAGG	ATGCCCGCAAAACCAAATCC
43	comp113869_c0	(TGC)5	254	GCAGATCATCGGCAAGCTTG	ACTCTTGCACGCTAGGACAC
44	comp140813_c0	(GCA)5	263	ATCCAACCCAATGTGCTGGT	TTGAGCATGTGAGCGGTGAT
45	comp137156_c0	(GCT)5	167	CAACACCATCCGGTCGAAAC	GATCCAGAACCTCGGCTTCC
46	comp138730_c0	(GCC)5	100	ATACCTTCACTTCGCTCGCG	CCTGGAGCCATTGGAGGAAG
47	comp124941_c0	(CGG)5	134	TCGATCCCCCACCTCTTCTT	AAGACCAACCAGCTGAGACG
48	comp116496_c0	(CGG)5	257	ATAAGAAGCGCTCGTCCTCG	CGAGAAGCACCAGGTGAGAG
49	comp88568_c0	(CGG)5	172	CTGGTAATTCCGTCCGGGTC	ACATCACATCCCACCACGAC
50	comp118996_c0	(GGC)6	197	TGTTATTCCACCACCACGCC	TGCTGTTCGACGGGAAGAC
51	comp136993_c0	(GCC)5	272	ACACGATCTCCCGCAAGATC	GCACAACTCCTCCGACATCT
52	comp131691_c0	(CGG)5	271	GCGAACCCTAACCCTAACCC	TTCCATCTCCTCGAGTCCGT
53	comp102730_c0	(AGA)5	111	CAGCTCCAACTCCGCAAAAG	TCGGATCGCGAGTGATGAAG
54	comp136197_c0	(GGAG)5	109	ATCGACGCGATTCAGTGGAG	GGGGAGAGGAAACAAAGCGA
