# Supplementary material for: Development and Characterization of EST-SSR Markers From RNA-Seq Data in Phyllostachys violascens
Source: Front Plant Sci. 2019 Feb 1;10:50. doi: 10.3389/fpls.2019.00050 (PMC6367221; doi:10.3389/fpls.2019.00050)
Supplement: APPENDIX 5 — The two-dimensional matrix of Phyllostachys species informative loci. [file Data_Sheet_5.xlsx]

## Sheet: Sheet1
1	656	10
	1	2	3	4	5	6	7	8	9	10
comp120111_c0	0	0	0	0	0	0	0	1	1	1
comp120111_c0	0	0	0	1	0	0	0	0	0	0
comp120111_c0	1	1	1	1	0	1	1	1	1	1
comp120111_c0	1	1	1	1	1	1	1	1	1	1
comp51764_c0	0	0	0	1	1	0	0	0	0	0
comp51764_c0	0	1	1	1	1	0	0	0	0	1
comp51764_c0	0	1	1	1	1	0	0	0	0	1
comp51764_c0	0	1	1	1	0	0	0	0	0	0
comp51764_c0	0	1	0	0	0	0	0	0	0	1
comp51764_c0	1	0	0	0	0	1	1	0	1	1
comp51764_c0	0	1	1	1	1	1	1	1	1	1
comp51764_c0	1	1	1	1	1	1	1	1	1	1
comp51764_c0	1	0	1	1	0	1	1	1	1	1
comp51764_c0	1	1	1	1	1	1	1	1	1	1
comp51764_c0	0	0	0	0	1	0	0	0	0	0
comp51764_c0	0	0	0	0	1	0	0	0	0	0
comp125981_c0	1	0	0	1	0	1	1	1	0	0
comp125981_c0	1	0	0	1	0	0	0	0	0	0
comp125981_c0	1	0	0	1	1	1	0	0	0	0
comp125981_c0	1	0	0	1	0	1	1	1	0	0
comp125981_c0	1	0	0	1	1	1	1	1	0	0
comp125981_c0	1	0	0	1	0	0	0	1	0	0
comp125981_c0	1	1	0	1	1	1	1	1	0	0
comp125981_c0	1	1	1	0	1	0	0	1	1	0
comp125981_c0	1	0	1	1	0	1	1	1	1	1
comp125981_c0	0	1	0	0	0	0	0	0	0	0
comp125981_c0	0	0	1	0	0	0	0	0	0	0
comp125981_c0	1	0	1	1	1	1	1	1	1	0
comp125981_c0	1	1	1	1	1	1	1	1	1	1
comp123373_c0	0	0	0	0	0	1	0	0	0	0
comp123373_c0	1	1	1	1	1	1	1	1	1	1
comp123373_c0	1	1	1	1	1	1	1	1	1	1
comp123373_c0	1	0	1	0	0	0	0	1	1	1
comp123373_c0	1	1	1	1	1	1	1	1	1	1
comp123373_c0	0	0	0	0	1	0	0	0	0	0
comp123373_c0	1	1	1	1	1	1	1	1	1	1
comp123373_c0	1	1	1	1	1	1	1	1	1	1
comp123373_c0	0	0	1	1	1	0	1	0	0	0
comp123373_c0	0	1	1	1	1	1	1	1	1	1
comp123373_c0	1	1	1	1	1	1	1	1	1	0
comp123373_c0	1	1	1	1	1	1	1	1	1	1
comp123373_c0	1	1	1	1	1	1	0	0	1	1
comp131286_c0	1	0	1	1	1	1	1	1	1	0
comp131286_c0	1	0	1	1	1	1	1	1	1	0
comp131286_c0	0	1	0	0	0	0	0	0	0	0
comp131286_c0	0	0	0	0	0	0	0	1	1	1
comp131286_c0	0	0	0	0	0	0	0	1	1	1
comp131286_c0	0	0	0	0	0	0	0	0	0	1
comp131286_c0	0	0	0	0	0	0	0	0	0	1
comp131286_c0	1	0	1	1	1	1	1	0	0	0
comp131286_c0	0	1	0	0	0	0	0	0	0	0
comp131286_c0	0	0	0	0	0	0	0	0	0	1
comp131286_c0	1	1	1	1	1	1	1	1	1	1
comp131286_c0	1	1	1	1	1	1	1	1	1	1
comp131286_c0	1	0	1	1	1	1	1	1	1	1
comp131286_c0	1	1	1	1	1	1	1	1	1	1
comp131286_c0	0	0	0	0	0	0	0	0	0	1
comp131286_c0	1	0	1	1	1	1	1	1	1	0
comp131286_c0	0	0	0	0	0	0	0	1	1	0
comp108161_c1	0	0	0	0	0	0	0	1	1	0
comp108161_c1	0	0	0	0	0	0	0	1	0	0
comp108161_c1	0	0	0	0	0	0	0	0	1	0
comp108161_c1	0	0	0	0	0	0	0	0	1	0
comp108161_c1	0	0	0	0	0	0	0	0	1	0
comp108161_c1	0	0	0	1	1	0	0	0	1	0
comp108161_c1	1	1	1	1	1	1	1	1	1	1
comp108161_c1	0	0	0	0	0	0	0	1	1	0
comp108161_c1	1	1	1	1	1	1	1	1	1	1
comp108161_c1	1	1	1	1	1	1	1	1	1	1
comp108161_c1	1	1	1	1	1	1	1	1	1	1
comp108161_c1	0	0	0	0	0	0	0	0	0	1
comp108161_c1	1	1	1	1	1	1	1	1	1	1
comp108161_c1	1	1	1	1	1	0	0	1	1	0
comp108161_c1	0	0	0	1	0	0	0	1	1	0
comp108161_c1	0	0	0	0	0	0	0	1	1	0
comp108161_c1	0	0	0	0	0	0	0	1	1	0
comp108161_c1	0	0	0	1	0	0	0	0	0	0
comp108161_c1	0	0	0	0	0	0	0	1	1	0
comp108161_c1	0	0	0	0	0	0	0	1	1	0
comp119139_c0	0	1	0	0	0	0	0	0	0	0
comp119139_c0	0	1	0	0	0	0	0	0	0	0
comp119139_c0	0	1	0	0	0	1	0	0	0	0
comp119139_c0	0	1	0	0	0	0	0	0	0	0
comp119139_c0	1	1	0	1	1	1	1	1	1	1
comp119139_c0	0	0	0	0	0	0	0	0	0	1
comp119139_c0	0	0	0	0	0	0	0	0	0	1
comp119139_c0	0	0	0	0	0	0	0	0	0	1
comp119139_c0	0	1	0	0	1	0	0	1	0	0
comp119139_c0	1	0	0	1	0	1	1	0	0	1
comp119139_c0	0	0	0	1	1	1	1	1	1	1
comp119139_c0	1	0	0	1	1	1	1	0	0	0
comp119139_c0	1	0	0	0	0	1	1	1	0	0
comp119139_c0	0	1	0	0	0	0	0	0	0	0
comp119139_c0	0	0	0	0	0	0	0	1	0	0
comp119139_c0	1	0	0	1	0	0	1	0	0	0
comp119139_c0	1	1	0	1	0	0	1	0	1	1
comp119139_c0	1	0	0	1	0	0	1	0	1	0
comp1468041_c0	1	1	0	1	0	0	1	1	1	1
comp1468041_c0	0	0	0	0	0	0	0	0	0	0
comp1468041_c0	1	1	1	1	1	0	1	1	1	1
comp1468041_c0	1	1	1	1	1	0	1	1	1	1
comp1468041_c0	1	1	0	0	0	0	0	0	0	0
comp1468041_c0	1	1	1	1	1	0	1	1	1	1
comp1468041_c0	0	0	0	0	0	0	0	0	1	0
comp1468041_c0	0	0	0	0	0	0	0	0	1	0
comp1468041_c0	0	0	0	0	0	0	0	0	1	0
comp1468041_c0	1	0	1	1	1	1	1	1	1	1
comp1468041_c0	1	1	1	1	1	1	1	1	1	1
comp1468041_c0	0	0	0	0	0	0	0	0	1	0
comp1468041_c0	1	0	0	1	1	1	1	1	0	1
comp1468041_c0	1	0	1	1	1	1	1	1	1	1
comp1468041_c0	1	1	1	1	1	1	1	0	1	0
comp1468041_c0	1	1	1	1	0	1	1	0	1	0
comp1468041_c0	0	0	0	0	0	1	0	0	0	0
comp1481774_c0	0	0	1	0	1	0	0	1	1	0
comp1481774_c0	1	1	0	0	1	1	1	1	1	1
comp1481774_c0	0	1	0	1	0	1	1	1	0	1
comp1481774_c0	1	1	1	1	1	1	1	1	1	1
comp1481774_c0	1	1	1	1	1	1	1	1	1	1
comp565081_c0	0	0	0	0	1	1	0	0	1	1
comp565081_c0	1	1	1	0	1	0	0	1	1	1
comp565081_c0	1	0	0	1	1	1	1	0	0	0
comp565081_c0	0	1	0	0	0	0	0	0	1	1
comp565081_c0	1	1	1	0	1	1	1	1	1	1
comp565081_c0	0	0	0	0	0	0	0	0	1	0
comp565081_c0	1	0	0	1	1	0	0	0	0	0
comp565081_c0	0	0	1	1	1	1	1	1	1	1
comp565081_c0	0	0	0	0	0	0	0	0	0	1
comp565081_c0	0	0	0	1	0	0	1	0	1	1
comp565081_c0	1	0	0	0	0	0	0	0	0	0
comp565081_c0	0	0	1	0	0	1	1	0	0	0
comp565081_c0	0	0	1	0	0	1	1	1	0	0
comp565081_c0	0	0	0	0	0	0	0	0	0	0
comp565081_c0	1	0	0	0	0	0	0	0	0	0
comp565081_c0	1	1	1	1	1	1	0	0	1	1
comp565081_c0	0	0	0	0	1	0	0	0	0	0
comp565081_c0	0	1	0	1	0	1	1	1	0	0
comp565081_c0	0	0	0	0	0	0	0	0	0	1
comp98717_c0	0	0	1	1	1	1	1	1	0	1
comp98717_c0	1	1	1	1	1	1	1	1	1	1
comp98717_c0	0	1	0	1	1	1	1	1	0	1
comp98717_c0	1	1	1	1	0	1	1	1	1	1
comp98717_c0	0	1	1	1	1	0	0	1	1	1
comp98717_c0	0	1	1	1	1	0	0	1	1	1
comp98717_c0	1	0	1	1	0	1	0	1	1	1
comp98717_c0	1	0	0	0	0	0	0	0	0	0
comp98717_c0	1	0	1	1	1	1	1	1	1	0
comp98717_c0	1	1	0	1	1	1	1	0	0	0
comp98717_c0	1	0	0	1	1	1	1	0	1	0
comp98717_c0	0	0	0	0	0	1	1	0	0	0
comp60263_c0	0	0	1	0	0	1	1	1	0	0
comp60263_c0	0	1	0	0	1	1	1	1	1	1
comp60263_c0	0	0	0	0	0	1	1	0	0	0
comp60263_c0	0	0	1	0	1	0	0	0	0	0
comp60263_c0	1	0	1	1	0	1	1	1	0	0
comp60263_c0	1	1	0	0	1	1	1	0	1	1
comp60263_c0	1	0	1	1	1	1	1	1	1	1
comp60263_c0	1	0	1	1	1	1	1	1	1	1
comp60263_c0	1	1	1	1	1	1	1	1	1	1
comp60263_c0	0	1	0	0	1	1	1	1	1	1
comp60263_c0	0	0	1	0	0	0	0	1	1	1
comp60263_c0	0	0	0	0	1	1	1	0	0	0
comp59872_c0	1	0	0	0	0	0	0	0	0	0
comp59872_c0	0	0	0	0	0	0	0	0	1	0
comp59872_c0	0	1	0	0	0	0	0	1	1	1
comp59872_c0	1	0	0	1	1	1	1	0	0	0
comp59872_c0	1	0	0	1	1	1	1	0	0	0
comp59872_c0	1	1	0	1	1	1	1	1	1	1
comp59872_c0	1	1	1	1	1	1	1	1	1	1
comp59872_c0	0	1	0	0	0	0	0	0	1	0
comp105454_c0	0	0	0	1	1	0	0	0	0	0
comp105454_c0	0	0	0	0	0	0	0	0	0	1
comp105454_c0	0	0	0	0	1	0	0	0	0	1
comp105454_c0	0	0	0	0	1	0	0	0	0	0
comp105454_c0	1	1	1	1	1	1	1	1	1	1
comp105454_c0	1	1	1	1	1	1	1	1	1	1
comp105454_c0	1	1	1	1	1	1	1	1	1	1
comp105454_c0	0	0	1	0	0	0	0	0	0	0
comp105454_c0	0	0	0	0	0	0	0	1	0	0
comp105454_c0	1	1	1	1	1	1	1	1	1	1
comp11863_c0	0	0	0	0	1	0	0	0	0	0
comp11863_c0	1	0	0	1	1	1	1	0	0	0
comp11863_c0	0	0	0	1	0	0	0	0	0	0
comp108430_c0	0	1	0	0	0	0	0	0	0	0
comp108430_c0	1	1	0	0	1	1	1	1	1	1
comp108430_c0	1	1	1	1	1	1	1	1	0	1
comp108430_c0	1	1	1	1	1	1	1	0	0	0
comp108430_c0	0	1	0	0	0	0	0	1	1	1
comp108430_c0	1	1	1	1	1	1	1	0	0	1
comp108430_c0	0	0	0	0	0	1	1	0	0	0
comp108430_c0	0	0	0	0	1	1	1	0	1	0
comp108430_c0	1	1	1	1	1	1	1	1	1	1
comp134070_c0	0	0	0	0	0	0	0	1	0	0
comp134070_c0	0	1	0	0	0	0	1	0	0	0
comp134070_c0	1	1	1	0	0	0	1	1	1	1
comp134070_c0	1	1	1	1	1	1	1	1	1	1
comp134070_c0	0	1	0	0	0	0	0	1	0	0
comp134070_c0	0	1	0	0	0	0	0	0	0	0
comp134860_c0	0	0	0	0	0	0	0	0	0	0
comp134860_c0	0	0	0	1	0	0	0	0	0	0
comp134860_c0	0	0	1	0	1	1	1	1	1	1
comp134860_c0	0	0	0	0	1	1	1	0	1	1
comp134860_c0	1	1	1	1	1	1	1	0	1	1
comp134860_c0	0	0	0	0	0	0	0	1	0	0
comp134860_c0	1	0	0	1	1	1	1	0	1	1
comp134860_c0	0	1	0	0	1	1	1	0	1	0
comp134860_c0	0	0	0	0	0	0	0	0	0	0
comp99070_c0	0	0	0	0	0	1	1	0	0	0
comp99070_c0	1	1	1	1	1	1	1	0	0	0
comp99070_c0	1	0	1	0	1	0	0	0	0	1
comp99070_c0	1	0	0	1	1	1	1	1	1	1
comp99070_c0	0	0	1	0	0	0	0	1	1	0
comp99070_c0	1	1	1	1	1	1	1	1	1	1
comp99070_c0	0	0	0	0	0	0	0	0	0	1
comp134454_c0	1	0	0	0	0	1	1	0	0	0
comp134454_c0	1	0	0	0	1	0	0	0	0	1
comp134454_c0	1	0	1	1	1	1	0	0	0	1
comp134454_c0	1	0	1	1	1	1	0	1	1	1
comp134454_c0	1	1	1	1	1	1	0	1	1	1
comp134454_c0	1	0	1	0	1	1	1	1	0	1
comp134454_c0	0	0	0	0	1	1	0	0	1	0
comp134454_c0	1	0	0	1	0	0	0	1	1	0
comp134454_c0	1	0	1	0	0	0	1	1	1	0
comp134454_c0	1	0	1	0	0	0	1	0	1	0
comp134454_c0	0	0	0	0	0	1	0	0	0	1
comp134454_c0	0	0	1	0	0	0	0	0	0	1
comp134454_c0	0	0	0	0	0	1	0	0	0	0
comp134454_c0	0	0	0	0	0	0	0	0	0	0
comp134454_c0	1	0	1	1	1	1	1	0	1	0
comp59872_c0	0	0	0	0	1	1	1	0	0	0
comp59872_c0	1	0	0	1	1	1	1	0	0	0
comp59872_c0	1	0	0	1	1	1	1	1	1	1
comp59872_c0	1	1	0	1	0	0	0	0	1	1
comp59872_c0	0	0	1	1	0	1	1	1	1	1
comp59872_c0	0	1	1	1	1	1	1	0	0	0
comp59872_c0	1	1	1	1	1	1	1	1	1	1
comp59872_c0	0	0	1	0	0	0	0	1	0	0
comp59872_c0	0	1	0	0	0	0	0	0	0	1
comp59872_c0	1	0	1	1	1	1	1	1	1	1
comp59872_c0	0	0	1	0	0	0	0	1	1	1
comp59872_c0	1	1	1	1	1	1	1	1	1	1
comp59872_c0	1	1	1	1	1	1	1	1	1	1
comp59872_c0	1	1	1	1	1	1	1	1	1	1
comp40889_c0	1	1	1	1	1	1	1	0	1	1
comp40889_c0	0	0	0	0	0	1	1	0	1	0
comp40889_c0	1	1	1	1	1	1	1	0	1	1
comp40889_c0	1	1	1	1	1	1	1	1	1	1
comp40889_c0	1	1	1	1	1	1	1	1	1	1
comp40889_c0	0	0	0	0	0	0	0	1	0	0
comp40889_c0	0	1	1	1	1	1	1	1	1	1
comp1521678_c0	0	0	0	0	1	0	0	0	0	0
comp1521678_c0	0	0	1	0	1	1	1	0	0	0
comp1521678_c0	1	1	1	1	1	1	1	0	0	0
comp1521678_c0	1	1	1	1	1	1	1	1	1	1
comp1521678_c0	1	1	1	1	1	1	1	1	1	1
comp1521678_c0	1	1	1	0	0	0	0	1	1	1
comp1521678_c0	0	0	0	1	1	0	0	1	0	0
comp1521678_c0	0	0	0	1	1	1	1	1	0	0
comp1521678_c0	0	0	0	0	1	0	0	0	0	0
comp1521678_c0	1	1	1	0	1	1	1	1	1	1
comp1521678_c0	1	1	1	1	1	1	1	1	1	1
comp1521678_c0	1	1	1	1	1	1	1	1	1	1
comp138001_c1	1	0	0	1	1	1	0	0	0	0
comp138001_c1	1	1	1	1	1	1	0	1	1	1
comp138001_c1	1	1	1	1	1	1	0	1	1	1
comp138001_c1	0	0	0	0	0	0	0	0	0	0
comp138001_c1	0	0	0	0	0	1	0	1	0	1
comp138001_c1	0	0	0	1	0	1	0	0	1	0
comp138001_c1	1	1	1	1	0	1	0	1	1	1
comp138001_c1	1	1	1	1	0	1	0	1	1	1
comp138001_c1	0	1	0	0	0	0	0	0	1	0
comp138001_c1	0	0	0	1	0	0	0	0	1	0
comp138001_c1	0	0	1	0	1	1	1	0	1	1
comp138001_c1	0	1	0	1	0	1	0	0	0	0
comp1330066_c0	0	0	1	0	0	0	0	0	0	0
comp1330066_c0	0	1	1	0	0	0	0	0	0	0
comp1330066_c0	0	0	1	0	0	0	0	1	1	1
comp1330066_c0	0	1	1	0	1	0	0	0	0	0
comp1330066_c0	0	1	1	0	1	0	0	0	0	0
comp1330066_c0	1	0	0	0	0	0	1	0	1	0
comp1330066_c0	0	0	1	0	0	0	0	1	0	0
comp1330066_c0	1	0	1	1	0	0	0	0	0	0
comp1330066_c0	1	0	0	1	1	0	0	0	0	0
comp1330066_c0	1	0	0	1	1	0	0	0	0	0
comp1330066_c0	0	1	1	0	0	1	1	0	0	0
comp1330066_c0	1	1	0	1	1	1	1	1	1	1
comp124617_c0	1	0	0	1	0	0	0	0	1	1
comp124617_c0	0	0	1	0	0	0	0	0	0	0
comp124617_c0	0	1	0	0	1	1	1	0	0	1
comp124617_c0	0	0	0	0	0	0	0	0	0	0
comp124617_c0	1	0	0	1	0	0	0	0	1	1
comp124617_c0	0	1	1	0	1	1	1	0	0	0
comp124617_c0	1	0	0	1	0	0	0	0	0	0
comp124617_c0	1	1	1	1	1	1	1	1	1	1
comp124617_c0	1	1	1	1	1	1	1	0	1	0
comp124617_c0	1	1	1	1	1	1	1	0	1	0
comp124617_c0	1	0	0	1	0	0	0	0	1	0
comp139033_c0	0	0	1	0	0	0	0	0	1	0
comp139033_c0	0	0	0	0	0	0	0	0	0	1
comp139033_c0	0	0	1	0	0	0	0	0	0	1
comp139033_c0	0	0	1	0	0	0	0	0	1	0
comp139033_c0	0	0	1	0	0	0	0	0	1	1
comp139033_c0	1	1	1	0	0	0	0	0	0	1
comp139033_c0	0	0	1	0	0	0	0	1	1	0
comp139033_c0	0	0	1	0	0	0	0	0	0	0
comp139033_c0	0	0	1	0	0	0	0	0	0	1
comp139033_c0	0	0	0	0	0	1	1	0	0	1
comp139033_c0	1	1	1	1	1	1	1	1	1	1
comp139033_c0	0	0	1	0	0	0	0	0	1	1
comp131448_c0	1	1	1	1	1	1	1	1	1	1
comp131448_c0	0	0	0	0	0	0	0	0	0	1
comp131448_c0	1	1	1	1	1	1	1	1	1	1
comp131448_c0	0	0	1	0	0	0	0	0	0	0
comp131448_c0	0	0	1	0	0	0	0	0	0	0
comp131448_c0	0	0	0	0	0	0	0	0	0	0
comp131448_c0	1	0	0	1	1	1	1	0	0	0
comp131448_c0	1	1	0	1	1	1	1	0	0	0
comp131448_c0	1	1	1	1	1	1	1	0	0	0
comp131448_c0	0	0	1	0	0	0	0	1	1	1
comp135700_c0	1	1	1	1	1	1	1	1	0	1
comp135700_c0	1	1	1	1	1	1	1	1	0	1
comp135700_c0	1	1	1	1	1	1	1	1	0	1
comp135700_c0	1	1	1	1	1	1	1	1	1	1
comp135700_c0	1	0	1	1	1	1	1	1	1	1
comp135700_c0	1	0	1	1	1	1	0	0	0	0
comp135700_c0	1	0	1	1	1	1	1	1	1	1
comp135700_c0	1	0	1	1	1	1	1	0	1	1
comp135700_c0	0	1	0	0	0	0	0	0	1	1
comp135700_c0	0	1	0	0	0	0	0	0	0	0
comp135700_c0	0	0	0	0	0	0	0	0	0	1
comp135700_c0	0	0	0	0	0	0	0	0	0	1
comp135700_c0	0	0	0	0	0	0	0	0	0	1
comp135700_c0	1	0	0	0	1	1	1	0	0	0
comp135700_c0	1	0	1	1	1	1	1	0	1	0
comp135700_c0	1	0	1	1	1	1	1	0	1	0
comp135700_c0	1	0	1	1	1	1	1	1	1	1
comp135700_c0	1	1	1	1	1	1	1	1	1	1
comp135700_c0	1	0	0	1	1	1	1	0	0	0
comp138536_c0	0	0	1	0	0	0	0	1	1	0
comp138536_c0	0	0	0	0	0	0	0	1	1	0
comp138536_c0	0	0	0	0	0	0	0	1	1	0
comp138536_c0	0	0	1	0	0	1	1	1	1	1
comp138536_c0	0	0	0	0	0	1	1	0	0	0
comp138536_c0	0	0	0	0	0	0	0	0	0	0
comp138536_c0	1	0	0	1	1	1	1	1	1	0
comp138536_c0	1	0	1	1	1	1	1	1	1	1
comp138536_c0	0	1	0	0	0	0	0	0	0	0
comp114216_c0	1	1	1	1	1	1	1	1	1	1
comp114216_c0	0	0	0	0	0	0	0	1	0	0
comp114216_c0	0	0	0	0	0	0	0	1	1	1
comp114216_c0	0	0	1	0	0	0	0	1	0	1
comp114216_c0	1	1	0	1	1	1	0	1	1	0
comp114216_c0	1	0	1	1	1	1	1	0	1	1
comp114216_c0	1	1	1	1	1	1	1	1	1	1
comp114216_c0	1	1	0	1	0	0	0	0	1	1
comp114216_c0	1	1	1	0	1	1	1	0	1	1
comp114216_c0	0	1	1	0	0	0	0	0	1	0
comp114216_c0	1	0	0	0	0	0	0	0	0	0
comp114216_c0	1	1	1	1	1	1	1	1	1	1
comp114216_c0	1	0	0	0	0	0	0	0	1	0
comp114216_c0	0	1	0	0	0	0	0	0	0	0
comp85765_c1	1	1	1	1	1	1	1	1	1	1
comp85765_c1	1	1	1	1	1	1	1	1	1	1
comp85765_c1	0	0	1	0	0	1	1	0	0	0
comp85765_c1	1	0	1	1	1	1	1	1	1	1
comp85765_c1	0	0	1	0	0	1	1	0	0	0
comp85765_c1	0	1	0	0	1	1	1	1	1	1
comp85765_c1	1	1	1	1	1	1	1	1	1	1
comp561722_c0	0	0	0	1	0	0	0	0	0	0
comp561722_c0	0	0	0	1	0	1	1	0	0	0
comp561722_c0	0	0	0	1	0	0	0	0	0	0
comp561722_c0	0	0	0	1	0	1	1	0	0	0
comp561722_c0	0	0	1	0	0	0	0	0	1	0
comp561722_c0	0	1	1	0	0	1	1	0	1	0
comp561722_c0	1	1	1	1	1	1	1	1	1	1
comp561722_c0	0	0	0	0	0	1	1	0	0	0
comp129953_c1	0	0	0	0	1	0	0	0	0	0
comp129953_c1	0	0	0	0	1	0	0	0	0	0
comp129953_c1	0	0	0	0	1	0	0	0	0	0
comp129953_c1	1	0	0	0	0	0	0	0	0	0
comp129953_c1	0	0	1	0	0	0	0	0	0	0
comp129953_c1	0	0	1	0	0	0	0	0	0	0
comp129953_c1	0	1	1	0	0	1	1	0	1	0
comp129953_c1	0	1	0	0	0	1	1	1	1	0
comp129953_c1	0	1	1	0	1	1	1	1	1	1
comp129953_c1	1	0	0	1	1	0	0	0	0	0
comp137692_c0	1	0	0	0	1	1	1	0	0	0
comp137692_c0	1	1	1	1	1	1	1	1	1	1
comp137692_c0	0	0	0	0	1	0	0	0	0	0
comp137692_c0	1	0	0	0	0	0	0	0	0	0
comp137692_c0	0	0	1	1	1	1	1	1	1	1
comp137692_c0	0	0	0	0	1	0	0	0	0	0
comp137692_c0	1	1	1	1	1	1	1	1	1	1
comp137692_c0	0	0	0	0	1	0	0	0	0	0
comp137692_c0	0	0	1	0	0	0	0	1	1	1
comp137692_c0	1	1	1	1	1	1	1	1	1	1
comp137692_c0	0	0	1	0	0	1	1	0	0	0
comp137692_c0	0	0	0	0	0	0	0	0	0	1
comp137692_c0	1	0	1	1	1	1	1	1	0	0
comp137692_c0	1	1	1	1	1	1	1	1	1	1
comp137692_c0	0	0	0	0	0	0	0	0	1	0
comp137692_c0	1	1	1	1	1	1	1	1	1	1
comp137692_c0	1	1	1	1	1	1	1	1	1	1
comp137692_c0	1	1	1	1	1	1	1	1	1	1
comp137692_c0	1	1	1	1	1	1	1	1	1	1
comp137692_c0	1	1	1	1	1	1	1	1	1	1
comp138247_c0	1	0	0	1	0	0	0	0	0	0
comp138247_c0	0	0	0	1	0	0	0	1	0	0
comp138247_c0	0	1	0	1	0	0	0	1	0	0
comp138247_c0	0	0	0	0	0	0	0	1	0	0
comp138247_c0	0	0	0	0	0	0	0	0	0	0
comp138247_c0	0	0	0	0	0	0	0	0	0	0
comp138247_c0	0	0	0	0	0	0	0	1	0	0
comp138247_c0	1	1	0	1	1	1	1	0	0	0
comp138247_c0	0	0	0	0	1	0	0	0	1	0
comp138247_c0	0	1	0	0	1	0	0	0	1	0
comp138247_c0	1	1	1	1	1	0	0	1	1	1
comp138247_c0	0	1	1	0	0	0	0	1	1	1
comp138247_c0	1	0	0	1	1	0	0	0	0	0
comp138247_c0	1	0	0	1	1	1	1	0	0	0
comp95218_c0	0	1	1	0	1	1	1	1	1	1
comp95218_c0	0	0	0	0	0	1	1	0	0	1
comp95218_c0	0	1	1	0	0	1	1	1	1	1
comp95218_c0	0	0	0	0	0	0	0	0	1	1
comp95218_c0	0	1	1	0	0	1	1	0	1	1
comp95218_c0	0	1	1	0	1	1	1	1	1	1
comp95218_c0	0	1	0	0	0	0	0	0	0	1
comp95218_c0	1	1	0	1	0	0	0	0	0	0
comp95218_c0	0	1	1	0	0	0	0	0	0	0
comp95218_c0	1	0	0	1	1	1	0	0	0	0
comp95218_c0	1	1	1	1	1	1	0	0	0	0
comp95218_c0	0	1	1	0	0	0	0	0	0	1
comp95218_c0	1	0	1	1	1	1	1	1	1	1
comp95218_c0	0	1	0	0	0	1	1	0	1	1
comp95218_c0	1	1	1	1	1	1	1	0	1	1
comp95218_c0	1	1	1	1	1	1	1	0	0	1
comp95218_c0	0	0	0	0	1	0	0	0	0	0
comp95218_c0	0	1	0	0	0	0	0	1	1	1
comp132585_c0	1	1	1	1	1	1	1	1	1	1
comp132585_c0	1	1	1	1	1	1	1	1	1	1
comp132585_c0	1	1	1	1	1	1	1	1	1	1
comp132585_c0	1	0	0	0	0	1	1	1	1	1
comp132585_c0	1	1	1	1	1	1	1	1	1	1
comp132585_c0	1	1	1	1	1	1	1	0	0	1
comp132585_c0	1	1	1	1	1	1	1	1	1	1
comp132585_c0	1	1	1	1	0	0	0	1	1	1
comp132585_c0	1	1	1	1	1	1	1	1	1	1
comp132585_c0	1	1	1	1	1	1	1	1	1	1
comp132585_c0	0	0	0	0	1	0	0	0	0	0
comp132585_c0	1	1	1	1	1	1	1	1	1	1
comp132585_c0	0	0	1	0	0	1	1	0	0	1
comp132585_c0	1	1	1	0	0	1	1	1	1	0
comp139006_c0	0	0	1	0	1	1	1	0	0	0
comp139006_c0	0	0	0	1	0	0	0	0	0	1
comp139006_c0	0	0	1	0	1	0	0	1	1	1
comp139006_c0	1	0	0	1	1	0	0	1	0	1
comp139006_c0	1	0	1	1	1	0	0	1	0	1
comp139006_c0	1	1	1	1	1	1	1	1	1	1
comp139006_c0	0	0	0	0	0	1	1	0	0	0
comp139006_c0	0	1	0	0	0	0	0	0	0	0
comp139006_c0	0	1	0	0	0	0	0	0	0	0
comp139006_c0	0	0	0	0	1	1	1	0	0	0
comp139006_c0	1	1	1	1	1	0	0	1	1	1
comp139006_c0	0	0	0	0	0	1	1	0	0	0
comp139006_c0	0	0	1	0	0	0	0	0	1	1
comp139006_c0	1	1	1	1	0	1	1	1	1	1
comp139006_c0	1	0	0	0	1	0	0	0	0	0
comp139006_c0	0	1	0	0	1	0	0	0	0	0
comp139006_c0	0	0	0	0	0	1	1	0	0	0
comp113869_c0	1	1	1	1	1	1	1	1	1	1
comp113869_c0	1	0	0	1	1	1	1	1	1	1
comp113869_c0	1	0	0	0	0	0	0	0	0	0
comp113869_c0	1	0	1	1	0	1	1	0	0	0
comp113869_c0	1	0	0	0	1	0	0	0	0	0
comp113869_c0	1	1	1	0	0	1	1	1	1	1
comp113869_c0	0	0	0	0	0	0	0	0	0	0
comp113869_c0	1	1	1	1	0	1	1	0	1	0
comp113869_c0	1	1	0	1	0	1	1	1	0	1
comp113869_c0	1	1	1	1	1	1	1	1	1	1
comp113869_c0	0	0	0	0	0	0	0	0	0	1
comp140813_c0	0	0	0	0	0	1	0	0	0	0
comp140813_c0	0	0	0	1	0	1	0	0	0	0
comp140813_c0	1	1	1	0	1	1	1	1	1	1
comp140813_c0	1	1	1	1	1	1	1	1	1	1
comp140813_c0	0	0	0	0	0	1	0	0	0	0
comp140813_c0	0	0	0	0	0	1	0	0	0	0
comp140813_c0	0	0	0	0	0	0	0	0	0	0
comp140813_c0	1	0	0	1	1	0	1	1	1	1
comp140813_c0	0	0	0	0	0	0	0	0	1	0
comp140813_c0	0	0	0	0	1	0	0	0	1	1
comp140813_c0	1	1	1	0	1	0	1	0	1	0
comp140813_c0	1	1	1	1	1	1	1	1	1	1
comp140813_c0	0	0	0	1	0	1	0	0	0	0
comp137156_c0	1	1	1	1	1	1	1	1	1	1
comp137156_c0	1	1	1	1	1	1	1	1	1	1
comp137156_c0	1	1	1	1	1	1	1	1	1	1
comp137156_c0	1	1	1	1	1	1	1	1	1	1
comp137156_c0	1	1	0	0	0	0	0	1	1	1
comp137156_c0	1	1	0	1	0	0	1	1	1	1
comp137156_c0	0	0	1	1	0	0	1	0	0	0
comp137156_c0	1	1	1	1	0	0	1	1	1	1
comp137156_c0	1	1	1	1	1	1	1	1	1	1
comp138730_c0	1	1	1	1	0	1	1	1	1	1
comp138730_c0	0	0	0	0	0	1	0	0	0	0
comp138730_c0	0	0	0	0	0	1	0	0	1	1
comp138730_c0	0	0	1	0	1	1	0	0	0	0
comp138730_c0	0	0	0	0	1	1	0	1	0	0
comp138730_c0	1	0	1	1	0	0	1	0	1	1
comp138730_c0	0	1	1	1	1	1	1	1	1	1
comp124941_c0	1	1	1	1	0	1	1	0	0	0
comp124941_c0	1	1	1	1	0	1	1	0	0	0
comp124941_c0	0	0	1	0	0	0	0	0	0	0
comp124941_c0	0	0	1	0	0	0	0	0	0	0
comp124941_c0	0	0	1	0	0	0	0	0	0	0
comp124941_c0	0	0	1	0	0	0	0	0	0	0
comp124941_c0	0	0	1	1	1	1	1	0	0	0
comp124941_c0	1	1	1	1	0	1	1	1	1	1
comp124941_c0	1	1	1	1	0	1	1	1	0	1
comp124941_c0	0	0	0	0	1	0	0	0	1	0
comp124941_c0	0	0	0	0	1	0	0	0	1	0
comp124941_c0	1	1	1	1	1	1	1	1	1	1
comp124941_c0	1	1	1	1	1	1	1	1	1	1
comp124941_c0	1	1	1	1	1	1	1	1	1	1
comp116496_c0	1	1	1	1	1	1	1	1	1	1
comp116496_c0	1	1	1	1	1	1	1	1	1	1
comp116496_c0	1	1	1	1	1	1	1	1	1	1
comp116496_c0	0	0	0	0	1	0	0	0	0	0
comp116496_c0	0	0	0	0	1	0	0	0	0	0
comp116496_c0	1	1	1	1	1	1	1	1	1	1
comp116496_c0	0	0	0	0	0	0	0	0	0	0
comp116496_c0	1	1	1	1	1	1	1	1	1	1
comp88568_c0	0	1	0	0	0	0	0	0	0	0
comp88568_c0	0	0	0	0	0	1	1	1	1	1
comp88568_c0	0	0	0	0	0	0	0	1	0	0
comp88568_c0	0	0	0	0	0	0	0	1	0	0
comp88568_c0	0	0	1	1	1	1	1	1	1	1
comp88568_c0	0	0	1	0	0	1	1	1	0	0
comp88568_c0	0	0	1	0	0	1	1	0	1	1
comp88568_c0	0	0	1	0	1	1	0	0	1	1
comp88568_c0	0	0	1	0	0	0	0	1	1	1
comp88568_c0	0	0	0	0	0	0	0	0	0	1
comp88568_c0	0	0	0	0	0	0	0	0	0	1
comp88568_c0	0	0	1	0	0	0	0	1	1	1
comp88568_c0	1	0	1	1	1	1	1	1	1	1
comp88568_c0	1	0	0	1	0	0	0	0	0	0
comp88568_c0	1	0	0	1	0	0	0	0	0	0
comp88568_c0	0	0	1	1	0	0	0	0	0	0
comp88568_c0	0	0	0	0	1	0	0	0	0	1
comp88568_c0	0	0	1	0	1	0	0	0	0	1
comp88568_c0	0	0	0	0	1	1	0	0	1	1
comp88568_c0	0	1	1	1	1	1	1	0	0	1
comp118996_c0	1	1	1	1	1	1	1	1	1	1
comp118996_c0	1	1	1	1	1	1	1	1	1	1
comp118996_c0	0	0	0	0	0	0	0	0	1	1
comp118996_c0	0	0	0	0	0	0	0	0	1	0
comp118996_c0	0	0	0	0	0	0	0	0	1	1
comp118996_c0	1	1	1	1	1	1	1	1	1	1
comp118996_c0	1	1	1	1	1	1	1	1	1	1
comp118996_c0	0	0	0	0	0	1	1	0	0	0
comp118996_c0	0	0	0	0	0	0	1	0	0	0
comp118996_c0	0	0	0	0	0	1	1	0	0	0
comp118996_c0	0	0	0	0	0	1	1	0	0	0
comp118996_c0	0	0	0	0	0	1	1	0	0	0
comp118996_c0	0	0	0	1	0	1	1	0	0	0
comp118996_c0	0	0	0	0	0	0	0	0	1	1
comp118996_c0	1	1	1	1	1	1	1	1	1	0
comp136993_c0	0	0	0	0	0	0	0	1	0	0
comp136993_c0	0	0	0	0	0	0	0	1	0	0
comp136993_c0	0	0	0	0	0	0	0	0	0	0
comp136993_c0	1	0	1	1	1	1	1	1	0	0
comp136993_c0	0	0	0	0	0	0	0	1	0	0
comp136993_c0	1	1	1	1	1	1	1	1	1	1
comp136993_c0	0	1	0	1	0	0	0	1	1	0
comp136993_c0	1	0	0	1	1	0	0	0	1	0
comp136993_c0	1	0	0	0	0	1	0	1	1	1
comp136993_c0	0	0	0	0	0	0	0	1	1	1
comp136993_c0	1	1	0	0	0	1	1	1	1	1
comp136993_c0	1	1	1	1	1	1	1	1	1	1
comp136993_c0	0	0	0	0	1	1	1	1	1	1
comp136993_c0	1	0	0	0	1	1	1	1	1	1
comp136993_c0	1	1	0	1	1	1	1	1	1	1
comp136993_c0	1	0	1	1	0	0	0	0	0	1
comp136993_c0	1	0	1	1	1	1	1	1	1	1
comp136993_c0	0	0	0	0	0	0	0	0	0	0
comp131691_c0	0	0	1	0	0	0	0	1	1	0
comp131691_c0	1	1	1	1	1	1	1	1	1	1
comp131691_c0	1	1	1	1	1	1	1	1	1	1
comp131691_c0	1	1	1	1	1	1	1	1	1	1
comp131691_c0	0	0	1	0	0	0	0	0	1	0
comp131691_c0	0	0	1	0	0	0	0	1	1	0
comp131691_c0	0	0	1	0	0	0	0	1	1	0
comp131691_c0	1	1	1	1	1	1	1	1	1	1
comp131691_c0	1	1	1	1	1	1	1	1	1	1
comp131691_c0	0	0	1	0	0	0	0	1	1	0
comp131691_c0	1	1	1	1	1	1	1	1	1	1
comp131691_c0	0	0	1	0	0	0	0	1	1	1
comp131691_c0	1	0	0	0	0	0	0	0	0	0
comp131691_c0	0	0	0	0	0	1	1	0	0	0
comp131691_c0	1	1	1	1	1	1	1	1	1	1
comp131691_c0	1	1	1	1	1	0	0	1	1	1
comp131691_c0	1	0	0	0	0	0	0	0	0	0
comp3187253_c0	0	0	0	1	1	0	0	0	0	0
comp3187253_c0	1	0	0	1	1	1	1	0	1	0
comp3187253_c0	0	0	0	1	1	1	1	1	1	1
comp3187253_c0	0	0	0	0	0	0	0	0	1	0
comp3187253_c0	1	1	1	1	1	1	1	1	1	1
comp3187253_c0	0	0	0	0	0	1	1	0	0	0
comp3187253_c0	1	1	1	1	1	1	1	0	0	1
comp3187253_c0	0	0	0	0	0	0	0	1	0	0
comp3187253_c0	0	0	0	0	0	0	0	1	1	1
comp3187253_c0	0	0	1	0	0	0	0	0	0	0
comp3187253_c0	0	0	0	0	0	0	0	1	0	0
comp3187253_c0	0	0	1	0	0	0	0	1	0	1
comp3187253_c0	1	1	1	1	1	1	1	1	1	1
comp3187253_c0	1	0	1	0	0	1	1	0	1	0
comp3187253_c0	1	1	1	1	1	1	1	0	1	0
comp102730_c0	0	0	0	0	0	1	1	0	0	0
comp102730_c0	1	1	1	0	0	0	0	1	0	1
comp102730_c0	0	0	0	0	0	0	0	1	0	0
comp102730_c0	0	1	1	0	1	1	1	1	1	1
comp102730_c0	0	0	1	0	0	1	1	1	1	1
comp102730_c0	0	0	1	0	0	0	0	0	0	1
comp102730_c0	0	0	1	0	0	0	0	0	0	1
comp102730_c0	0	1	0	0	0	0	0	0	0	1
comp102730_c0	0	0	1	0	0	0	0	1	0	0
comp102730_c0	1	1	1	1	1	1	1	1	1	1
comp102730_c0	0	1	0	0	0	0	0	1	1	1
comp102730_c0	1	0	0	1	0	1	0	0	1	0
comp102730_c0	0	0	0	0	0	0	0	0	0	1
comp102730_c0	1	0	0	1	0	0	0	1	0	0
comp102730_c0	1	0	0	1	0	1	1	1	1	1
comp102730_c0	1	0	1	1	1	1	1	0	0	0
comp102730_c0	0	0	0	0	0	1	1	0	1	1
comp102730_c0	0	1	1	1	1	1	1	0	0	1
comp136197_c0	0	0	1	1	1	1	1	0	0	0
comp136197_c0	0	1	1	1	1	0	0	0	0	0
comp136197_c0	1	0	0	0	0	1	0	0	0	0
comp136197_c0	0	0	0	0	0	0	0	0	1	0
comp136197_c0	0	1	1	1	1	1	1	0	1	0
comp136197_c0	1	0	0	1	1	1	0	1	1	1
comp136197_c0	1	1	1	1	0	1	1	1	1	0
comp136197_c0	0	0	0	1	1	0	0	0	0	0
comp136197_c0	0	0	1	1	1	1	1	1	1	1
comp136197_c0	1	1	1	1	1	0	0	1	1	1
comp136197_c0	0	0	0	0	0	1	0	0	0	0
comp136197_c0	1	1	1	1	1	1	1	1	1	1
comp59872_c0	1	1	1	1	1	1	1	1	1	1
comp59872_c0	1	1	1	1	1	1	1	1	1	1
comp59872_c0	1	1	1	1	1	1	1	1	1	1
comp59872_c0	1	1	1	1	1	1	1	1	1	1
comp59872_c0	1	0	1	1	1	1	1	1	0	0
comp59872_c0	1	0	1	1	1	1	1	1	1	1
comp59872_c0	1	0	1	1	1	0	0	1	0	0
comp59872_c0	1	1	1	1	1	1	1	1	1	1
comp59872_c0	1	1	1	1	1	1	1	1	1	1
comp59872_c0	1	1	1	1	1	1	1	1	1	1
